# Supplementary material for: Enhanced plant bottom-up histone proteomics
Source: J Exp Bot. 2026 Feb 24;77(12):3581–92. doi: 10.1093/jxb/erag100 (PMC13293081; doi:10.1093/jxb/erag100)
Supplement: erag100_Supplementary_Data [file erag100_supplementary_data.zip]

Archive with 3 entries (3 files):
- jexbot316775-file001.pdf
- jexbot316775-file002.xlsx
- jexbot316775-file003.xlsx
