# Supplementary material for: Enhanced plant bottom-up histone proteomics
Source: J Exp Bot. 2026 Feb 24;77(12):3581–92. doi: 10.1093/jxb/erag100 (PMC13293081; doi:10.1093/jxb/erag100)
Supplement: erag100_Supplementary_Data [file erag100_supplementary_data.zip › jexbot316775-file002.xlsx]

## Sheet: Protocol1-PGs
Group Description	# PSMs	# Proteins	# Unique Peptides	# Peptides
[Master Protein] Keratin, type II cytoskeletal 1 (cRAP) OS=Homo sapiens GN=KRT1 PE=1 SV=6	992	1	98	117
[Master Protein] Histone H4 OS=Zea mays OX=4577 PE=2 SV=1	907	27	5	46
[Master Protein] Keratin, type I cytoskeletal 9 (cRAP) OS=Homo sapiens GN=KRT9 PE=1 SV=3	717	1	89	91
[Master Protein] Histone H4 OS=Zea mays OX=4577 GN=H4_15 PE=3 SV=1	664	27	7	45
[Master Protein] Histone H4 OS=Zea mays OX=4577 PE=2 SV=1	602	2	1	38
[Master Protein] Histone H2A OS=Zea mays OX=4577 PE=2 SV=1	576	7	21	64
[Master Protein] Histone H4 OS=Zea mays OX=4577 GN=H4_12 PE=3 SV=1	573	2	3	38
[Master Protein] Keratin, type I cytoskeletal 10 (cRAP) OS=Homo sapiens GN=KRT10 PE=1 SV=6	568	2	47	62
[Master Protein] Histone H2B OS=Zea mays OX=4577 GN=100502158 PE=2 SV=1	474	2	5	48
[Master Protein] Histone H2B OS=Zea mays OX=4577 GN=100501458 PE=2 SV=1	412	3	15	46
[Master Protein] Histone H2B OS=Zea mays OX=4577 GN=H2B2_0 PE=3 SV=1	403	3	11	47
[Master Protein] Histone H2B OS=Zea mays OX=4577 GN=H2B1_4 PE=3 SV=1	402	1	1	45
[Master Protein] Histone H2A OS=Zea mays OX=4577 PE=2 SV=1	398	1	1	39
[Master Protein] Histone H2A OS=Zea mays OX=4577 GN=H2A_0 PE=3 SV=1	398	3	9	42
[Master Protein] Histone H4 OS=Zea mays OX=4577 PE=2 SV=1	390	4	1	36
[Master Protein] Keratin, type II cytoskeletal 2 epidermal (cRAP) OS=Homo sapiens GN=KRT2 PE=1 SV=2	389	1	36	55
[Master Protein] Histone H3 OS=Zea mays OX=4577 PE=2 SV=1	389	3	3	28
[Master Protein] Histone H1 OS=Zea mays OX=4577 GN=ZEAMMB73_Zm00001d034479 PE=2 SV=1	380	3	40	50
[Master Protein] Histone H2B OS=Zea mays OX=4577 GN=H2B1_5 PE=3 SV=1	370	6	11	46
[Master Protein] Histone H3 OS=Zea mays OX=4577 GN=H32_0 PE=3 SV=1	359	4	3	34
[Master Protein] Histone H2A OS=Zea mays OX=4577 GN=H2A-2 PE=3 SV=1	344	1	8	38
[Master Protein] Multifunctional fusion protein OS=Zea mays OX=4577 PE=2 SV=1	334	3	1	33
[Master Protein] Histone H2A OS=Zea mays OX=4577 GN=H2A_3 PE=3 SV=1	333	11	11	38
[Master Protein] Histone H3 OS=Zea mays OX=4577 GN=H32_10 PE=3 SV=1	333	2	1	33
[Master Protein] Histone H2A OS=Zea mays OX=4577 GN=H2A_2 PE=3 SV=1	327	4	4	35
[Master Protein] Histone H2B OS=Zea mays OX=4577 GN=H2B1_0 PE=3 SV=1	306	1	4	35
[Master Protein] Histone H2B OS=Zea mays OX=4577 GN=H2B1_2 PE=3 SV=1	299	4	1	37
[Master Protein] Keratin, type II cytoskeletal 5 (cRAP) OS=Homo sapiens GN=KRT5 PE=1 SV=3	293	1	30	47
[Master Protein] Histone H2B OS=Zea mays OX=4577 GN=H2B2_1 PE=3 SV=1	287	4	3	35
[Master Protein] Histone H2B OS=Zea mays OX=4577 GN=100501614 PE=2 SV=1	286	5	4	33
[Master Protein] Histone H4 OS=Zea mays OX=4577 GN=H4_13 PE=3 SV=1	285	2	1	29
[Master Protein] Histone H2B OS=Zea mays OX=4577 GN=H2B1_1 PE=3 SV=1	284	3	4	33
[Master Protein] Keratin, type II cytoskeletal 6B (cRAP) OS=Homo sapiens GN=KRT6B PE=1 SV=5	280	1	6	48
[Master Protein] Histone H3 OS=Zea mays OX=4577 GN=H33_2 PE=3 SV=1	277	6	1	26
[Master Protein] Keratin, type II cytoskeletal 6A (cRAP) OS=Homo sapiens GN=KRT6A PE=1 SV=3	272	1	7	49
[Master Protein] Histone H2B OS=Zea mays OX=4577 GN=H2B1_3 PE=3 SV=1	270	2	6	35
[Master Protein] Keratin, type I cytoskeletal 14 (cRAP) OS=Homo sapiens GN=KRT14 PE=1 SV=4	267	2	15	55
[Master Protein] Histone H2B OS=Zea mays OX=4577 GN=H2B.2_0 PE=3 SV=1	252	4	6	29
[Master Protein] Histone H2B OS=Zea mays OX=4577 GN=H2B.2_1 PE=3 SV=1	246	4	5	27
[Master Protein] Histone H2A OS=Zea mays OX=4577 PE=2 SV=1	239	1	1	30
[Master Protein] Histone H2A OS=Zea mays OX=4577 GN=100216750 PE=3 SV=1	235	6	5	25
[Master Protein] Histone H2B.3 OS=Zea mays OX=4577 PE=3 SV=3	232	3	3	29
[Master Protein] Histone H4 OS=Zea mays OX=4577 PE=2 SV=1	232	5	1	21
[Master Protein] Keratin, type I cytoskeletal 16 (cRAP) OS=Homo sapiens GN=KRT16 PE=1 SV=4	224	2	29	57
[Master Protein] Histone H2A OS=Zea mays OX=4577 GN=103629234 PE=3 SV=1	211	4	0	22
[Master Protein] Histone H3 OS=Zea mays OX=4577 PE=2 SV=1	207	1	1	21
[Master Protein] Histone H3 OS=Zea mays OX=4577 GN=H33_4 PE=3 SV=1	205	1	0	21
[Master Protein] Keratin, type I cytoskeletal 17 (cRAP) OS=Homo sapiens GN=KRT17 PE=1 SV=2	187	2	15	46
[Master Protein] Histone H2A OS=Zea mays OX=4577 PE=2 SV=1	179	1	10	31
[Master Protein] Histone H2A OS=Zea mays OX=4577 GN=Os03g0743400_4 PE=3 SV=1	171	22	11	21
[Master Protein] Keratin, type II cytoskeletal 8 (cRAP) OS=Homo sapiens GN=KRT8 PE=1 SV=7	146	1	1	17
[Master Protein] Keratin, type II cytoskeletal 1b (cRAP) OS=Homo sapiens GN=KRT77 PE=2 SV=3	136	1	7	17
[Master Protein] Histone H1 OS=Zea mays OX=4577 PE=2 SV=2	127	1	8	28
[Master Protein] Histone H2A OS=Zea mays OX=4577 PE=2 SV=1	123	1	3	24
[Master Protein] Histone H1 OS=Zea mays OX=4577 GN=H1_1 PE=3 SV=1	119	1	1	29
[Master Protein] Histone H2A OS=Zea mays OX=4577 GN=Os07g0545300 PE=3 SV=1	118	4	7	18
[Master Protein] Phosphoenolpyruvate carboxylase 1 OS=Zea mays OX=4577 GN=PEP1 PE=1 SV=2	118	13	31	31
[Master Protein] Histone H2A OS=Zea mays OX=4577 GN=Os07g0545400_0 PE=3 SV=1	114	6	6	17
[Master Protein] Keratin, type I cytoskeletal 15 (cRAP) OS=Ovis aries GN=KRT15 PE=2 SV=1	108	2	3	17
[Master Protein] Desmoplakin (cRAP) OS=Homo sapiens GN=DSP PE=1 SV=3	106	2	54	54
[Master Protein] Histone H1 OS=Zea mays OX=4577 PE=2 SV=1	105	1	1	24
[Master Protein] Histone H2B.6 OS=Arabidopsis thaliana OX=3702 GN=H2B PE=1 SV=3	102	5	1	9
[Master Protein] Histone H2B.3 OS=Arabidopsis thaliana OX=3702 GN=At2g28720 PE=1 SV=3	101	5	1	9
[Master Protein] Histone H2B.10 OS=Arabidopsis thaliana OX=3702 GN=At5g22880 PE=1 SV=3	100	4	1	9
[Master Protein] Histone H2A OS=Zea mays OX=4577 GN=At1g54690 PE=3 SV=1	99	6	2	13
[Master Protein] Keratin, type I cytoskeletal 13 (cRAP) OS=Homo sapiens GN=KRT13 PE=1 SV=4	98	4	1	15
[Master Protein] Keratin, type I cytoskeletal 19 (cRAP) OS=Homo sapiens GN=KRT19 PE=1 SV=4	96	2	1	18
[Master Protein] Histone H2A OS=Zea mays OX=4577 GN=Os03g0162200 PE=3 SV=1	94	14	8	18
[Master Protein] Histone H2B.8 OS=Arabidopsis thaliana OX=3702 GN=At3g53650 PE=1 SV=3	91	1	2	7
[Master Protein] Histone H2A OS=Zea mays OX=4577 PE=2 SV=1	90	4	3	14
[Master Protein] Keratin, type I cytoskeletal 27 (cRAP) OS=Homo sapiens GN=KRT27 PE=1 SV=2	87	1	3	9
[Master Protein] Keratin, type I cytoskeletal 15 (cRAP) OS=Homo sapiens GN=KRT15 PE=1 SV=3	87	1	2	15
[Master Protein] Keratin, type II cytoskeletal 3 (cRAP) OS=Homo sapiens GN=KRT3 PE=1 SV=3	87	1	1	13
[Master Protein] Keratin, type II cytoskeletal 2 oral (cRAP) OS=Homo sapiens GN=KRT76 PE=1 SV=2	84	1	2	14
[Master Protein] Ribulose bisphosphate carboxylase large chain OS=Zea mays OX=4577 PE=3 SV=1	82	13	15	15
[Master Protein] Keratin, type II cytoskeletal 75 (cRAP) OS=Homo sapiens GN=KRT75 PE=1 SV=2	82	1	2	18
[Master Protein] Histone H2A OS=Zea mays OX=4577 GN=103640970 PE=3 SV=1	81	5	2	12
[Master Protein] Histone H1 OS=Zea mays OX=4577 GN=Zm00014a_002104 PE=3 SV=1	68	4	9	18
[Master Protein] HMG box domain-containing protein OS=Zea mays OX=4577 PE=4 SV=1	66	3	18	18
[Master Protein] pyruvate, phosphate dikinase OS=Zea mays OX=4577 PE=1 SV=1	66	3	3	11
[Master Protein] Pyruvate, phosphate dikinase 1, chloroplastic OS=Zea mays OX=4577 GN=PPDK1 PE=1 SV=2	65	3	1	9
[Master Protein] ATP synthase subunit alpha, chloroplastic OS=Zea mays OX=4577 GN=atpA PE=3 SV=1	62	4	13	13
[Master Protein] Filaggrin-2 (cRAP) OS=Homo sapiens GN=FLG2 PE=1 SV=1	61	1	12	12
[Master Protein] Keratin, type II cytoskeletal 7 (cRAP) OS=Homo sapiens GN=KRT7 PE=1 SV=5	61	1	3	14
[Master Protein] 60S ribosomal protein L2 OS=Zea mays OX=4577 GN=ZEAMMB73_Zm00001d030691 PE=1 SV=1	50	2	10	10
[Master Protein] Glutathione hydrolase OS=Zea mays OX=4577 GN=100281180 PE=1 SV=1	48	1	9	9
[Master Protein] Germin-like protein OS=Zea mays OX=4577 GN=glp1 PE=1 SV=1	46	2	11	11
[Master Protein] Histone1a OS=Zea mays OX=4577 GN=541964 PE=2 SV=1	46	4	17	17
[Master Protein] Keratin, type II cytoskeletal 79 (cRAP) OS=Homo sapiens GN=KRT79 PE=1 SV=2	45	1	2	10
[Master Protein] RALF OS=Zea mays OX=4577 GN=100284232 PE=1 SV=1	44	1	1	3
[Master Protein] 60S ribosomal protein L13 OS=Zea mays OX=4577 GN=100273645 PE=1 SV=2	42	3	2	8
[Master Protein] Keratin, type II cytoskeletal 80 (cRAP) OS=Homo sapiens GN=KRT80 PE=1 SV=2	42	1	5	8
[Master Protein] 60S ribosomal protein L35 OS=Zea mays OX=4577 PE=1 SV=1	41	4	3	7
[Master Protein] Desmoglein-1 (cRAP) OS=Homo sapiens GN=DSG1 PE=1 SV=2	41	1	16	16
[Master Protein] S-adenosylmethionine synthase OS=Zea mays OX=4577 GN=100279822 PE=1 SV=1	40	3	1	8
[Master Protein] Ribosomal protein S7 OS=Zea mays OX=4577 GN=rps7-ct PE=2 SV=1	40	3	10	10
[Master Protein] Rubber elongation factor protein (cRAP) OS=Hevea brasiliensis PE=1 SV=2	39	1	7	7
[Master Protein] S-adenosylmethionine synthase OS=Zea mays OX=4577 GN=100191838 PE=1 SV=1	39	5	1	8
[Master Protein] 60S ribosomal protein L24-2 OS=Zea mays OX=4577 GN=100193634 PE=2 SV=1	39	3	6	6
[Master Protein] Junction plakoglobin (cRAP) OS=Homo sapiens GN=JUP PE=1 SV=3	37	1	17	17
[Master Protein] Non-specific lipid-transfer protein OS=Zea mays OX=4577 GN=542343 PE=1 SV=1	36	3	7	7
[Master Protein] Elongation factor Tu OS=Zea mays OX=4577 GN=100284040 PE=1 SV=1	36	2	7	7
[Master Protein] 60S ribosomal protein L34 OS=Zea mays OX=4577 GN=100193910 PE=2 SV=1	35	4	1	4
[Master Protein] 40S ribosomal protein S17-1 OS=Zea mays OX=4577 GN=100194345 PE=1 SV=1	34	5	1	6
[Master Protein] 40S ribosomal protein S17-4 OS=Zea mays OX=4577 GN=ZEAMMB73_Zm00001d045000 PE=1 SV=1	34	5	2	7
[Master Protein] ADP,ATP carrier protein 1, mitochondrial OS=Zea mays OX=4577 GN=ANT1 PE=2 SV=3	34	1	1	8
[Master Protein] Heat shock protein 70 OS=Zea mays OX=4577 GN=103639924 PE=1 SV=1	34	15	6	7
[Master Protein] ADP,ATP carrier protein 2, mitochondrial OS=Zea mays OX=4577 GN=ANT2 PE=2 SV=2	34	1	1	8
[Master Protein] Plasma membrane ATPase OS=Zea mays OX=4577 GN=542052 PE=1 SV=1	34	16	2	10
[Master Protein] Histone H1 OS=Zea mays OX=4577 GN=hon101 PE=2 SV=1	34	5	8	8
[Master Protein] 60S ribosomal protein L13 OS=Zea mays OX=4577 GN=100282254 PE=1 SV=1	34	4	1	7
[Master Protein] HMG-Y-related protein A OS=Zea mays OX=4577 GN=HMGIY2 PE=1 SV=1	33	1	8	8
[Master Protein] Ribosomal protein S14 OS=Zea mays OX=4577 GN=103629631 PE=1 SV=1	33	2	4	9
[Master Protein] beta-glucosidase OS=Zea mays OX=4577 GN=100191390 PE=1 SV=1	33	8	6	7
[Master Protein] Plasma membrane ATPase OS=Zea mays OX=4577 PE=1 SV=1	32	16	1	9
[Master Protein] Small ribosomal subunit protein eS8 OS=Zea mays OX=4577 GN=RPS8 PE=2 SV=2	32	12	6	6
[Master Protein] Actin-7 OS=Zea mays OX=4577 GN=100273404 PE=1 SV=1	31	20	2	10
[Master Protein] Pectinesterase OS=Zea mays OX=4577 GN=100280285 PE=1 SV=1	31	1	8	8
[Master Protein] 60S ribosomal protein L4-1 OS=Zea mays OX=4577 GN=ZEAMMB73_Zm00001d007824 PE=1 SV=1	31	4	5	11
[Master Protein] Ribosomal protein L19 OS=Zea mays OX=4577 GN=100282430 PE=1 SV=1	31	5	1	7
[Master Protein] 40S ribosomal protein S24 OS=Zea mays OX=4577 GN=100280577 PE=1 SV=1	31	7	1	5
[Master Protein] Elongation factor 1-alpha OS=Zea mays OX=4577 GN=ZEAMMB73_Zm00001d037873 PE=3 SV=1	31	12	8	9
[Master Protein] 60S ribosomal protein L36 OS=Zea mays OX=4577 GN=100283331 PE=1 SV=1	30	3	9	9
[Master Protein] Dirigent protein OS=Zea mays OX=4577 GN=100282063 PE=1 SV=1	30	1	9	9
[Master Protein] 60S ribosomal protein L21-1 OS=Zea mays OX=4577 GN=ZEAMMB73_Zm00001d032760 PE=1 SV=1	29	2	2	5
[Master Protein] Photosystem I P700 chlorophyll a apoprotein A2 OS=Zea mays OX=4577 GN=psaB PE=1 SV=1	29	3	5	5
[Master Protein] 60S ribosomal protein L21-1 OS=Zea mays OX=4577 GN=100281780 PE=1 SV=1	28	3	2	5
[Master Protein] HSP protein OS=Zea mays OX=4577 GN=HSP90-2 PE=1 SV=1	28	8	5	7
[Master Protein] Plasma membrane ATPase OS=Zea mays OX=4577 GN=PMA1_0 PE=1 SV=1	27	10	4	7
[Master Protein] Actin OS=Zea mays OX=4577 GN=103629275 PE=1 SV=1	27	15	0	9
[Master Protein] Polyamine oxidase1 OS=Zea mays OX=4577 GN=ZEAMMB73_Zm00001d024281 PE=3 SV=1	27	2	10	10
[Master Protein] General regulatory factor2 OS=Zea mays OX=4577 GN=100279512 PE=1 SV=1	27	9	1	5
[Master Protein] Peptidase A1 domain-containing protein OS=Zea mays OX=4577 PE=1 SV=1	27	3	6	7
[Master Protein] Small ribosomal subunit protein bS18c OS=Zea mays OX=4577 GN=rps18 PE=3 SV=1	26	2	6	6
[Master Protein] 40S ribosomal protein S16 OS=Zea mays OX=4577 GN=100194265 PE=1 SV=1	26	3	6	6
[Master Protein] Acetyl-CoA carboxylase OS=Zea mays OX=4577 PE=1 SV=1	26	1	8	9
[Master Protein] Tubulin alpha chain OS=Zea mays OX=4577 GN=100381303 PE=2 SV=1	26	11	6	6
[Master Protein] Keratin, type II cytoskeletal 78 (cRAP) OS=Homo sapiens GN=KRT78 PE=2 SV=2	25	1	8	13
[Master Protein] Glyceraldehyde-3-phosphate dehydrogenase A, chloroplastic OS=Zea mays OX=4577 GN=GAPA PE=2 SV=1	25	8	4	9
[Master Protein] 60S ribosomal protein L34 OS=Zea mays OX=4577 GN=100217171 PE=2 SV=1	25	3	1	4
[Master Protein] Glyceraldehyde-3-phosphate dehydrogenase OS=Zea mays OX=4577 GN=542290 PE=1 SV=1	25	4	3	8
[Master Protein] ATP synthase subunit gamma, chloroplastic OS=Zea mays OX=4577 PE=1 SV=1	25	2	5	5
[Master Protein] 40S ribosomal protein S24 OS=Zea mays OX=4577 GN=542641 PE=1 SV=1	25	8	1	5
[Master Protein] Keratin, type II cytoskeletal 72 (cRAP) OS=Homo sapiens GN=KRT72 PE=1 SV=2	24	1	1	9
[Master Protein] 60S ribosomal protein L28 OS=Zea mays OX=4577 GN=100284901 PE=1 SV=1	24	1	1	2
[Master Protein] Chaperone protein ClpC1 chloroplastic OS=Zea mays OX=4577 GN=100383416 PE=1 SV=1	24	3	5	10
[Master Protein] 40S ribosomal protein S14 OS=Zea mays OX=4577 GN=100216896 PE=1 SV=1	24	3	1	7
[Master Protein] Small ribosomal subunit protein uS12cz/uS12cy OS=Zea mays OX=4577 GN=rps12-B PE=3 SV=2	24	1	6	6
[Master Protein] Large ribosomal subunit protein uL3c OS=Zea mays OX=4577 GN=ZEAMMB73_Zm00001d015204 PE=1 SV=1	24	1	5	5
[Master Protein] Small ribosomal subunit protein uS14c OS=Zea mays OX=4577 GN=rps14 PE=3 SV=2	24	1	3	3
[Master Protein] Fructose-bisphosphate aldolase OS=Zea mays OX=4577 GN=100273196 PE=1 SV=1	24	2	7	7
[Master Protein] Large ribosomal subunit protein eL22 OS=Zea mays OX=4577 GN=100192778 PE=1 SV=1	24	1	3	4
[Master Protein] 4-hydroxy-7-methoxy-3-oxo-3,4-dihydro-2H-1,4-benzoxazin-2-yl glucosidebeta-D-glucosidase OS=Zea mays OX=4577 GN=ZEAMMB73_Zm00001d024037 PE=1 SV=1	24	3	3	5
[Master Protein] Ribosomal protein L26 OS=Zea mays OX=4577 GN=542610 PE=1 SV=1	23	8	4	6
[Master Protein] ADVTPADFSEWSK (RT-Kit-WR_h) (cRAP)	23	1	2	3
[Master Protein] Small ribosomal subunit protein uS4c OS=Zea mays OX=4577 GN=rps4 PE=3 SV=1	23	5	5	5
[Master Protein] 14-3-3-like protein OS=Zea mays OX=4577 GN=100285226 PE=1 SV=1	23	8	1	4
[Master Protein] 60S ribosomal protein L35 OS=Zea mays OX=4577 PE=1 SV=1	23	3	1	5
[Master Protein] Double Clp-N motif-containing P-loop nucleoside triphosphate hydrolase superfamily protein OS=Zea mays OX=4577 GN=ZEAMMB73_Zm00001d003894 PE=1 SV=1	23	3	4	9
[Master Protein] Large ribosomal subunit protein uL15/eL18 domain-containing protein OS=Zea mays OX=4577 GN=100194344 PE=1 SV=1	23	1	3	5
[Master Protein] Large ribosomal subunit protein uL2cz/uL2cy OS=Zea mays OX=4577 GN=rpl2-B PE=2 SV=2	23	8	7	7
[Master Protein] Ribosomal protein L19 OS=Zea mays OX=4577 GN=542284 PE=1 SV=1	23	4	1	5
[Master Protein] Small ribosomal subunit protein uS11z OS=Zea mays OX=4577 PE=3 SV=1	23	3	1	7
[Master Protein] 60S ribosomal protein L4-1 OS=Zea mays OX=4577 GN=ZEAMMB73_Zm00001d013076 PE=1 SV=1	22	3	1	7
[Master Protein] Aquaporin PIP2-1 OS=Zea mays OX=4577 GN=PIP2-1 PE=1 SV=2	22	5	3	5
[Master Protein] alpha-glucosidase OS=Zea mays OX=4577 GN=103629642 PE=1 SV=1	22	1	6	6
[Master Protein] Ubiquitin-like domain-containing protein OS=Zea mays OX=4577 GN=103647262 PE=3 SV=1	22	8	5	5
[Master Protein] Protein RETICULATA-RELATED 4 chloroplastic OS=Zea mays OX=4577 GN=ZEAMMB73_Zm00001d042050 PE=1 SV=1	22	1	6	6
[Master Protein] Keratin, type II cytoskeletal 73 (cRAP) OS=Homo sapiens GN=KRT73 PE=1 SV=1	22	1	1	9
[Master Protein] Protein RALF-like 33 OS=Zea mays OX=4577 GN=100276849 PE=1 SV=1	21	2	3	4
[Master Protein] Auxilin-related protein 1 OS=Zea mays OX=4577 PE=1 SV=1	21	2	4	5
[Master Protein] 40S ribosomal protein S15 OS=Zea mays OX=4577 GN=103648250 PE=1 SV=1	21	3	4	4
[Master Protein] 60S ribosomal protein L21-1 OS=Zea mays OX=4577 GN=100192855 PE=1 SV=1	21	2	1	4
[Master Protein] ATP synthase subunit beta, chloroplastic OS=Zea mays OX=4577 GN=atpB PE=3 SV=1	21	2	5	5
[Master Protein] GAGSSEPVTGLDAK (RT-Kit-WR_b) (cRAP)	21	1	2	4
[Master Protein] 60S ribosomal protein L28-1 OS=Zea mays OX=4577 GN=100281129 PE=1 SV=1	21	1	1	2
[Master Protein] Sedoheptulose-1,7-bisphosphatase OS=Zea mays OX=4577 GN=100282017 PE=1 SV=1	20	1	5	5
[Master Protein] Keratin, type I cytoskeletal 23 (cRAP) OS=Homo sapiens GN=KRT23 PE=1 SV=2	20	1	2	6
[Master Protein] Adenosylhomocysteinase OS=Zea mays OX=4577 GN=100282150 PE=1 SV=1	20	1	4	4
[Master Protein] Phosphoenolpyruvate carboxylase 3 OS=Arabidopsis thaliana OX=3702 GN=PPC3 PE=1 SV=2	20	2	4	4
[Master Protein] 30S ribosomal protein S13, chloroplastic OS=Zea mays OX=4577 PE=1 SV=1	20	1	3	3
[Master Protein] ATP-dependent zinc metalloprotease FTSH 5 chloroplastic OS=Zea mays OX=4577 GN=ZEAMMB73_Zm00001d036371 PE=1 SV=1	20	1	5	5
[Master Protein] THO complex subunit 4 OS=Zea mays OX=4577 GN=100279524 PE=1 SV=1	20	2	2	3
[Master Protein] 5-methyltetrahydropteroyltriglutamate--homocysteine S-methyltransferase OS=Zea mays OX=4577 GN=541942 PE=1 SV=1	20	5	4	4
[Master Protein] Probable histone H2AXb OS=Arabidopsis thaliana OX=3702 GN=At1g54690 PE=1 SV=1	20	6	3	7
[Master Protein] 40S ribosomal protein S6 OS=Zea mays OX=4577 GN=103633434 PE=1 SV=1	20	1	2	6
[Master Protein] 60S ribosomal protein L10 OS=Zea mays OX=4577 GN=542298 PE=3 SV=1	20	3	4	4
[Master Protein] Uncharacterized protein OS=Zea mays OX=4577 PE=1 SV=1	19	4	3	5
[Master Protein] Small ribosomal subunit protein bS16c OS=Zea mays OX=4577 GN=rps16 PE=3 SV=1	19	3	3	3
[Master Protein] Small ribosomal subunit protein uS12cz/uS12cy OS=Arabidopsis thaliana OX=3702 GN=rps12-B PE=2 SV=2	19	1	1	1
[Master Protein] Preprotein translocase Sec Sec61-beta subunit protein OS=Zea mays OX=4577 GN=ZEAMMB73_Zm00001d035610 PE=1 SV=1	19	1	1	2
[Master Protein] RALF OS=Zea mays OX=4577 GN=ZEAMMB73_Zm00001d041685 PE=3 SV=1	19	1	1	3
[Master Protein] Sucrose synthase OS=Zea mays OX=4577 GN=542247 PE=1 SV=1	19	2	4	4
[Master Protein] Photosystem II CP47 reaction center protein OS=Zea mays OX=4577 GN=psbB PE=3 SV=1	19	2	4	4
[Master Protein] Ribosome-like protein OS=Zea mays OX=4577 GN=100285469 PE=1 SV=1	19	2	5	5
[Master Protein] GDSL esterase/lipase APG OS=Zea mays OX=4577 GN=ZEAMMB73_Zm00001d011661 PE=1 SV=1	18	1	4	4
[Master Protein] 60S ribosomal protein L7-1 OS=Zea mays OX=4577 GN=100282330 PE=1 SV=1	18	3	1	7
[Master Protein] 60S ribosomal protein L7-2 OS=Zea mays OX=4577 GN=100281870 PE=1 SV=1	18	3	1	7
[Master Protein] 40S ribosomal protein S6 OS=Zea mays OX=4577 GN=rps6-2 PE=2 SV=1	18	3	2	6
[Master Protein] ATP synthase subunit beta OS=Zea mays OX=4577 GN=103651342 PE=1 SV=1	18	3	5	5
[Master Protein] Aquaporin PIP1-2 OS=Zea mays OX=4577 PE=1 SV=1	18	8	2	3
[Master Protein] ADP/ATP translocase OS=Zea mays OX=4577 GN=100284305 PE=1 SV=1	18	1	1	5
[Master Protein] Small ribosomal subunit protein uS15 N-terminal domain-containing protein OS=Zea mays OX=4577 PE=1 SV=1	18	2	3	3
[Master Protein] 60S ribosomal protein L7-2 OS=Zea mays OX=4577 GN=100191368 PE=1 SV=1	17	3	1	7
[Master Protein] Aspartyl protease AED1 OS=Zea mays OX=4577 GN=ZEAMMB73_Zm00001d017866 PE=1 SV=1	17	2	1	3
[Master Protein] Triose phosphate/phosphate translocator TPT, chloroplastic OS=Arabidopsis thaliana OX=3702 GN=TPT PE=1 SV=1	17	4	4	4
[Master Protein] Hydrolase, hydrolyzing O-glycosyl compounds OS=Zea mays OX=4577 GN=ZEAMMB73_Zm00001d021690 PE=1 SV=1	17	2	3	4
[Master Protein] Ribulose bisphosphate carboxylase large chain OS=Arabidopsis thaliana OX=3702 GN=rbcL PE=1 SV=1	17	1	7	7
[Master Protein] 14-3-3-like protein A OS=Zea mays OX=4577 GN=100283215 PE=1 SV=1	17	7	1	3
[Master Protein] Photosystem I reaction center subunit III OS=Zea mays OX=4577 GN=103625835 PE=1 SV=1	17	1	3	4
[Master Protein] 60S ribosomal protein L37a-2 OS=Zea mays OX=4577 GN=100280393 PE=1 SV=1	17	2	2	3
[Master Protein] Plasma membrane ATPase OS=Zea mays OX=4577 GN=100502231 PE=1 SV=1	17	6	2	6
[Master Protein] 40S ribosomal protein S30 OS=Zea mays OX=4577 GN=100282946 PE=1 SV=1	17	1	2	3
[Master Protein] Probable histone H2A.4 OS=Arabidopsis thaliana OX=3702 GN=At5g02560 PE=1 SV=1	17	1	4	6
[Master Protein] Actin-11 OS=Arabidopsis thaliana OX=3702 GN=ACT11 PE=1 SV=1	17	8	4	7
[Master Protein] 60S ribosomal protein L13a-1 OS=Zea mays OX=4577 GN=100191912 PE=1 SV=1	17	2	6	6
[Master Protein] acetyl-CoA carboxylase OS=Zea mays OX=4577 GN=542319 PE=1 SV=1	16	2	5	6
[Master Protein] V-type proton ATPase subunit G OS=Zea mays OX=4577 GN=100282544 PE=1 SV=1	16	2	5	5
[Master Protein] 60S ribosomal protein L18 OS=Zea mays OX=4577 GN=100192878 PE=1 SV=1	16	1	1	3
[Master Protein] Os05g0597150-like protein OS=Zea mays OX=4577 GN=ZEAMMB73_Zm00001d037159 PE=1 SV=1	16	1	11	11
[Master Protein] carbonic anhydrase OS=Zea mays OX=4577 PE=1 SV=1	16	3	6	6
[Master Protein] 60S ribosomal protein L14-1 OS=Zea mays OX=4577 GN=ZEAMMB73_Zm00001d021445 PE=1 SV=1	16	1	1	3
[Master Protein] AAA+ ATPase domain-containing protein OS=Zea mays OX=4577 PE=1 SV=1	16	1	1	4
[Master Protein] Auxilin-related protein 1 OS=Zea mays OX=4577 GN=103650566 PE=1 SV=1	16	1	2	3
[Master Protein] ATP synthase subunit alpha, mitochondrial OS=Zea mays OX=4577 GN=ATPA PE=3 SV=1	16	3	6	6
[Master Protein] Large ribosomal subunit protein uL24c OS=Zea mays OX=4577 GN=100273201 PE=1 SV=1	16	1	4	4
[Master Protein] phosphoenolpyruvate carboxykinase (ATP) OS=Zea mays OX=4577 GN=541622 PE=1 SV=1	15	3	5	5
[Master Protein] Large ribosomal subunit protein eL27x OS=Arabidopsis thaliana OX=3702 GN=RPL27C PE=2 SV=2	15	6	1	2
[Master Protein] 60S ribosomal protein L23 OS=Zea mays OX=4577 GN=100194224 PE=1 SV=1	15	3	3	3
[Master Protein] Filamentation temperature-sensitive H 2B OS=Zea mays OX=4577 GN=FtsH2B PE=1 SV=1	15	1	1	4
[Master Protein] 3-ketoacyl-CoA synthase OS=Zea mays OX=4577 GN=100283031 PE=1 SV=1	15	1	5	5
[Master Protein] 40S ribosomal protein S18 OS=Zea mays OX=4577 GN=100285246 PE=1 SV=1	15	1	1	3
[Master Protein] 3-ketoacyl-CoA synthase OS=Zea mays OX=4577 GN=100191738 PE=1 SV=1	15	2	5	5
[Master Protein] Membrane-associated protein VIPP1 chloroplastic OS=Zea mays OX=4577 GN=100191375 PE=1 SV=1	15	2	5	5
[Master Protein] Clathrin heavy chain OS=Zea mays OX=4577 GN=ZEAMMB73_Zm00001d005090 PE=1 SV=1	15	10	5	6
[Master Protein] Isoform 1 of Plakophilin-2 (cRAP) OS=Homo sapiens GN=PKP2	14	1	2	2
[Master Protein] Clathrin heavy chain 1 OS=Arabidopsis thaliana OX=3702 GN=CHC1 PE=1 SV=1	14	3	2	3
[Master Protein] 40S ribosomal protein S7 OS=Zea mays OX=4577 GN=100193269 PE=1 SV=1	14	5	4	4
[Master Protein] Keratinocyte proline-rich protein (cRAP) OS=Homo sapiens GN=KPRP PE=1 SV=1	14	1	2	2
[Master Protein] Photosystem I reaction center subunit II, chloroplastic OS=Zea mays OX=4577 PE=1 SV=1	14	3	2	2
[Master Protein] Germin-like protein OS=Zea mays OX=4577 GN=ZEAMMB73_Zm00001d016697 PE=1 SV=1	14	1	5	5
[Master Protein] Large ribosomal subunit protein uL29c OS=Zea mays OX=4577 GN=RPL29 PE=2 SV=1	14	3	3	3
[Master Protein] Peroxidase OS=Zea mays OX=4577 GN=100283382 PE=1 SV=1	14	3	2	2
[Master Protein] malate dehydrogenase (NADP(+)) OS=Zea mays OX=4577 PE=1 SV=1	14	2	2	2
[Master Protein] Phosphoribosylanthranilate transferase isoform 1 OS=Zea mays OX=4577 GN=100285739 PE=1 SV=1	14	4	2	3
[Master Protein] Alba DNA/RNA-binding protein OS=Zea mays OX=4577 GN=103649688 PE=2 SV=1	14	2	2	2
[Master Protein] Ribosomal protein S18 OS=Zea mays OX=4577 GN=100273341 PE=1 SV=1	14	1	1	3
[Master Protein] Protein transport protein Sec61 beta subunit OS=Zea mays OX=4577 GN=100280873 PE=1 SV=1	13	1	1	2
[Master Protein] Uncharacterized protein OS=Zea mays OX=4577 PE=1 SV=1	13	1	3	3
[Master Protein] Large ribosomal subunit protein bL33c OS=Zea mays OX=4577 GN=rpl33 PE=3 SV=3	13	1	4	4
[Master Protein] Phosphoglycerate kinase OS=Zea mays OX=4577 PE=1 SV=1	13	1	1	2
[Master Protein] 4-hydroxy-7-methoxy-3-oxo-3,4-dihydro-2H-1,4-benzoxazin-2-yl glucoside beta-D-glucosidase 1, chloroplastic OS=Zea mays OX=4577 GN=GLU1 PE=1 SV=1	13	2	1	3
[Master Protein] 60S ribosomal protein L14-1 OS=Zea mays OX=4577 GN=100192835 PE=1 SV=1	13	1	1	3
[Master Protein] Small ribosomal subunit protein uS15c OS=Zea mays OX=4577 GN=rps15 PE=3 SV=1	13	1	4	4
[Master Protein] Prohibitin OS=Zea mays OX=4577 GN=PHB2 PE=1 SV=1	13	1	2	2
[Master Protein] 30S ribosomal protein S9 chloroplastic OS=Zea mays OX=4577 GN=732840 PE=1 SV=1	13	2	5	5
[Master Protein] Elongation factor 2 OS=Zea mays OX=4577 GN=103644298 PE=1 SV=1	13	4	4	4
[Master Protein] Small ribosomal subunit protein eS4 OS=Zea mays OX=4577 GN=RPS4 PE=2 SV=1	12	10	5	5
[Master Protein] Tubulin beta chain OS=Zea mays OX=4577 PE=1 SV=1	12	24	2	4
[Master Protein] Alpha-xylosidase 1 OS=Zea mays OX=4577 GN=100501905 PE=1 SV=1	12	1	4	4
[Master Protein] VEATFGVDESNAK (RT-Kit-WR_c) (cRAP)	12	1	1	1
[Master Protein] Starch synthase, chloroplastic/amyloplastic OS=Zea mays OX=4577 GN=100125638 PE=1 SV=1	12	2	2	2
[Master Protein] geranylgeranyl diphosphate reductase OS=Zea mays OX=4577 GN=100283007 PE=1 SV=1	12	1	4	4
[Master Protein] ATP-dependent RNA helicase OS=Zea mays OX=4577 GN=ZEAMMB73_Zm00001d036480 PE=3 SV=1	12	6	1	3
[Master Protein] Phosphoribulokinase OS=Zea mays OX=4577 PE=1 SV=1	12	4	3	3
[Master Protein] Heat shock protein 82 OS=Zea mays OX=4577 GN=HSP82 PE=3 SV=1	12	10	1	3
[Master Protein] 60S ribosomal protein L7a OS=Zea mays OX=4577 GN=100282418 PE=1 SV=1	12	3	4	4
[Master Protein] 30S ribosomal protein S3, chloroplastic OS=Zea mays OX=4577 PE=1 SV=1	12	3	3	3
[Master Protein] Putative beta-D-xylosidase 5 OS=Zea mays OX=4577 GN=100280070 PE=1 SV=1	12	1	4	4
[Master Protein] Plasminogen activator inhibitor 1 RNA-binding protein OS=Zea mays OX=4577 GN=103651256 PE=1 SV=1	12	1	2	6
[Master Protein] Small ribosomal subunit protein eS1 OS=Zea mays OX=4577 GN=100282717 PE=1 SV=1	12	1	1	4
[Master Protein] Small ribosomal subunit protein eS1 OS=Zea mays OX=4577 GN=100273118 PE=1 SV=1	12	2	1	4
[Master Protein] Photosystem I P700 chlorophyll a apoprotein A1 OS=Zea mays OX=4577 GN=psaA PE=1 SV=1	12	3	3	4
[Master Protein] Hyaluronan / mRNA binding family OS=Zea mays OX=4577 GN=100282553 PE=1 SV=1	12	1	1	5
[Master Protein] Subtilisin-like protease OS=Zea mays OX=4577 GN=100285183 PE=1 SV=1	12	1	3	3
[Master Protein] GDSL esterase/lipase LTL1 OS=Zea mays OX=4577 GN=ZEAMMB73_Zm00001d051923 PE=1 SV=1	11	1	2	2
[Master Protein] Glutamine synthetase, chloroplastic OS=Zea mays OX=4577 GN=GLN2 PE=2 SV=1	11	2	3	3
[Master Protein] H15 domain-containing protein OS=Zea mays OX=4577 PE=1 SV=1	11	1	2	6
[Master Protein] Clathrin light chain 2 OS=Zea mays OX=4577 GN=100277113 PE=1 SV=1	11	1	3	3
[Master Protein] Photosystem I reaction center subunit N, chloroplastic OS=Zea mays OX=4577 PE=1 SV=1	11	2	2	2
[Master Protein] Tubulin beta-6 chain OS=Zea mays OX=4577 GN=TUBB6 PE=2 SV=1	11	18	1	3
[Master Protein] YILAGVENSK (RT-Kit-WR_d) (cRAP)	11	1	1	1
[Master Protein] RRM domain-containing protein OS=Zea mays OX=4577 PE=1 SV=1	11	3	1	2
[Master Protein] Germin-like protein OS=Zea mays OX=4577 GN=ZEAMMB73_Zm00001d008210 PE=1 SV=1	11	1	1	3
[Master Protein] Tubulin beta-8 chain OS=Zea mays OX=4577 GN=TUBB8 PE=2 SV=1	11	20	1	3
[Master Protein] ATP-dependent RNA helicase OS=Zea mays OX=4577 GN=ZEAMMB73_Zm00001d014673 PE=1 SV=1	11	4	1	3
[Master Protein] 60S ribosomal protein L3-1 OS=Zea mays OX=4577 GN=100192516 PE=1 SV=1	11	2	5	5
[Master Protein] Mitochondrial dicarboxylate/tricarboxylate transporter DTC OS=Zea mays OX=4577 GN=100274318 PE=1 SV=1	11	1	3	3
[Master Protein] Uncharacterized protein OS=Zea mays OX=4577 GN=100275514 PE=2 SV=1	11	4	3	3
[Master Protein] Coiled-coil domain-containing protein 12 OS=Zea mays OX=4577 GN=100273359 PE=1 SV=1	11	1	2	2
[Master Protein] Peroxidase OS=Zea mays OX=4577 GN=100191153 PE=1 SV=1	11	1	5	5
[Master Protein] 40S ribosomal protein S26 OS=Zea mays OX=4577 GN=100284808 PE=1 SV=1	11	4	4	4
[Master Protein] Pre-mRNA-splicing factor prp45 OS=Zea mays OX=4577 GN=100286002 PE=1 SV=1	11	2	2	2
[Master Protein] 60S ribosomal protein L32-1 OS=Zea mays OX=4577 GN=100193699 PE=1 SV=1	11	2	2	3
[Master Protein] Histone H3-like 2 OS=Arabidopsis thaliana OX=3702 GN=MGH3 PE=2 SV=3	10	1	1	3
[Master Protein] 50S ribosomal protein L27 chloroplastic OS=Zea mays OX=4577 GN=100283825 PE=1 SV=1	10	1	1	1
[Master Protein] Centromeric histone H3 OS=Zea mays OX=4577 GN=ZEAMMB73_Zm00001d038533 PE=3 SV=1	10	9	3	3
[Master Protein] 14-3-3 domain-containing protein OS=Zea mays OX=4577 PE=3 SV=1	10	8	1	3
[Master Protein] Aspartyl protease AED1 OS=Zea mays OX=4577 GN=100273432 PE=1 SV=1	10	1	1	3
[Master Protein] Alpha carbonic anhydrase 7 OS=Zea mays OX=4577 GN=100280638 PE=1 SV=1	10	1	3	4
[Master Protein] Leucine-rich repeat extensin-like protein 3 OS=Zea mays OX=4577 GN=100192830 PE=1 SV=1	10	2	2	2
[Master Protein] Transcription factor HY5-like OS=Zea mays OX=4577 GN=100192956 PE=1 SV=1	10	3	1	4
[Master Protein] Binding protein homolog2 OS=Zea mays OX=4577 GN=ZEAMMB73_Zm00001d054043 PE=2 SV=1	10	8	2	3
[Master Protein] Glyceraldehyde-3-phosphate dehydrogenase OS=Zea mays OX=4577 PE=1 SV=1	10	3	3	3
[Master Protein] Photosystem II CP43 reaction center protein OS=Zea mays OX=4577 GN=psbC PE=1 SV=1	10	1	1	2
[Master Protein] Ribosomal protein L37 OS=Zea mays OX=4577 GN=100284994 PE=1 SV=1	10	1	3	3
[Master Protein] Heat shock 70 kDa protein 6 chloroplastic OS=Zea mays OX=4577 GN=ZEAMMB73_Zm00001d041119 PE=1 SV=1	10	6	2	2
[Master Protein] Uncharacterized protein OS=Zea mays OX=4577 PE=1 SV=1	10	1	1	2
[Master Protein] Bifunctional inhibitor/lipid-transfer protein/seed storage 2S albumin superfamily protein OS=Zea mays OX=4577 GN=100286092 PE=1 SV=1	10	1	1	1
[Master Protein] PGR5 OS=Zea mays OX=4577 GN=100285080 PE=1 SV=1	10	1	2	2
[Master Protein] 60S ribosomal protein L38 OS=Zea mays OX=4577 PE=1 SV=1	10	2	1	1
[Master Protein] Aquaporin PIP2-3 OS=Zea mays OX=4577 GN=PIP2-3 PE=2 SV=1	10	7	1	4
[Master Protein] SWIB/MDM2 domain superfamily protein OS=Zea mays OX=4577 GN=100275998 PE=1 SV=1	9	1	2	2
[Master Protein] PSI-K OS=Zea mays OX=4577 GN=100286020 PE=1 SV=1	9	2	2	2
[Master Protein] 30S ribosomal protein S20, chloroplastic OS=Zea mays OX=4577 PE=1 SV=1	9	1	3	3
[Master Protein] Ribosomal protein L17c OS=Zea mays OX=4577 GN=100272465 PE=2 SV=1	9	4	1	4
[Master Protein] Desmocollin-1 (cRAP) OS=Homo sapiens GN=DSC1 PE=1 SV=2	9	2	4	4
[Master Protein] Chlorophyll a-b binding protein, chloroplastic OS=Zea mays OX=4577 GN=100216729 PE=1 SV=1	9	2	2	2
[Master Protein] Uncharacterized protein OS=Zea mays OX=4577 PE=3 SV=1	9	2	2	2
[Master Protein] Small ribosomal subunit protein eS24z OS=Arabidopsis thaliana OX=3702 GN=RPS24A PE=2 SV=1	9	2	1	2
[Master Protein] Small ribosomal subunit protein uS19c OS=Zea mays OX=4577 GN=rps19-B PE=3 SV=4	9	1	3	3
[Master Protein] 50S ribosomal protein L15 chloroplastic OS=Zea mays OX=4577 GN=100273366 PE=1 SV=1	9	1	4	4
[Master Protein] Large ribosomal subunit protein uL22 OS=Zea mays OX=4577 GN=RPL17 PE=2 SV=1	9	3	1	4
[Master Protein] Mitochondrial import receptor subunit TOM22 OS=Zea mays OX=4577 GN=ZEAMMB73_Zm00001d031852 PE=1 SV=1	9	1	3	3
[Master Protein] Carboxypeptidase OS=Zea mays OX=4577 GN=100285883 PE=1 SV=1	9	2	5	5
[Master Protein] S-adenosylmethionine synthase 2 OS=Arabidopsis thaliana OX=3702 GN=SAM2 PE=1 SV=1	9	4	1	4
[Master Protein] Leucine-rich repeat extensin-like protein 1 OS=Zea mays OX=4577 PE=1 SV=1	9	4	1	3
[Master Protein] Cytochrome b6-f complex subunit 4 OS=Arabidopsis thaliana OX=3702 GN=petD PE=3 SV=1	9	2	1	1
[Master Protein] ATP synthase protein MI25 OS=Zea mays OX=4577 PE=2 SV=1	9	2	3	3
[Master Protein] Photosynthetic NDH subunit of subcomplex B 1, chloroplastic OS=Zea mays OX=4577 PE=1 SV=1	9	2	2	2
[Master Protein] Peroxidase OS=Zea mays OX=4577 GN=100281280 PE=1 SV=1	9	1	4	4
[Master Protein] Small ribosomal subunit protein uS17c OS=Zea mays OX=4577 GN=RPS17 PE=2 SV=1	9	1	2	2
[Master Protein] ATP synthase subunit b, chloroplastic OS=Zea mays OX=4577 GN=atpF PE=3 SV=1	9	1	2	2
[Master Protein] Chlorophyll a-b binding protein 1, chloroplastic OS=Zea mays OX=4577 GN=CAB1 PE=1 SV=1	9	3	1	2
[Master Protein] Cytochrome P450 71A26 OS=Zea mays OX=4577 GN=103647611 PE=1 SV=1	8	2	3	3
[Master Protein] 40S ribosomal protein S28 OS=Zea mays OX=4577 PE=3 SV=1	8	3	3	3
[Master Protein] Large ribosomal subunit protein uL2z OS=Arabidopsis thaliana OX=3702 GN=RPL8A PE=1 SV=2	8	2	3	3
[Master Protein] Large ribosomal subunit protein uL6 alpha-beta domain-containing protein OS=Zea mays OX=4577 GN=100285964 PE=1 SV=1	8	2	2	3
[Master Protein] Aspartyl protease AED1 OS=Zea mays OX=4577 GN=100272818 PE=1 SV=1	8	1	2	2
[Master Protein] Alpha-mannosidase OS=Zea mays OX=4577 GN=542217 PE=1 SV=1	8	1	3	3
[Master Protein] Chlorophyll a-b binding protein, chloroplastic OS=Zea mays OX=4577 GN=100273752 PE=1 SV=1	8	3	2	2
[Master Protein] Stromal processing peptidase chloroplastic OS=Zea mays OX=4577 GN=103638768 PE=1 SV=1	8	2	1	1
[Master Protein] C3H1-type domain-containing protein OS=Zea mays OX=4577 PE=1 SV=1	8	2	3	3
[Master Protein] Keratin, type I microfibrillar, 47.6 kDa (cRAP) OS=Ovis aries PE=3 SV=2	8	1	2	5
[Master Protein] 60S ribosomal protein L32 OS=Zea mays OX=4577 GN=100194289 PE=1 SV=1	8	1	2	3
[Master Protein] Malic enzyme OS=Zea mays OX=4577 PE=1 SV=1	8	5	4	4
[Master Protein] 30S ribosomal protein S4, chloroplastic OS=Zea mays OX=4577 GN=100282862 PE=1 SV=1	8	7	3	3
[Master Protein] Syntaxin-72 OS=Zea mays OX=4577 GN=ZEAMMB73_Zm00001d038931 PE=1 SV=1	8	2	3	3
[Master Protein] Serum albumin (cRAP) OS=Homo sapiens GN=ALB PE=1 SV=2	8	2	3	4
[Master Protein] Large ribosomal subunit protein uL14c OS=Zea mays OX=4577 GN=rpl14 PE=1 SV=2	8	1	4	4
[Master Protein] Isoform 3B of Desmocollin-3 (cRAP) OS=Homo sapiens GN=DSC3	8	2	4	4
[Master Protein] 50S ribosomal protein L34, chloroplastic OS=Zea mays OX=4577 GN=100282969 PE=3 SV=1	8	1	1	1
[Master Protein] NADH dehydrogenase [ubiquinone] 1 beta subcomplex subunit 10-B OS=Zea mays OX=4577 GN=100191555 PE=1 SV=1	8	2	1	1
[Master Protein] Plakophilin-1 (cRAP) OS=Homo sapiens GN=PKP1 PE=1 SV=2	8	1	4	4
[Master Protein] PGR5 OS=Zea mays OX=4577 GN=pgr5 PE=1 SV=1	8	1	1	1
[Master Protein] Photosystem II protein D1 OS=Zea mays OX=4577 PE=3 SV=1	8	5	2	2
[Master Protein] beta-glucosidase OS=Zea mays OX=4577 PE=1 SV=1	8	5	1	2
[Master Protein] Bromodomain protein 103 OS=Zea mays OX=4577 GN=brd103 PE=1 SV=1	8	1	1	1
[Master Protein] ATPase 4, plasma membrane-type OS=Arabidopsis thaliana OX=3702 GN=AHA4 PE=2 SV=2	8	9	1	3
[Master Protein] Natterin-4 OS=Zea mays OX=4577 GN=103646782 PE=1 SV=1	8	3	3	3
[Master Protein] NADH dehydrogenase [ubiquinone] iron-sulfur protein 5 OS=Zea mays OX=4577 GN=100285915 PE=1 SV=1	8	1	2	2
[Master Protein] Large ribosomal subunit protein uL22c OS=Zea mays OX=4577 GN=rpl22 PE=3 SV=3	8	2	2	2
[Master Protein] Small nuclear ribonucleoprotein Sm D2 OS=Zea mays OX=4577 GN=100193568 PE=1 SV=1	8	2	2	2
[Master Protein] 60S ribosomal protein L31 OS=Zea mays OX=4577 GN=100285759 PE=1 SV=1	7	3	3	3
[Master Protein] Senescence-specific cysteine protease SAG39 OS=Zea mays OX=4577 PE=1 SV=1	7	1	2	2
[Master Protein] Phosphoglycerate kinase OS=Zea mays OX=4577 PE=1 SV=1	7	1	1	2
[Master Protein] Large ribosomal subunit protein eL22 OS=Zea mays OX=4577 GN=100283364 PE=1 SV=1	7	1	1	2
[Master Protein] Non-specific lipid-transfer protein OS=Zea mays OX=4577 GN=LTP3 PE=1 SV=1	7	1	2	2
[Master Protein] Small ribosomal subunit protein uS5c OS=Zea mays OX=4577 GN=103643355 PE=1 SV=1	7	1	3	3
[Master Protein] Dirigent protein OS=Zea mays OX=4577 PE=1 SV=1	7	3	5	5
[Master Protein] Pectinesterase OS=Zea mays OX=4577 GN=103633554 PE=1 SV=1	7	1	2	2
[Master Protein] Chlorophyll a-b binding protein, chloroplastic OS=Zea mays OX=4577 PE=1 SV=1	7	3	1	2
[Master Protein] Peptidase A1 domain-containing protein OS=Zea mays OX=4577 GN=100272880 PE=1 SV=1	7	1	1	1
[Master Protein] C2 calcium/lipid-binding plant phosphoribosyltransferase family protein OS=Zea mays OX=4577 GN=103647671 PE=1 SV=1	7	3	1	2
[Master Protein] 26S protease regulatory subunit 8 homolog B OS=Zea mays OX=4577 GN=100273032 PE=1 SV=1	7	2	3	3
[Master Protein] Aspartyl protease family protein 2 OS=Zea mays OX=4577 GN=100501808 PE=1 SV=1	7	3	1	2
[Master Protein] Histone H1 OS=Zea mays OX=4577 GN=H1_5 PE=3 SV=1	7	3	3	3
[Master Protein] Thioesterase domain-containing protein OS=Zea mays OX=4577 GN=100383169 PE=1 SV=1	7	1	3	3
[Master Protein] Putative bZIP transcription factor superfamily protein OS=Zea mays OX=4577 GN=103634871 PE=1 SV=1	7	2	1	4
[Master Protein] Chlorophyll a-b binding protein, chloroplastic OS=Zea mays OX=4577 GN=542530 PE=2 SV=1	7	3	1	2
[Master Protein] 60S ribosomal protein L6 OS=Zea mays OX=4577 GN=100191612 PE=1 SV=1	7	8	2	2
[Master Protein] Heat shock protein 4 OS=Zea mays OX=4577 GN=100217188 PE=1 SV=1	7	3	3	3
[Master Protein] Glutamine synthetase OS=Zea mays OX=4577 GN=gln1-3 PE=1 SV=1	7	6	4	4
[Master Protein] 60S ribosomal protein L33-B OS=Zea mays OX=4577 GN=100282547 PE=1 SV=1	7	3	3	4
[Master Protein] 60S ribosomal protein L22-2 OS=Zea mays OX=4577 GN=ZEAMMB73_Zm00001d047500 PE=1 SV=1	7	1	3	3
[Master Protein] Germin-like protein OS=Zea mays OX=4577 GN=100273935 PE=1 SV=1	7	1	1	3
[Master Protein] Cystatin OS=Zea mays OX=4577 GN=732754 PE=1 SV=1	7	1	2	2
[Master Protein] Phosphoenolpyruvate/phosphate translocator 1 chloroplastic OS=Zea mays OX=4577 GN=100283648 PE=1 SV=1	6	1	2	2
[Master Protein] non-specific serine/threonine protein kinase OS=Zea mays OX=4577 GN=ZEAMMB73_Zm00001d003228 PE=1 SV=1	6	3	1	1
[Master Protein] NADPH-protochlorophyllide oxidoreductase OS=Zea mays OX=4577 GN=100381341 PE=1 SV=1	6	2	1	1
[Master Protein] acetyl-CoA C-acyltransferase OS=Zea mays OX=4577 GN=100192501 PE=1 SV=1	6	1	3	3
[Master Protein] ADP,ATP carrier protein 1, mitochondrial OS=Arabidopsis thaliana OX=3702 GN=AAC1 PE=1 SV=2	6	3	3	3
[Master Protein] Carboxypeptidase OS=Zea mays OX=4577 PE=1 SV=1	6	3	4	4
[Master Protein] Clathrin light chain OS=Zea mays OX=4577 GN=100216721 PE=1 SV=1	6	1	2	3
[Master Protein] signal-recognition-particle GTPase OS=Zea mays OX=4577 GN=100274153 PE=1 SV=1	6	2	3	3
[Master Protein] Alpha-mannosidase OS=Zea mays OX=4577 PE=1 SV=1	6	1	3	3
[Master Protein] Long-chain-fatty-acid--CoA ligase OS=Zea mays OX=4577 GN=100279270 PE=1 SV=1	6	1	2	2
[Master Protein] Ribosomal protein S21 family protein OS=Zea mays OX=4577 PE=3 SV=1	6	2	2	2
[Master Protein] VAMP protein SEC22 OS=Zea mays OX=4577 GN=100284961 PE=1 SV=1	6	1	2	2
[Master Protein] Dirigent protein OS=Zea mays OX=4577 GN=100285709 PE=3 SV=1	6	2	2	2
[Master Protein] Germin-like protein OS=Zea mays OX=4577 GN=ZEAMMB73_Zm00001d018954 PE=1 SV=1	6	2	3	3
[Master Protein] Immunoglobulin G-binding protein G (cRAP) OS=Streptococcus sp. group G GN=spg PE=1 SV=1	6	1	2	2
[Master Protein] transketolase OS=Zea mays OX=4577 GN=100279513 PE=1 SV=1	6	2	3	3
[Master Protein] FHA domain-containing protein OS=Zea mays OX=4577 GN=100192588 PE=1 SV=1	6	1	1	1
[Master Protein] Protein HHL1, chloroplastic OS=Zea mays OX=4577 GN=100273241 PE=1 SV=1	6	1	3	3
[Master Protein] Uncharacterized protein OS=Zea mays OX=4577 PE=1 SV=1	6	1	1	1
[Master Protein] Starch synthase 2, chloroplastic/amyloplastic OS=Arabidopsis thaliana OX=3702 GN=SS2 PE=1 SV=1	6	5	1	1
[Master Protein] Transducin/WD40 repeat-like superfamily protein OS=Zea mays OX=4577 GN=ZEAMMB73_Zm00001d043948 PE=1 SV=1	6	1	1	1
[Master Protein] fructose-bisphosphatase OS=Zea mays OX=4577 GN=ZEAMMB73_Zm00001d028562 PE=1 SV=1	6	1	2	2
[Master Protein] Fibronectin type III-like domain-containing protein OS=Zea mays OX=4577 PE=1 SV=1	6	5	1	1
[Master Protein] Putative WEB family protein chloroplastic OS=Zea mays OX=4577 GN=100275709 PE=1 SV=1	6	4	2	2
[Master Protein] Coatomer subunit beta OS=Zea mays OX=4577 PE=1 SV=1	6	2	3	3
[Master Protein] Calcium-transporting ATPase OS=Zea mays OX=4577 PE=1 SV=1	6	1	1	1
[Master Protein] Small ribosomal subunit protein uS5 OS=Zea mays OX=4577 GN=100283974 PE=1 SV=1	6	7	3	3
[Master Protein] Protein TOC75-3 chloroplastic OS=Zea mays OX=4577 GN=ZEAMMB73_Zm00001d047828 PE=1 SV=1	6	2	2	2
[Master Protein] thioredoxin-dependent peroxiredoxin OS=Zea mays OX=4577 GN=100283690 PE=1 SV=1	6	1	2	2
[Master Protein] 6-phosphogluconate dehydrogenase, decarboxylating OS=Zea mays OX=4577 GN=541700 PE=1 SV=1	6	2	1	1
[Master Protein] 50S ribosomal protein L17 OS=Zea mays OX=4577 GN=100274150 PE=1 SV=1	6	2	3	3
[Master Protein] Catalase OS=Zea mays OX=4577 PE=3 SV=1	6	2	2	3
[Master Protein] 40S ribosomal protein S19 OS=Zea mays OX=4577 GN=100192949 PE=1 SV=1	6	2	2	2
[Master Protein] Photosystem II D2 protein OS=Zea mays OX=4577 GN=psbD_1 PE=1 SV=1	6	3	1	1
[Master Protein] V-type proton ATPase subunit H OS=Zea mays OX=4577 GN=ZEAMMB73_Zm00001d021721 PE=1 SV=1	6	2	3	3
[Master Protein] 60S ribosomal protein L19-2 OS=Zea mays OX=4577 GN=100284115 PE=1 SV=1	6	1	1	4
[Master Protein] Small ribosomal subunit protein eS30z/eS30y/eS30x OS=Arabidopsis thaliana OX=3702 GN=RPS30C PE=3 SV=3	6	1	2	4
[Master Protein] Photosystem I reaction center subunit IV A OS=Zea mays OX=4577 GN=100283327 PE=1 SV=1	5	2	1	1
[Master Protein] ZF-HD protein dimerisation region containing protein OS=Zea mays OX=4577 GN=100285525 PE=1 SV=1	5	2	2	2
[Master Protein] Germin-like protein OS=Zea mays OX=4577 GN=ZEAMMB73_Zm00001d034514 PE=1 SV=1	5	1	3	3
[Master Protein] cysteine desulfurase OS=Zea mays OX=4577 GN=100191757 PE=1 SV=1	5	1	2	2
[Master Protein] Endothelial differentiation-related factor 1 OS=Zea mays OX=4577 GN=MBF1.3 PE=1 SV=1	5	2	2	2
[Master Protein] Vacuolar protein sorting-associated protein 32 homolog 1 OS=Zea mays OX=4577 GN=100191382 PE=1 SV=1	5	3	2	2
[Master Protein] HMG-Y-related protein A OS=Zea mays OX=4577 GN=ZEAMMB73_Zm00001d050368 PE=1 SV=1	5	1	1	1
[Master Protein] Small ribosomal subunit protein uS3c OS=Zea mays OX=4577 GN=rps3 PE=3 SV=1	5	6	2	2
[Master Protein] Uncharacterized protein OS=Zea mays OX=4577 GN=100274833 PE=1 SV=1	5	1	2	2
[Master Protein] Xyloglucan endotransglucosylase/hydrolase OS=Zea mays OX=4577 GN=100283129 PE=1 SV=1	5	2	2	2
[Master Protein] Ribonucloprotein OS=Zea mays OX=4577 GN=ZEAMMB73_Zm00001d017914 PE=1 SV=1	5	2	1	1
[Master Protein] Trypsin-1 (Fragment) (cRAP) OS=Homo sapiens GN=PRSS1 PE=3 SV=1	5	2	2	2
[Master Protein] Alpha-S2-casein (cRAP-B6E) OS=Bos taurus GN=CSN1S2 PE=1 SV=2	5	1	2	2
[Master Protein] Oxygen-evolving enhancer protein 1 OS=Zea mays OX=4577 GN=100191684 PE=1 SV=1	5	4	2	2
[Master Protein] 60S ribosomal protein L9 OS=Zea mays OX=4577 GN=ZEAMMB73_Zm00001d035901 PE=1 SV=1	5	3	1	1
[Master Protein] GDSL esterase/lipase EXL3 OS=Zea mays OX=4577 GN=100284218 PE=1 SV=1	5	1	2	2
[Master Protein] 60S ribosomal protein L5-1 homolog a OS=Zea mays OX=4577 GN=103650892 PE=1 SV=1	5	3	2	2
[Master Protein] Rubredoxin family protein OS=Zea mays OX=4577 PE=1 SV=1	5	1	2	2
[Master Protein] V-type proton ATPase catalytic subunit A OS=Zea mays OX=4577 GN=103626681 PE=1 SV=1	5	3	2	2
[Master Protein] Plakophilin-3 (cRAP) OS=Homo sapiens GN=PKP3 PE=1 SV=1	5	1	4	4
[Master Protein] Bifunctional enolase 2/transcriptional activator OS=Arabidopsis thaliana OX=3702 GN=ENO2 PE=1 SV=1	5	5	1	2
[Master Protein] Large ribosomal subunit protein uL16c OS=Zea mays OX=4577 GN=rpl16 PE=3 SV=3	5	1	2	2
[Master Protein] Calmodulin OS=Zea mays OX=4577 GN=ZEAMMB73_Zm00001d035095 PE=1 SV=1	5	1	1	4
[Master Protein] Nuclear transport factor 2 (NTF2) family protein OS=Zea mays OX=4577 GN=100275228 PE=1 SV=1	5	1	3	3
[Master Protein] Putative beta-D-xylosidase 7 OS=Zea mays OX=4577 GN=100191418 PE=1 SV=1	5	2	3	3
[Master Protein] alanine transaminase OS=Zea mays OX=4577 GN=100279149 PE=1 SV=1	5	3	2	2
[Master Protein] Trehalose-6-phosphate synthase6 OS=Zea mays OX=4577 GN=ZEAMMB73_Zm00001d043468 PE=1 SV=1	5	6	2	2
[Master Protein] Alpha-mannosidase OS=Zea mays OX=4577 PE=1 SV=1	5	1	4	4
[Master Protein] Malate dehydrogenase OS=Zea mays OX=4577 GN=ZEAMMB73_Zm00001d034241 PE=1 SV=1	5	1	2	2
[Master Protein] (S)-2-hydroxy-acid oxidase OS=Zea mays OX=4577 GN=100279535 PE=1 SV=1	5	2	2	2
[Master Protein] Cell wall hydroxyproline-rich glycoprotein OS=Zea mays OX=4577 PE=1 SV=1	5	1	2	3
[Master Protein] Vacuolar proton pump subunit B OS=Zea mays OX=4577 GN=100282598 PE=1 SV=1	5	2	2	2
[Master Protein] Calmodulin OS=Zea mays OX=4577 GN=100272455 PE=1 SV=1	5	1	1	4
[Master Protein] DUF642 domain-containing protein OS=Zea mays OX=4577 GN=100277106 PE=1 SV=1	5	3	2	2
[Master Protein] Histone deacetylase complex subunit SAP18 OS=Zea mays OX=4577 GN=100381502 PE=1 SV=1	5	2	2	2
[Master Protein] Probable histone H2A.7 OS=Arabidopsis thaliana OX=3702 GN=At5g59870 PE=1 SV=1	5	3	1	4
[Master Protein] NmrA-like domain-containing protein OS=Zea mays OX=4577 PE=1 SV=1	5	1	2	2
[Master Protein] Peroxidase OS=Zea mays OX=4577 PE=1 SV=1	5	1	1	1
[Master Protein] Dirigent protein OS=Zea mays OX=4577 GN=100282340 PE=1 SV=1	5	1	1	1
[Master Protein] Cell wall hydroxyproline-rich glycoprotein OS=Zea mays OX=4577 GN=100191200 PE=1 SV=1	5	2	1	2
[Master Protein] Cell division cycle protein 48 OS=Zea mays OX=4577 GN=100382880 PE=1 SV=1	5	8	2	2
[Master Protein] V-type proton ATPase subunit E3 OS=Zea mays OX=4577 GN=100273417 PE=1 SV=1	5	3	2	2
[Master Protein] NADH dehydrogenase [ubiquinone] 1 beta subcomplex subunit 9 OS=Zea mays OX=4577 GN=100282004 PE=1 SV=1	5	1	3	3
[Master Protein] Putative nucleolar protein 5-1 OS=Zea mays OX=4577 GN=100384739 PE=1 SV=1	5	2	2	2
[Master Protein] Large ribosomal subunit protein bL9c OS=Zea mays OX=4577 GN=100285012 PE=1 SV=1	5	1	3	3
[Master Protein] Tetrapyrrole (Corrin/Porphyrin) methylase OS=Zea mays OX=4577 GN=ZEAMMB73_Zm00001d032968 PE=1 SV=1	5	1	1	1
[Master Protein] Large ribosomal subunit protein uL13c OS=Arabidopsis thaliana OX=3702 GN=RPL13 PE=2 SV=1	5	1	2	2
[Master Protein] Large ribosomal subunit protein uL24y OS=Arabidopsis thaliana OX=3702 GN=RPL26B PE=2 SV=1	5	1	2	4
[Master Protein] sulfate adenylyltransferase OS=Zea mays OX=4577 GN=100281036 PE=1 SV=1	5	7	3	3
[Master Protein] Large ribosomal subunit protein P2B OS=Zea mays OX=4577 GN=RPP2B PE=1 SV=1	5	1	2	2
[Master Protein] 60S ribosomal protein L35a-3 OS=Zea mays OX=4577 PE=1 SV=1	4	1	1	2
[Master Protein] Small ribosomal subunit protein uS11c OS=Zea mays OX=4577 GN=rps11 PE=3 SV=2	4	1	1	1
[Master Protein] Mitochondrial ribosomal protein L27 OS=Zea mays OX=4577 GN=100278608 PE=1 SV=1	4	1	1	1
[Master Protein] Protein RETICULATA-RELATED 4 chloroplastic OS=Zea mays OX=4577 GN=ZEAMMB73_Zm00001d038085 PE=1 SV=1	4	1	1	1
[Master Protein] 50S ribosomal protein L12-1 OS=Zea mays OX=4577 GN=100277261 PE=1 SV=1	4	1	1	2
[Master Protein] Harpin inducing protein OS=Zea mays OX=4577 GN=ZEAMMB73_Zm00001d026662 PE=1 SV=1	4	1	1	1
[Master Protein] Peroxidase OS=Zea mays OX=4577 GN=100192603 PE=1 SV=1	4	1	2	2
[Master Protein] BAG family molecular chaperone regulator 7 OS=Zea mays OX=4577 GN=100283684 PE=1 SV=1	4	1	1	1
[Master Protein] Small ribosomal subunit protein uS14z/uS14y/uS14x OS=Arabidopsis thaliana OX=3702 GN=RPS29C PE=3 SV=2	4	1	1	1
[Master Protein] DANA2 OS=Zea mays OX=4577 GN=ZEAMMB73_Zm00001d012820 PE=1 SV=1	4	1	2	2
[Master Protein] DEK-C domain-containing protein OS=Zea mays OX=4577 PE=1 SV=1	4	1	2	2
[Master Protein] HMG transcription factor OS=Zea mays OX=4577 GN=HMGc1 PE=1 SV=1	4	1	1	1
[Master Protein] Oxygen-evolving enhancer protein 3-1, chloroplastic OS=Zea mays OX=4577 GN=PSBQ1 PE=2 SV=1	4	1	1	2
[Master Protein] Protein RALF-like 33 OS=Arabidopsis thaliana OX=3702 GN=RALFL33 PE=2 SV=1	4	2	2	2
[Master Protein] Protein CHUP1, chloroplastic OS=Zea mays OX=4577 PE=1 SV=1	4	1	2	2
[Master Protein] 60S ribosomal protein L23a OS=Zea mays OX=4577 GN=541695 PE=1 SV=1	4	3	3	3
[Master Protein] Beta-glucosidase 44 OS=Zea mays OX=4577 GN=100274288 PE=1 SV=1	4	1	2	2
[Master Protein] BURP domain protein RD22 OS=Zea mays OX=4577 GN=100273184 PE=1 SV=1	4	1	2	2
[Master Protein] Ribulose bisphosphate carboxylase small subunit, chloroplastic OS=Zea mays OX=4577 GN=RBCS PE=1 SV=1	4	1	1	1
[Master Protein] Pyruvate phosphate dikinase regulatory protein 2 OS=Zea mays OX=4577 GN=100279565 PE=1 SV=1	4	3	2	2
[Master Protein] Chlorophyll a-b binding protein, chloroplastic OS=Zea mays OX=4577 GN=100274453 PE=1 SV=1	4	1	1	1
[Master Protein] Photosystem I reaction center subunit V, chloroplastic OS=Zea mays OX=4577 GN=100284847 PE=1 SV=1	4	2	3	3
[Master Protein] 40S ribosomal protein S26 OS=Zea mays OX=4577 GN=100193263 PE=1 SV=1	4	3	1	1
[Master Protein] Lactoperoxidase (cRAP-B6E) OS=Bos taurus GN=LPO PE=1 SV=1	4	1	2	2
[Master Protein] Large ribosomal subunit protein uL3y OS=Arabidopsis thaliana OX=3702 GN=ARP2 PE=2 SV=4	4	2	1	1
[Master Protein] NYN domain-containing protein OS=Zea mays OX=4577 PE=4 SV=1	4	1	1	1
[Master Protein] Ribosomal protein OS=Zea mays OX=4577 GN=100283907 PE=1 SV=1	4	2	2	2
[Master Protein] Non-specific lipid-transfer protein OS=Zea mays OX=4577 GN=100274469 PE=1 SV=1	4	1	1	1
[Master Protein] Brain acid soluble protein 1 OS=Zea mays OX=4577 GN=542068 PE=1 SV=1	4	2	1	1
[Master Protein] Coatomer subunit alpha OS=Zea mays OX=4577 PE=1 SV=1	4	3	2	2
[Master Protein] Large ribosomal subunit protein eL14 domain-containing protein OS=Zea mays OX=4577 GN=100192625 PE=1 SV=1	4	1	1	2
[Master Protein] IQ-domain 3 OS=Zea mays OX=4577 GN=Orphan161 PE=1 SV=1	4	2	1	1
[Master Protein] Phosphotransferase OS=Zea mays OX=4577 GN=103651223 PE=1 SV=1	4	1	1	1
[Master Protein] alanine transaminase OS=Zea mays OX=4577 GN=ZEAMMB73_Zm00001d007937 PE=1 SV=1	4	2	1	1
[Master Protein] ATATH13 OS=Zea mays OX=4577 GN=ZEAMMB73_Zm00001d016926 PE=1 SV=1	4	4	2	2
[Master Protein] Eukaryotic translation initiation factor 3 subunit C OS=Zea mays OX=4577 PE=1 SV=1	4	3	2	2
[Master Protein] Protein RETICULATA-RELATED 3 chloroplastic OS=Zea mays OX=4577 GN=100276764 PE=1 SV=1	4	1	1	1
[Master Protein] Caffeic acid 3-O-methyltransferase OS=Zea mays OX=4577 GN=COMT PE=1 SV=2	4	1	1	1
[Master Protein] Large ribosomal subunit protein uL15x OS=Arabidopsis thaliana OX=3702 GN=RPL27AC PE=2 SV=2	4	4	1	1
[Master Protein] Peroxidase OS=Zea mays OX=4577 GN=100217011 PE=1 SV=1	4	1	1	1
[Master Protein] Aminomethyltransferase OS=Zea mays OX=4577 GN=100279332 PE=1 SV=1	4	1	2	2
[Master Protein] Ribosomal protein OS=Zea mays OX=4577 GN=100502186 PE=1 SV=1	4	4	4	4
[Master Protein] FAS1 domain-containing protein OS=Zea mays OX=4577 GN=100304417 PE=1 SV=1	4	4	2	2
[Master Protein] 50S ribosomal protein L12-1 OS=Zea mays OX=4577 GN=107275245 PE=1 SV=1	4	1	1	2
[Master Protein] Photosystem I reaction center subunit III, chloroplastic OS=Arabidopsis thaliana OX=3702 GN=PSAF PE=1 SV=1	4	1	1	2
[Master Protein] Mitochondrial phosphate carrier protein 3, mitochondrial OS=Arabidopsis thaliana OX=3702 GN=MPT3 PE=1 SV=1	4	2	1	1
[Master Protein] Large ribosomal subunit protein uL18c OS=Zea mays OX=4577 PE=1 SV=1	4	1	2	2
[Master Protein] 26S protease regulatory subunit S10B OS=Zea mays OX=4577 GN=100282100 PE=1 SV=1	4	3	2	2
[Master Protein] Protein RETICULATA-RELATED 3 chloroplastic OS=Zea mays OX=4577 GN=100383393 PE=1 SV=1	4	1	1	1
[Master Protein] Lysozyme C OS=Gallus gallus (cRAP) GN=LYZ PE=1 SV=1	4	1	3	3
[Master Protein] Protein DEK OS=Zea mays OX=4577 GN=Dek PE=1 SV=1	4	1	2	3
[Master Protein] Uncharacterized protein OS=Zea mays OX=4577 PE=4 SV=1	4	1	1	1
[Master Protein] Ribulose bisphosphate carboxylase/oxygenase activase, chloroplastic OS=Zea mays OX=4577 GN=RCA1 PE=2 SV=3	4	1	1	1
[Master Protein] PSI subunit V OS=Zea mays OX=4577 GN=100281679 PE=2 SV=1	4	2	1	1
[Master Protein] Cell wall hydroxyproline-rich glycoprotein OS=Zea mays OX=4577 GN=ZEAMMB73_Zm00001d044373 PE=1 SV=1	4	1	1	2
[Master Protein] Clathrin light chain OS=Zea mays OX=4577 GN=ZEAMMB73_Zm00001d001814 PE=1 SV=1	4	1	2	3
[Master Protein] Subtilisin-like protease SBT1.9 OS=Zea mays OX=4577 GN=103632537 PE=1 SV=1	4	1	3	3
[Master Protein] Cytochrome b559 subunit alpha OS=Arabidopsis thaliana OX=3702 GN=psbE PE=1 SV=4	4	2	1	1
[Master Protein] Uncharacterized protein OS=Zea mays OX=4577 GN=100194337 PE=1 SV=1	4	1	2	2
[Master Protein] Uncharacterized protein OS=Zea mays OX=4577 PE=1 SV=1	4	1	1	1
[Master Protein] GTP-binding nuclear protein OS=Zea mays OX=4577 PE=1 SV=1	4	3	1	1
[Master Protein] Small ribosomal subunit protein uS17c OS=Arabidopsis thaliana OX=3702 GN=RPS17 PE=1 SV=1	4	1	1	1
[Master Protein] Proline-rich protein OS=Zea mays OX=4577 GN=100282846 PE=1 SV=1	4	1	1	1
[Master Protein] Tat pathway signal sequence family protein OS=Zea mays OX=4577 GN=100283885 PE=1 SV=1	4	1	1	1
[Master Protein] Sister chromatid cohesion protein PDS5 B-B OS=Zea mays OX=4577 PE=1 SV=1	4	1	1	1
[Master Protein] Large ribosomal subunit protein eL43y OS=Arabidopsis thaliana OX=3702 GN=RPL37AC PE=3 SV=1	4	2	1	2
[Master Protein] Phosphoinositide phospholipase C OS=Zea mays OX=4577 GN=ZEAMMB73_Zm00001d007229 PE=1 SV=1	4	1	1	1
[Master Protein] Phospho-2-dehydro-3-deoxyheptonate aldolase OS=Zea mays OX=4577 GN=100272293 PE=1 SV=1	4	4	2	2
[Master Protein] Dienelactone hydrolase domain-containing protein OS=Zea mays OX=4577 PE=4 SV=1	4	3	2	2
[Master Protein] Retinol dehydrogenase 13 OS=Zea mays OX=4577 GN=ZEAMMB73_Zm00001d005638 PE=1 SV=1	4	2	1	1
[Master Protein] Subtilisin-like protease SBT1.7 OS=Zea mays OX=4577 PE=1 SV=1	4	1	1	1
[Master Protein] Nascent polypeptide-associated complex subunit alpha-like UBA domain-containing protein OS=Zea mays OX=4577 PE=1 SV=1	4	1	2	2
[Master Protein] Chlorophyll a-b binding protein, chloroplastic OS=Zea mays OX=4577 GN=ZEAMMB73_Zm00001d021784 PE=1 SV=1	4	2	1	1
[Master Protein] 26S proteasome non-ATPase regulatory subunit 2 homolog OS=Zea mays OX=4577 GN=103654920 PE=1 SV=1	4	4	2	2
[Master Protein] phosphopyruvate hydratase OS=Zea mays OX=4577 GN=ZEAMMB73_Zm00001d030373 PE=1 SV=1	4	6	1	2
[Master Protein] Dof zinc finger protein OS=Zea mays OX=4577 GN=100278484 PE=4 SV=1	3	1	1	1
[Master Protein] 60S acidic ribosomal protein P0 OS=Zea mays OX=4577 GN=ZEAMMB73_Zm00001d035201 PE=1 SV=1	3	3	1	1
[Master Protein] 23 kDa subunit of oxygen evolving system of photosystem II OS=Zea mays OX=4577 GN=107648855 PE=1 SV=1	3	1	2	2
[Master Protein] Multiple C2 domain and transmembrane region protein 6 OS=Arabidopsis thaliana OX=3702 GN=MCTP6 PE=2 SV=1	3	1	1	1
[Master Protein] RTR1-type domain-containing protein OS=Zea mays OX=4577 PE=3 SV=1	3	6	1	1
[Master Protein] DEAD-box ATP-dependent RNA helicase 15 OS=Arabidopsis thaliana OX=3702 GN=RH15 PE=1 SV=3	3	3	1	1
[Master Protein] Mitochondrial import inner membrane translocase subunit TIM14-3 OS=Zea mays OX=4577 GN=100280573 PE=1 SV=1	3	3	1	1
[Master Protein] AAA-ATPase ASD mitochondrial OS=Zea mays OX=4577 GN=103648227 PE=1 SV=1	3	1	3	3
[Master Protein] PDK regulatory protein1 OS=Zea mays OX=4577 GN=732785 PE=1 SV=1	3	2	1	1
[Master Protein] High mobility group B protein 1 OS=Arabidopsis thaliana OX=3702 GN=HMGB1 PE=1 SV=1	3	1	2	2
[Master Protein] Myosin heavy chain-related OS=Zea mays OX=4577 GN=100277246 PE=1 SV=1	3	1	2	2
[Master Protein] Superoxide dismutase [Cu-Zn] OS=Zea mays OX=4577 GN=542722 PE=1 SV=1	3	3	1	1
[Master Protein] Mg-protoporphyrin IX chelatase OS=Zea mays OX=4577 GN=732841 PE=1 SV=1	3	1	2	2
[Master Protein] Pectin acetylesterase OS=Zea mays OX=4577 GN=100280212 PE=1 SV=1	3	1	1	1
[Master Protein] magnesium-protoporphyrin IX monomethyl ester (oxidative) cyclase OS=Zea mays OX=4577 GN=103634652 PE=1 SV=1	3	2	2	2
[Master Protein] Large ribosomal subunit protein bL32c OS=Zea mays OX=4577 GN=rpl32 PE=3 SV=3	3	1	1	1
[Master Protein] phosphoglycerate mutase (2,3-diphosphoglycerate-independent) OS=Zea mays OX=4577 GN=542578 PE=2 SV=1	3	5	1	1
[Master Protein] Dirigent protein OS=Zea mays OX=4577 GN=100274585 PE=1 SV=1	3	2	1	1
[Master Protein] 3-ketoacyl-CoA synthase OS=Zea mays OX=4577 GN=100191595 PE=1 SV=1	3	1	1	1
[Master Protein] ATP-dependent zinc metalloprotease FTSH 2, chloroplastic OS=Arabidopsis thaliana OX=3702 GN=FTSH2 PE=1 SV=1	3	1	2	2
[Master Protein] Mitochondrial phosphate carrier protein 3, mitochondrial OS=Zea mays OX=4577 GN=MPT3_7 PE=1 SV=1	3	2	1	1
[Master Protein] Tyrosine specific protein phosphatase-like OS=Zea mays OX=4577 GN=100273955 PE=1 SV=1	3	2	2	2
[Master Protein] Small ribosomal subunit protein mS33 OS=Zea mays OX=4577 GN=ZEAMMB73_Zm00001d010872 PE=1 SV=1	3	1	1	1
[Master Protein] Protein ECERIFERUM 26-like OS=Zea mays OX=4577 PE=1 SV=1	3	1	2	2
[Master Protein] Beta-galactosidase OS=Zea mays OX=4577 GN=100191631 PE=1 SV=1	3	2	2	2
[Master Protein] Serum albumin OS=Oryctolagus (cRAP) cuniculus GN=ALB PE=1 SV=2	3	1	1	2
[Master Protein] DEK domain-containing chromatin associated protein OS=Zea mays OX=4577 GN=103650830 PE=1 SV=1	3	1	2	3
[Master Protein] Alpha-S1-casein (cRAP-B6E) OS=Bos taurus GN=CSN1S1 PE=1 SV=2	3	1	2	2
[Master Protein] Large ribosomal subunit protein uL4c OS=Arabidopsis thaliana OX=3702 GN=RPL4 PE=2 SV=2	3	1	1	1
[Master Protein] Leucine-rich repeat (LRR) family protein OS=Zea mays OX=4577 GN=100279844 PE=1 SV=1	3	1	2	2
[Master Protein] Sugar transport protein 13 OS=Zea mays OX=4577 GN=103632803 PE=1 SV=1	3	1	1	1
[Master Protein] E3 UFM1-protein ligase 1-like protein OS=Zea mays OX=4577 GN=103629212 PE=1 SV=1	3	1	1	1
[Master Protein] UTP--glucose-1-phosphate uridylyltransferase OS=Zea mays OX=4577 GN=100191846 PE=1 SV=1	3	1	1	1
[Master Protein] Protein EXORDIUM OS=Zea mays OX=4577 PE=1 SV=1	3	1	1	1
[Master Protein] 4F5 protein family protein OS=Zea mays OX=4577 GN=100284167 PE=1 SV=1	3	1	1	1
[Master Protein] 6-phosphogluconate dehydrogenase, decarboxylating 2 OS=Arabidopsis thaliana OX=3702 GN=PGD2 PE=1 SV=1	3	1	1	1
[Master Protein] ABC transporter domain-containing protein OS=Zea mays OX=4577 PE=1 SV=1	3	7	2	2
[Master Protein] Abscisic acid stress ripening2 OS=Zea mays OX=4577 GN=100281622 PE=1 SV=1	3	1	1	1
[Master Protein] Putative aldo-keto reductase 4 OS=Zea mays OX=4577 GN=100191240 PE=1 SV=1	3	1	1	1
[Master Protein] peptidylprolyl isomerase OS=Zea mays OX=4577 GN=ZEAMMB73_Zm00001d018077 PE=1 SV=1	3	1	1	1
[Master Protein] Small ribosomal subunit protein uS7c OS=Zea mays OX=4577 GN=100193240 PE=1 SV=1	3	2	1	1
[Master Protein] Arginine/serine-rich splicing factor SR45_1 OS=Zea mays OX=4577 GN=SR45_1 PE=1 SV=1	3	2	3	3
[Master Protein] Large ribosomal subunit protein bL28c OS=Zea mays OX=4577 GN=ZEAMMB73_Zm00001d032896 PE=1 SV=1	3	2	1	1
[Master Protein] Auxilin-related protein 1 OS=Zea mays OX=4577 GN=103640949 PE=1 SV=1	3	1	2	2
[Master Protein] BZIP domain-containing protein OS=Zea mays OX=4577 PE=1 SV=1	3	2	1	2
[Master Protein] Dicarboxylate transporter 2.1, chloroplastic OS=Arabidopsis thaliana OX=3702 GN=DIT2-1 PE=1 SV=1	3	3	1	1
[Master Protein] Pinin/SDK/MemA protein domain-containing protein OS=Zea mays OX=4577 GN=100191788 PE=1 SV=1	3	2	1	1
[Master Protein] Chlorophyll a-b binding protein, chloroplastic OS=Zea mays OX=4577 GN=100284001 PE=1 SV=1	3	1	1	1
[Master Protein] Aminotransferase class I/classII domain-containing protein OS=Zea mays OX=4577 PE=1 SV=1	3	1	1	1
[Master Protein] Prohibitin OS=Zea mays OX=4577 GN=541818 PE=1 SV=1	3	2	2	2
[Master Protein] Alpha-carbonic anhydrase domain-containing protein OS=Zea mays OX=4577 PE=1 SV=1	3	1	1	2
[Master Protein] WPP domain-containing protein OS=Zea mays OX=4577 GN=100278282 PE=1 SV=1	3	2	2	2
[Master Protein] SAP domain-containing protein OS=Zea mays OX=4577 GN=103635858 PE=1 SV=1	3	2	2	2
[Master Protein] adenylate kinase OS=Zea mays OX=4577 GN=ZEAMMB73_Zm00001d035034 PE=1 SV=1	3	2	1	1
[Master Protein] Mitochondrial import inner membrane translocase subunit Tim17/Tim22/Tim23 family protein OS=Zea mays OX=4577 GN=ZEAMMB73_Zm00001d016665 PE=1 SV=1	3	2	2	2
[Master Protein] Ribosomal protein L19 family protein OS=Zea mays OX=4577 GN=100381882 PE=1 SV=1	3	2	1	1
[Master Protein] ATP synthase subunit e, mitochondrial OS=Zea mays OX=4577 GN=ZEAMMB73_Zm00001d003159 PE=1 SV=1	3	1	2	2
[Master Protein] Alpha-1,4 glucan phosphorylase OS=Zea mays OX=4577 GN=100285259 PE=1 SV=1	3	1	2	2
[Master Protein] Small ribosomal subunit protein uS11x OS=Arabidopsis thaliana OX=3702 GN=RPS14C PE=2 SV=2	3	3	1	1
[Master Protein] Oxygen-evolving enhancer protein 3-1 OS=Zea mays OX=4577 GN=ZEAMMB73_Zm00001d006540 PE=1 SV=1	3	2	1	2
[Master Protein] Beta-13-N-Acetylglucosaminyltransferase family protein OS=Zea mays OX=4577 GN=100281001 PE=1 SV=1	3	2	1	1
[Master Protein] BAG family molecular chaperone regulator 7 OS=Zea mays OX=4577 GN=100273212 PE=1 SV=1	3	1	1	1
[Master Protein] pyridoxal 5'-phosphate synthase (glutamine hydrolyzing) OS=Zea mays OX=4577 GN=ZEAMMB73_Zm00001d018633 PE=1 SV=1	3	2	1	1
[Master Protein] Sucrose-phosphate synthase OS=Zea mays OX=4577 GN=SPS PE=1 SV=1	3	2	2	2
[Master Protein] 60S ribosomal protein L27 OS=Zea mays OX=4577 GN=ZEAMMB73_Zm00001d036570 PE=1 SV=1	3	4	1	2
[Master Protein] Remorin family protein OS=Zea mays OX=4577 GN=100284456 PE=1 SV=1	3	1	1	1
[Master Protein] Small ribosomal subunit protein uS2 OS=Zea mays OX=4577 GN=100273082 PE=1 SV=1	3	4	2	2
[Master Protein] RRM domain-containing protein OS=Zea mays OX=4577 GN=100282980 PE=1 SV=1	3	1	2	2
[Master Protein] Putative ATP synthase 24 kDa subunit mitochondrial OS=Zea mays OX=4577 GN=ZEAMMB73_Zm00001d015134 PE=1 SV=1	3	3	2	2
[Master Protein] Large ribosomal subunit protein eL20y OS=Arabidopsis thaliana OX=3702 GN=RPL18AB PE=1 SV=2	3	2	1	1
[Master Protein] beta-ketoacyl-[acyl-carrier-protein] synthase I OS=Zea mays OX=4577 GN=ZEAMMB73_Zm00001d045027 PE=1 SV=1	3	1	1	1
[Master Protein] Semialdehyde dehydrogenase NAD-binding domain-containing protein OS=Zea mays OX=4577 GN=100191877 PE=1 SV=1	3	1	1	1
[Master Protein] Catalytic/ oxidoreductase, acting on NADH or NADPH OS=Zea mays OX=4577 GN=100280962 PE=1 SV=1	2	1	1	1
[Master Protein] Fibrillarin-2 OS=Zea mays OX=4577 GN=100282167 PE=1 SV=1	2	1	1	1
[Master Protein] CobW C-terminal domain-containing protein OS=Zea mays OX=4577 PE=1 SV=1	2	1	1	1
[Master Protein] Pectinesterase inhibitor domain containing protein OS=Zea mays OX=4577 GN=100284445 PE=1 SV=1	2	1	1	1
[Master Protein] Putative lung seven transmembrane receptor family protein OS=Zea mays OX=4577 GN=103641834 PE=1 SV=1	2	2	1	1
[Master Protein] 60S ribosomal protein L18a OS=Zea mays OX=4577 GN=100286074 PE=2 SV=1	2	2	1	1
[Master Protein] Large ribosomal subunit protein uL6c OS=Arabidopsis thaliana OX=3702 GN=RPL6 PE=2 SV=1	2	1	1	2
[Master Protein] Cytochrome c oxidase subunit 2 OS=Zea mays OX=4577 GN=COX2 PE=2 SV=4	2	1	1	1
[Master Protein] Transducin family protein / WD-40 repeat family protein OS=Zea mays OX=4577 GN=100501489 PE=1 SV=1	2	1	1	1
[Master Protein] Hypersensitive induced reaction3 OS=Zea mays OX=4577 GN=HIR3 PE=1 SV=1	2	1	2	2
[Master Protein] AP2-EREBP transcription factor OS=Zea mays OX=4577 GN=EREB14 PE=2 SV=1	2	2	1	1
[Master Protein] Coilin N-terminal domain-containing protein OS=Zea mays OX=4577 PE=1 SV=1	2	1	1	1
[Master Protein] Transducin/WD40 repeat-like superfamily protein OS=Zea mays OX=4577 GN=100384414 PE=1 SV=1	2	2	1	1
[Master Protein] Cell division control protein 48 homolog D OS=Arabidopsis thaliana OX=3702 GN=CDC48D PE=1 SV=1	2	3	1	1
[Master Protein] 14-3-3-like protein GF14 upsilon OS=Arabidopsis thaliana OX=3702 GN=GRF5 PE=1 SV=2	2	8	1	1
[Master Protein] Red aleurone1 OS=Zea mays OX=4577 GN=ZEAMMB73_Zm00001d017077 PE=1 SV=1	2	2	1	1
[Master Protein] Mitochondrial carnitine/acylcarnitine carrier-like protein OS=Zea mays OX=4577 GN=100273155 PE=1 SV=1	2	1	1	1
[Master Protein] Homogentisate solanesyltransferase chloroplastic OS=Zea mays OX=4577 GN=100280305 PE=1 SV=1	2	1	1	1
[Master Protein] Polyubiquitin 8 OS=Arabidopsis thaliana OX=3702 GN=UBQ8 PE=3 SV=1	2	15	1	1
[Master Protein] Inactive protein FRIGIDA OS=Zea mays OX=4577 GN=ZEAMMB73_Zm00001d034858 PE=1 SV=1	2	1	2	2
[Master Protein] T-complex protein 1 subunit zeta OS=Zea mays OX=4577 GN=100193477 PE=1 SV=1	2	1	1	1
[Master Protein] DEK domain-containing chromatin associated protein OS=Zea mays OX=4577 GN=103626062 PE=1 SV=1	2	1	2	2
[Master Protein] Ribosomal protein L15 OS=Zea mays OX=4577 GN=100284349 PE=2 SV=1	2	3	1	1
[Master Protein] Protein FLX-like 2 OS=Zea mays OX=4577 GN=100276260 PE=1 SV=1	2	1	2	2
[Master Protein] BZIP transcription factor OS=Zea mays OX=4577 GN=bZIP110 PE=1 SV=1	2	4	1	1
[Master Protein] Glycine-rich RNA-binding protein 8 OS=Arabidopsis thaliana OX=3702 GN=RBG8 PE=1 SV=1	2	1	1	1
[Master Protein] ATP synthase subunit c, chloroplastic OS=Arabidopsis thaliana OX=3702 GN=atpH PE=3 SV=1	2	1	1	1
[Master Protein] methylcrotonoyl-CoA carboxylase OS=Zea mays OX=4577 GN=100281617 PE=1 SV=1	2	1	1	1
[Master Protein] Large ribosomal subunit protein eL24z OS=Arabidopsis thaliana OX=3702 GN=RPL24A PE=1 SV=2	2	2	1	1
[Master Protein] alpha-L-fucosidase OS=Zea mays OX=4577 PE=1 SV=1	2	2	1	1
[Master Protein] NADH dehydrogenase [ubiquinone] 1 beta subcomplex subunit 2 OS=Zea mays OX=4577 GN=100275017 PE=1 SV=1	2	2	1	1
[Master Protein] Band 7 domain-containing protein OS=Zea mays OX=4577 PE=1 SV=1	2	2	1	1
[Master Protein] Protein XRI1 OS=Zea mays OX=4577 GN=100217286 PE=2 SV=1	2	2	1	1
[Master Protein] Probable fructokinase-3 OS=Arabidopsis thaliana OX=3702 GN=At1g06020 PE=2 SV=1	2	5	1	1
[Master Protein] ATP-dependent zinc metalloprotease FTSH 1, chloroplastic OS=Arabidopsis thaliana OX=3702 GN=FTSH1 PE=1 SV=2	2	2	2	2
[Master Protein] NDR1/HIN1-like 1 OS=Zea mays OX=4577 GN=ZEAMMB73_Zm00001d003751 PE=1 SV=1	2	1	1	1
[Master Protein] Bifunctional monothiol glutaredoxin-S16, chloroplastic OS=Arabidopsis thaliana OX=3702 GN=GRXS16 PE=1 SV=2	2	1	1	1
[Master Protein] ATP synthase subunit c, chloroplastic OS=Zea mays OX=4577 GN=atpH PE=3 SV=1	2	1	1	1
[Master Protein] Small ribosomal subunit protein uS15z OS=Arabidopsis thaliana OX=3702 GN=RPS13A PE=2 SV=1	2	2	1	1
[Master Protein] PWWP domain-containing protein 3 OS=Arabidopsis thaliana OX=3702 GN=PDP3 PE=1 SV=1	2	1	1	1
[Master Protein] ZF-HD homeobox protein OS=Zea mays OX=4577 GN=100279452 PE=1 SV=1	2	2	1	1
[Master Protein] 50S ribosomal protein L21, chloroplastic OS=Zea mays OX=4577 GN=ZEAMMB73_Zm00001d016072 PE=1 SV=1	2	2	1	1
[Master Protein] Uncharacterized protein OS=Zea mays OX=4577 GN=100278117 PE=1 SV=1	2	1	2	2
[Master Protein] Chaperone protein ClpC2, chloroplastic OS=Arabidopsis thaliana OX=3702 GN=CLPC2 PE=1 SV=1	2	3	1	2
[Master Protein] C3H1-type domain-containing protein OS=Zea mays OX=4577 GN=100192091 PE=1 SV=1	2	1	1	1
[Master Protein] Elongation factor 1-gamma 3 OS=Zea mays OX=4577 GN=100282446 PE=1 SV=1	2	2	1	1
[Master Protein] Aldehyde dehydrogenase OS=Zea mays OX=4577 PE=1 SV=1	2	1	1	1
[Master Protein] Plasminogen activator inhibitor 1 RNA-binding protein OS=Zea mays OX=4577 GN=ZEAMMB73_Zm00001d009740 PE=1 SV=1	2	2	1	2
[Master Protein] Acidic ribosomal protein P3 OS=Zea mays OX=4577 GN=542339 PE=2 SV=1	2	1	1	1
[Master Protein] Peroxidase OS=Zea mays OX=4577 PE=1 SV=1	2	1	1	1
[Master Protein] 14-dihydroxy-2-naphthoyl-CoA thioesterase 1 OS=Zea mays OX=4577 GN=100283760 PE=1 SV=1	2	1	1	1
[Master Protein] Pepsin A (cRAP) OS=Sus scrofa GN=PGA PE=1 SV=3	2	1	1	1
[Master Protein] 60S ribosomal protein L12 OS=Zea mays OX=4577 GN=100216970 PE=1 SV=1	2	6	2	2
[Master Protein] Selenium binding OS=Zea mays OX=4577 GN=ZEAMMB73_Zm00001d023692 PE=1 SV=1	2	1	2	2
[Master Protein] NADH dehydrogenase [ubiquinone] 1 alpha subcomplex subunit 13 OS=Zea mays OX=4577 GN=100282224 PE=1 SV=1	2	2	1	1
[Master Protein] Glucose-6-phosphate isomerase, cytosolic OS=Zea mays OX=4577 GN=PHI1 PE=2 SV=1	2	1	1	1
[Master Protein] Peroxidase OS=Zea mays OX=4577 PE=1 SV=1	2	1	1	1
[Master Protein] Photosystem I P700 chlorophyll a apoprotein A1 OS=Arabidopsis thaliana OX=3702 GN=psaA PE=1 SV=1	2	1	1	2
[Master Protein] ATP/GTP binding protein-like OS=Zea mays OX=4577 GN=103641793 PE=1 SV=1	2	2	1	1
[Master Protein] adenylate kinase OS=Zea mays OX=4577 GN=100384174 PE=1 SV=1	2	2	2	2
[Master Protein] O-Glycosyl hydrolase family 17 protein OS=Zea mays OX=4577 GN=103633263 PE=1 SV=1	2	2	1	2
[Master Protein] K(+) efflux antiporter 2 chloroplastic OS=Zea mays OX=4577 GN=103645748 PE=1 SV=1	2	1	1	1
[Master Protein] Laccase OS=Zea mays OX=4577 GN=ZEAMMB73_Zm00001d043019 PE=1 SV=1	2	2	1	1
[Master Protein] Glutaredoxin domain-containing protein OS=Zea mays OX=4577 PE=1 SV=1	2	2	2	2
[Master Protein] Bifunctional inhibitor/plant lipid transfer protein/seed storage helical domain-containing protein OS=Zea mays OX=4577 GN=100191531 PE=1 SV=1	2	1	1	1
[Master Protein] DIMBOA UDP-glucosyltransferase BX9 OS=Zea mays OX=4577 GN=BX9 PE=1 SV=1	2	1	1	1
[Master Protein] Amidase domain-containing protein OS=Zea mays OX=4577 PE=1 SV=1	2	1	1	1
[Master Protein] B3 domain-containing protein At1g20600 OS=Arabidopsis thaliana OX=3702 GN=At1g20600 PE=2 SV=1	2	6	1	1
[Master Protein] Photosystem II CP43 reaction center protein OS=Arabidopsis thaliana OX=3702 GN=psbC PE=1 SV=3	2	1	1	2
[Master Protein] Alba DNA/RNA-binding protein OS=Zea mays OX=4577 GN=100275927 PE=1 SV=1	2	1	2	2
[Master Protein] 26S proteasome regulatory subunit 4 homolog B OS=Arabidopsis thaliana OX=3702 GN=RPT2B PE=1 SV=1	2	2	1	1
[Master Protein] COP1-interacting protein-related OS=Zea mays OX=4577 GN=103632278 PE=1 SV=1	2	1	1	1
[Master Protein] GeBP transcription factor (Fragment) OS=Zea mays OX=4577 GN=GBP10 PE=1 SV=1	2	1	1	1
[Master Protein] Mitochondrial import receptor subunit TOM7-1 OS=Zea mays OX=4577 GN=100283851 PE=1 SV=1	2	1	1	1
[Master Protein] Signal recognition particle 14 kDa protein OS=Zea mays OX=4577 GN=100280752 PE=1 SV=1	2	1	1	1
[Master Protein] Copper transport protein family OS=Zea mays OX=4577 GN=100276276 PE=1 SV=1	2	1	1	1
[Master Protein] Mediator of RNA polymerase II transcription subunit 14 OS=Zea mays OX=4577 GN=100279374 PE=1 SV=1	2	1	1	1
[Master Protein] Small ribosomal subunit protein eS25x OS=Arabidopsis thaliana OX=3702 GN=RPS25D PE=3 SV=2	2	3	1	1
[Master Protein] 3-oxoacyl-[acyl-carrier-protein] synthase OS=Zea mays OX=4577 GN=100279917 PE=1 SV=1	2	1	1	1
[Master Protein] Adenosylhomocysteinase 1 OS=Arabidopsis thaliana OX=3702 GN=SAHH1 PE=1 SV=1	2	2	1	1
[Master Protein] Uncharacterized protein OS=Zea mays OX=4577 GN=100275335 PE=1 SV=1	2	1	1	1
[Master Protein] Protein FAR1-RELATED SEQUENCE 6 OS=Zea mays OX=4577 GN=ZEAMMB73_Zm00001d026485 PE=4 SV=1	2	1	1	1
[Master Protein] Amino acid transporter transmembrane domain-containing protein OS=Zea mays OX=4577 GN=100273455 PE=1 SV=1	2	2	1	1
[Master Protein] Small ribosomal subunit protein uS2c OS=Zea mays OX=4577 PE=1 SV=1	2	6	1	1
[Master Protein] dynamin GTPase OS=Zea mays OX=4577 PE=1 SV=1	2	3	2	2
[Master Protein] Splicing factor PWI domain-containing protein OS=Zea mays OX=4577 GN=100304415 PE=1 SV=1	2	1	2	2
[Master Protein] PWWP domain-containing protein 5 OS=Arabidopsis thaliana OX=3702 GN=PDP5 PE=2 SV=1	2	1	1	1
[Master Protein] AAA+ ATPase domain-containing protein OS=Zea mays OX=4577 GN=100284233 PE=3 SV=1	2	2	1	1
[Master Protein] Voltage-dependent anion channel protein1b OS=Zea mays OX=4577 GN=541795 PE=1 SV=1	2	2	1	1
[Master Protein] Nucleic acid-binding protein OS=Zea mays OX=4577 GN=NBP PE=1 SV=1	2	1	1	1
[Master Protein] Phenylalanine ammonia-lyase OS=Zea mays OX=4577 PE=1 SV=1	2	5	1	1
[Master Protein] Hydrogen-transporting ATP synthase, rotational mechanism OS=Zea mays OX=4577 GN=100283237 PE=1 SV=1	2	2	2	2
[Master Protein] Hsp20/alpha crystallin family protein OS=Zea mays OX=4577 GN=ZEAMMB73_Zm00001d030346 PE=1 SV=1	2	1	2	2
[Master Protein] Catalase OS=Zea mays OX=4577 GN=542230 PE=1 SV=1	2	4	1	2
[Master Protein] Formate dehydrogenase, mitochondrial OS=Zea mays OX=4577 GN=103638381 PE=1 SV=1	2	6	1	1
[Master Protein] Homeobox-DDT domain protein RLT1 OS=Zea mays OX=4577 PE=1 SV=1	2	2	1	1
[Master Protein] AIG1-type G domain-containing protein OS=Zea mays OX=4577 PE=1 SV=1	2	2	1	1
[Master Protein] FAD/NAD(P)-binding oxidoreductase OS=Zea mays OX=4577 GN=100282665 PE=1 SV=1	2	1	1	1
[Master Protein] Chlorophyll a-b binding protein, chloroplastic OS=Zea mays OX=4577 GN=103651578 PE=2 SV=1	2	2	1	1
[Master Protein] Fructokinase-2 OS=Zea mays OX=4577 GN=FRK2 PE=1 SV=1	2	1	1	1
[Master Protein] Cytochrome b559 subunit beta OS=Arabidopsis thaliana OX=3702 GN=psbF PE=1 SV=1	2	1	1	1
[Master Protein] Pyrophosphate-energized vacuolar membrane proton pump 1 OS=Arabidopsis thaliana OX=3702 GN=AVP1 PE=1 SV=1	2	1	1	1
[Master Protein] Pyruvate kinase OS=Arabidopsis thaliana OX=3702 GN=At3g04050 PE=1 SV=1	2	2	1	1
[Master Protein] Cwf21 OS=Zea mays OX=4577 GN=103654761 PE=1 SV=1	2	1	2	2
[Master Protein] Large ribosomal subunit protein uL29m OS=Zea mays OX=4577 GN=100281274 PE=1 SV=1	2	1	1	1
[Master Protein] HMG transcription factor OS=Zea mays OX=4577 GN=HMGc2 PE=1 SV=1	2	1	1	1
[Master Protein] Protein phosphatase 2A subunit A2 OS=Zea mays OX=4577 GN=732740 PE=1 SV=1	2	3	1	1
[Master Protein] Elongation factor 1-alpha 2 OS=Arabidopsis thaliana OX=3702 GN=A2 PE=1 SV=2	2	1	1	2
[Master Protein] 3-oxoacyl-[acyl-carrier-protein] synthase I, chloroplastic OS=Arabidopsis thaliana OX=3702 GN=KAS1 PE=1 SV=2	2	1	1	1
[Master Protein] GDSL esterase/lipase LTL1 OS=Zea mays OX=4577 GN=100285073 PE=1 SV=1	2	1	1	1
[Master Protein] Nucleobase-ascorbate transporter 3 OS=Zea mays OX=4577 GN=100279038 PE=1 SV=1	2	1	1	1
[Master Protein] Remorin OS=Zea mays OX=4577 GN=ZEAMMB73_Zm00001d027330 PE=1 SV=1	2	1	1	1
[Master Protein] Protein plastid transcriptionally active 16 chloroplastic OS=Zea mays OX=4577 GN=100383193 PE=1 SV=1	2	1	2	2
[Master Protein] Glucan endo-13-beta-glucosidase 7 OS=Zea mays OX=4577 GN=100273173 PE=1 SV=1	2	1	2	2
[Master Protein] Nonspecific lipid-transfer protein OS=Zea mays OX=4577 GN=107403162 PE=1 SV=1	2	1	1	1
[Master Protein] Malate dehydrogenase 1, cytoplasmic OS=Arabidopsis thaliana OX=3702 GN=MDH1 PE=1 SV=2	2	1	1	1
[Master Protein] NADH dehydrogenase [ubiquinone] iron-sulfur protein 4, mitochondrial OS=Zea mays OX=4577 GN=100193844 PE=1 SV=1	2	2	1	1
[Master Protein] DUF4283 domain-containing protein OS=Zea mays OX=4577 PE=4 SV=1	2	1	1	1
[Master Protein] Outer envelope pore protein 37 chloroplastic OS=Zea mays OX=4577 PE=1 SV=1	2	1	1	1
[Master Protein] Ribosomal protein L15 OS=Zea mays OX=4577 GN=100282218 PE=1 SV=1	2	1	1	1
[Master Protein] Cytochrome f OS=Zea mays OX=4577 GN=petA PE=3 SV=1	2	7	1	1
[Master Protein] Alkaline phosphatase (cRAP) OS=Bos taurus GN=ALPI PE=3 SV=1	2	1	1	1
[Master Protein] Uncharacterized protein OS=Zea mays OX=4577 PE=4 SV=1	2	2	1	1
[Master Protein] Tetratricopeptide repeat (TPR)-like superfamily protein OS=Zea mays OX=4577 GN=ZEAMMB73_Zm00001d019501 PE=1 SV=1	2	1	2	2
[Master Protein] Binding OS=Zea mays OX=4577 PE=1 SV=1	2	2	2	2
[Master Protein] Phospholipase D OS=Zea mays OX=4577 GN=542702 PE=1 SV=1	2	3	1	1
[Master Protein] Uncharacterized protein OS=Zea mays OX=4577 GN=103644346 PE=1 SV=1	2	1	1	1
[Master Protein] DUF538 family protein OS=Zea mays OX=4577 GN=103650536 PE=1 SV=1	2	1	1	1
[Master Protein] SWIB/MDM2 domain superfamily protein OS=Zea mays OX=4577 GN=ZEAMMB73_Zm00001d053979 PE=1 SV=1	2	1	1	1
[Master Protein] Delta-1-pyrroline-5-carboxylate synthase OS=Zea mays OX=4577 GN=778431 PE=1 SV=1	2	2	1	1
[Master Protein] HP domain-containing protein OS=Zea mays OX=4577 PE=1 SV=1	2	1	1	1
[Master Protein] Non-specific lipid transfer protein GPI-anchored 21 OS=Arabidopsis thaliana OX=3702 GN=LTPG21 PE=2 SV=1	2	1	1	1
[Master Protein] Eukaryotic aspartyl protease family protein OS=Zea mays OX=4577 GN=100191400 PE=1 SV=1	2	1	1	1
[Master Protein] SKU5 similar 4 OS=Zea mays OX=4577 GN=100285637 PE=1 SV=1	2	1	1	1
[Master Protein] Early nodulin-like protein 9 OS=Zea mays OX=4577 GN=100273206 PE=1 SV=1	2	1	1	1
[Master Protein] Protein EXORDIUM OS=Zea mays OX=4577 GN=103654240 PE=1 SV=1	2	1	1	1
[Master Protein] Pentatricopeptide repeat-containing protein OS=Zea mays OX=4577 GN=103631813 PE=3 SV=1	1	1	1	1
[Master Protein] Chaperone protein dnaJ A6 chloroplastic OS=Zea mays OX=4577 PE=1 SV=1	1	2	1	1
[Master Protein] Glycolate oxidase 2 OS=Arabidopsis thaliana OX=3702 GN=GLO2 PE=1 SV=1	1	1	1	1
[Master Protein] Photosystem I reaction center subunit VI-2, chloroplastic OS=Arabidopsis thaliana OX=3702 GN=PSAH2 PE=1 SV=1	1	2	1	1
[Master Protein] Puromycin-sensitive aminopeptidase OS=Arabidopsis thaliana OX=3702 GN=MPA1 PE=2 SV=1	1	1	1	1
[Master Protein] NAD(P)H-quinone oxidoreductase subunit H, chloroplastic OS=Zea mays OX=4577 GN=ndhH PE=3 SV=1	1	1	1	1
[Master Protein] Hydroxyproline-rich glycoprotein family protein OS=Zea mays OX=4577 PE=1 SV=1	1	1	1	1
[Master Protein] asparagine--tRNA ligase OS=Zea mays OX=4577 GN=100281485 PE=1 SV=1	1	1	1	1
[Master Protein] BAG family molecular chaperone regulator 1 OS=Zea mays OX=4577 GN=ZEAMMB73_Zm00001d031732 PE=1 SV=1	1	1	1	1
[Master Protein] Diphthine--ammonia ligase OS=Arabidopsis thaliana OX=3702 GN=At3g04480 PE=1 SV=1	1	1	1	1
[Master Protein] Pentatricopeptide repeat protein PPR566-6 OS=Zea mays OX=4577 GN=100381697 PE=2 SV=1	1	1	1	1
[Master Protein] NADH dehydrogenase [ubiquinone] iron-sulfur protein 5-A OS=Arabidopsis thaliana OX=3702 GN=At2g47690 PE=1 SV=1	1	2	1	1
[Master Protein] Putative carbohydrate esterase OS=Zea mays OX=4577 GN=103632302 PE=1 SV=1	1	1	1	1
[Master Protein] glutamate synthase (NADH) OS=Zea mays OX=4577 GN=103651348 PE=1 SV=1	1	2	1	1
[Master Protein] Citrate synthase 5, mitochondrial OS=Arabidopsis thaliana OX=3702 GN=CSY5 PE=1 SV=2	1	1	1	1
[Master Protein] 30S ribosomal protein 3 chloroplastic OS=Zea mays OX=4577 GN=100193993 PE=1 SV=1	1	2	1	1
[Master Protein] Aspartyl protease AED3 OS=Zea mays OX=4577 GN=100192462 PE=1 SV=1	1	1	1	1
[Master Protein] Putative bZIP transcription factor superfamily protein OS=Zea mays OX=4577 GN=ZEAMMB73_Zm00001d052725 PE=1 SV=1	1	2	1	1
[Master Protein] DCD (Development and Cell Death) domain protein OS=Zea mays OX=4577 GN=100502502 PE=1 SV=1	1	1	1	1
[Master Protein] GDSL esterase/lipase OS=Zea mays OX=4577 GN=100274304 PE=1 SV=1	1	1	1	1
[Master Protein] ATP synthase subunit alpha, chloroplastic OS=Arabidopsis thaliana OX=3702 GN=atpA PE=1 SV=1	1	1	1	1
[Master Protein] 60S ribosomal protein L39 OS=Zea mays OX=4577 GN=103654171 PE=3 SV=1	1	2	1	1
[Master Protein] ATP synthase epsilon chain, chloroplastic OS=Zea mays OX=4577 GN=atpE PE=3 SV=1	1	1	1	1
[Master Protein] p-loop containing nucleoside triphosphate hydrolase superfamily protein OS=Zea mays OX=4577 GN=100277737 PE=1 SV=1	1	1	1	1
[Master Protein] DCD (Development and Cell Death) domain protein OS=Zea mays OX=4577 GN=100276316 PE=1 SV=1	1	1	1	1
[Master Protein] PHD finger-like domain-containing protein 5B OS=Arabidopsis thaliana OX=3702 GN=At1g07170 PE=3 SV=1	1	1	1	1
[Master Protein] At1g21390 OS=Arabidopsis thaliana OX=3702 GN=EMB2170 PE=1 SV=1	1	1	1	1
[Master Protein] Uncharacterized protein OS=Zea mays OX=4577 GN=100191366 PE=2 SV=1	1	1	1	1
[Master Protein] Nana plant2 OS=Zea mays OX=4577 GN=ZEAMMB73_Zm00001d014887 PE=1 SV=1	1	1	1	1
[Master Protein] Putative rRNA methyltransferase OS=Arabidopsis thaliana OX=3702 GN=TRM7B PE=1 SV=1	1	1	1	1
[Master Protein] Nascent polypeptide-associated complex subunit beta OS=Zea mays OX=4577 GN=105667212 PE=1 SV=1	1	3	1	1
[Master Protein] AT3G48140 protein OS=Arabidopsis thaliana OX=3702 GN=T24C20_20 PE=1 SV=1	1	1	1	1
[Master Protein] Exocyst complex component 5 OS=Zea mays OX=4577 PE=1 SV=1	1	1	1	1
[Master Protein] Chalcone synthase OS=Arabidopsis thaliana OX=3702 GN=CHS PE=1 SV=1	1	1	1	1
[Master Protein] Pentatricopeptide repeat-containing protein OS=Zea mays OX=4577 GN=100281431 PE=1 SV=1	1	1	1	1
[Master Protein] Putative cytochrome P450 superfamily protein OS=Zea mays OX=4577 GN=103639121 PE=1 SV=1	1	1	1	1
[Master Protein] Metal-independent phosphoserine phosphatase OS=Zea mays OX=4577 GN=ZEAMMB73_Zm00001d031809 PE=1 SV=1	1	1	1	1
[Master Protein] Eukaryotic peptide chain release factor GTP-binding subunit OS=Arabidopsis thaliana OX=3702 GN=At1g18070 PE=1 SV=1	1	1	1	1
[Master Protein] Probable rRNA-processing protein EBP2 homolog OS=Arabidopsis thaliana OX=3702 GN=EBP2 PE=1 SV=1	1	1	1	1
[Master Protein] 2-oxoglutarate dehydrogenase, mitochondrial OS=Zea mays OX=4577 GN=100383847 PE=1 SV=1	1	1	1	1
[Master Protein] ZF-HD transcription factor (Fragment) OS=Zea mays OX=4577 GN=ZHD6 PE=4 SV=1	1	1	1	1
[Master Protein] Transmembrane protein OS=Zea mays OX=4577 GN=ZEAMMB73_Zm00001d028547 PE=1 SV=1	1	1	1	1
[Master Protein] DNA topoisomerase (ATP-hydrolyzing) OS=Zea mays OX=4577 GN=103625778 PE=1 SV=1	1	1	1	1
[Master Protein] Meiosis 5 OS=Zea mays OX=4577 GN=100281625 PE=1 SV=1	1	1	1	1
[Master Protein] PDZ domain-containing protein OS=Zea mays OX=4577 PE=1 SV=1	1	1	1	1
[Master Protein] Uncharacterized protein OS=Zea mays OX=4577 GN=ZEAMMB73_Zm00001d039613 PE=1 SV=1	1	1	1	1
[Master Protein] Carboxypeptidase OS=Zea mays OX=4577 GN=103630156 PE=1 SV=1	1	1	1	1
[Master Protein] DNA-directed RNA polymerase RBP11-like dimerisation domain-containing protein OS=Zea mays OX=4577 GN=100274213 PE=3 SV=1	1	6	1	1
[Master Protein] TATA-binding protein-associated factor BTAF1 OS=Zea mays OX=4577 GN=103630794 PE=1 SV=1	1	1	1	1
[Master Protein] Plastid-specific 30S ribosomal protein 1 OS=Zea mays OX=4577 GN=ZEAMMB73_Zm00001d034897 PE=1 SV=1	1	1	1	1
[Master Protein] 26S protease regulatory subunit 7 homolog A OS=Zea mays OX=4577 GN=100274064 PE=1 SV=1	1	1	1	1
[Master Protein] Aldehyde oxidase/xanthine dehydrogenase molybdopterin binding protein OS=Zea mays OX=4577 GN=100384384 PE=1 SV=1	1	1	1	1
[Master Protein] GTPase Der OS=Zea mays OX=4577 GN=ZEAMMB73_Zm00001d007639 PE=1 SV=1	1	1	1	1
[Master Protein] Receptor-like cytoplasmic kinase 1 OS=Arabidopsis thaliana OX=3702 GN=CARK1 PE=1 SV=1	1	3	1	1
[Master Protein] Peptidyl-prolyl cis-trans isomerase OS=Zea mays OX=4577 GN=ZEAMMB73_Zm00001d031937 PE=1 SV=1	1	1	1	1
[Master Protein] Calcium ion binding protein OS=Zea mays OX=4577 GN=100281182 PE=1 SV=1	1	1	1	1
[Master Protein] Peroxidase OS=Zea mays OX=4577 GN=100192080 PE=1 SV=1	1	1	1	1
[Master Protein] 4-hydroxy-7-methoxy-3-oxo-3,4-dihydro-2H-1,4-benzoxazin-2-yl glucosidebeta-D-glucosidase OS=Zea mays OX=4577 GN=103650610 PE=1 SV=1	1	2	1	1
[Master Protein] Putative beta-D-xylosidase 6 OS=Zea mays OX=4577 GN=ZEAMMB73_Zm00001d002853 PE=1 SV=1	1	1	1	1
[Master Protein] Protein RETICULATA-RELATED 3 chloroplastic OS=Zea mays OX=4577 GN=ZEAMMB73_Zm00001d023791 PE=1 SV=1	1	2	1	1
[Master Protein] HECT-type E3 ubiquitin transferase OS=Zea mays OX=4577 GN=103646651 PE=1 SV=1	1	1	1	1
[Master Protein] 60S ribosomal protein L23a OS=Zea mays OX=4577 GN=100280771 PE=1 SV=1	1	1	1	1
[Master Protein] Dynamin-related protein 5A OS=Zea mays OX=4577 PE=1 SV=1	1	2	1	1
[Master Protein] Acyl-CoA dehydrogenase family member 11 OS=Zea mays OX=4577 GN=100502333 PE=1 SV=1	1	1	1	1
[Master Protein] 26S proteasome non-ATPase regulatory subunit 7 homolog A OS=Zea mays OX=4577 GN=100276453 PE=1 SV=1	1	2	1	1
[Master Protein] Large ribosomal subunit protein eL13y OS=Arabidopsis thaliana OX=3702 GN=RPL13C PE=3 SV=1	1	1	1	1
[Master Protein] Outer envelope protein 80 chloroplastic OS=Zea mays OX=4577 GN=103626853 PE=1 SV=1	1	2	1	1
[Master Protein] Protein ILITYHIA OS=Arabidopsis thaliana OX=3702 GN=ILA PE=1 SV=1	1	1	1	1
[Master Protein] 3-ketoacyl-CoA synthase 16 OS=Arabidopsis thaliana OX=3702 GN=KCS16 PE=2 SV=1	1	2	1	1
[Master Protein] Putative WEB family protein chloroplastic OS=Zea mays OX=4577 GN=ZEAMMB73_Zm00001d026193 PE=1 SV=1	1	1	1	1
[Master Protein] U1 snRNP OS=Zea mays OX=4577 GN=ZEAMMB73_Zm00001d014343 PE=1 SV=1	1	1	1	1
[Master Protein] Trichome birefringence-like N-terminal domain-containing protein OS=Zea mays OX=4577 PE=1 SV=1	1	1	1	1
[Master Protein] Phragmoplastin DRP1A OS=Arabidopsis thaliana OX=3702 GN=DRP1A PE=1 SV=3	1	2	1	1
[Master Protein] RNA-binding (RRM/RBD/RNP motifs) family protein OS=Zea mays OX=4577 GN=100272319 PE=1 SV=1	1	1	1	1
[Master Protein] Ribosomal protein L17 family protein OS=Zea mays OX=4577 GN=100284384 PE=1 SV=1	1	1	1	1
[Master Protein] Bifunctional inhibitor/plant lipid transfer protein/seed storage helical domain-containing protein OS=Zea mays OX=4577 GN=100284997 PE=1 SV=1	1	1	1	1
[Master Protein] Peptide:N-glycosidase F (Fragment) (cRAP) OS=Flavobacterium meningosepticum GN=png PE=1 SV=1	1	1	1	1
[Master Protein] Probable beta-D-xylosidase 6 OS=Arabidopsis thaliana OX=3702 GN=BXL6 PE=2 SV=1	1	1	1	1
[Master Protein] Rhodanese domain-containing protein OS=Zea mays OX=4577 GN=Zm00014a_035048 PE=4 SV=1	1	2	1	1
[Master Protein] L-ascorbate oxidase OS=Zea mays OX=4577 GN=100273169 PE=1 SV=1	1	3	1	1
[Master Protein] Gastricsin (Fragment) (cRAP) OS=Sus scrofa GN=PGC PE=1 SV=1	1	1	1	1
[Master Protein] Photosystem II core complex protein psbY OS=Zea mays OX=4577 GN=100280994 PE=2 SV=1	1	1	1	1
[Master Protein] Uncharacterized protein OS=Zea mays OX=4577 GN=100276623 PE=1 SV=1	1	1	1	1
[Master Protein] Nuclear transport factor 2 (NTF2) family protein with RNA binding (RRM-RBD-RNP motifs) domain OS=Zea mays OX=4577 GN=100193813 PE=1 SV=1	1	1	1	1
[Master Protein] V-type proton ATPase subunit D OS=Zea mays OX=4577 GN=ZEAMMB73_Zm00001d002105 PE=1 SV=1	1	1	1	1
[Master Protein] Beta-glucosidase OS=Zea mays OX=4577 GN=100284659 PE=1 SV=1	1	1	1	1
[Master Protein] Large ribosomal subunit protein eL8z OS=Arabidopsis thaliana OX=3702 GN=RPL7AA PE=2 SV=2	1	2	1	1
[Master Protein] Lipoxygenase OS=Zea mays OX=4577 GN=LOX10 PE=1 SV=1	1	1	1	1
[Master Protein] Large ribosomal subunit protein eL37y OS=Arabidopsis thaliana OX=3702 GN=RPL37B PE=3 SV=2	1	3	1	1
[Master Protein] 26S proteasome regulatory subunit 8 homolog B OS=Arabidopsis thaliana OX=3702 GN=RPT6B PE=1 SV=1	1	2	1	1
[Master Protein] WPP domain-containing protein OS=Zea mays OX=4577 PE=1 SV=1	1	4	1	1
[Master Protein] ESCRT-related protein CHMP1A OS=Arabidopsis thaliana OX=3702 GN=CHMP1A PE=1 SV=1	1	2	1	1
[Master Protein] RRM domain-containing protein OS=Zea mays OX=4577 GN=100194217 PE=1 SV=1	1	2	1	1
[Master Protein] Small ribosomal subunit protein eS19x OS=Arabidopsis thaliana OX=3702 GN=RPS19C PE=2 SV=1	1	3	1	1
[Master Protein] Remorin 1.4 OS=Arabidopsis thaliana OX=3702 GN=REM1.4 PE=1 SV=1	1	2	1	1
[Master Protein] Protein TIC 21 chloroplastic OS=Zea mays OX=4577 GN=100276397 PE=1 SV=1	1	2	1	1
[Master Protein] Remorin C-terminal domain-containing protein OS=Zea mays OX=4577 PE=1 SV=1	1	1	1	1
[Master Protein] Aspartate aminotransferase, mitochondrial OS=Arabidopsis thaliana OX=3702 GN=ASP1 PE=1 SV=1	1	1	1	1
[Master Protein] TOG domain-containing protein OS=Zea mays OX=4577 PE=1 SV=1	1	2	1	1
[Master Protein] Lon protease homolog 2, peroxisomal OS=Zea mays OX=4577 PE=1 SV=1	1	2	1	1
[Master Protein] Protein PYRICULARIA ORYZAE RESISTANCE 21 OS=Zea mays OX=4577 GN=100192493 PE=1 SV=1	1	1	1	1
[Master Protein] B-keto acyl reductase OS=Zea mays OX=4577 GN=glossy8 PE=1 SV=1	1	1	1	1
[Master Protein] Uncharacterized protein OS=Zea mays OX=4577 GN=100278464 PE=1 SV=1	1	1	1	1
[Master Protein] Large ribosomal subunit protein eL34z OS=Arabidopsis thaliana OX=3702 GN=RPL34A PE=2 SV=1	1	3	1	1
[Master Protein] Eukaryotic aspartyl protease family protein OS=Zea mays OX=4577 GN=ZEAMMB73_Zm00001d001771 PE=1 SV=1	1	1	1	1
[Master Protein] Fcf2 pre-rRNA processing protein OS=Zea mays OX=4577 GN=100276831 PE=1 SV=1	1	1	1	1
[Master Protein] Charged multivesicular body protein 3 OS=Zea mays OX=4577 GN=100216894 PE=1 SV=1	1	1	1	1
[Master Protein] Long-chain-alcohol oxidase OS=Zea mays OX=4577 GN=100274574 PE=1 SV=1	1	2	1	1
[Master Protein] Senescence associated protein OS=Zea mays OX=4577 GN=542202 PE=1 SV=1	1	1	1	1
[Master Protein] 40S ribosomal protein S25 OS=Zea mays OX=4577 GN=100280801 PE=1 SV=1	1	1	1	1
[Master Protein] ATP synthase subunit beta-3, mitochondrial OS=Arabidopsis thaliana OX=3702 GN=At5g08680 PE=1 SV=1	1	4	1	1
[Master Protein] Protein FLX-like 1 OS=Zea mays OX=4577 GN=ZEAMMB73_Zm00001d021587 PE=1 SV=1	1	1	1	1
[Master Protein] Phosphoribosylanthranilate transferase OS=Zea mays OX=4577 GN=ZEAMMB73_Zm00001d051389 PE=1 SV=1	1	1	1	1
[Master Protein] Photosystem I iron-sulfur center OS=Zea mays OX=4577 GN=psaC PE=3 SV=3	1	1	1	1
[Master Protein] Dynamin-related protein 1E OS=Zea mays OX=4577 PE=1 SV=1	1	4	1	1
[Master Protein] 60S ribosomal protein L44 OS=Zea mays OX=4577 PE=1 SV=1	1	3	1	1
[Master Protein] Photosystem II subunit PsbS1 OS=Zea mays OX=4577 GN=542126 PE=1 SV=1	1	1	1	1
[Master Protein] Fructose-1,6-bisphosphatase, cytosolic OS=Zea mays OX=4577 PE=1 SV=1	1	1	1	1
[Master Protein] CBS domain protein OS=Zea mays OX=4577 GN=100283846 PE=1 SV=1	1	1	1	1
[Master Protein] Multiple organellar RNA editing factor 9 chloroplastic OS=Zea mays OX=4577 GN=100284899 PE=1 SV=1	1	1	1	1
[Master Protein] ATP-dependent Clp protease proteolytic subunit OS=Zea mays OX=4577 GN=100282645 PE=1 SV=1	1	1	1	1
[Master Protein] Peroxidase OS=Zea mays OX=4577 GN=100280551 PE=1 SV=1	1	3	1	1
[Master Protein] Guanine nucleotide-binding protein beta subunit-like protein OS=Zea mays OX=4577 GN=100216946 PE=1 SV=1	1	2	1	1
[Master Protein] Large ribosomal subunit protein eL32z OS=Arabidopsis thaliana OX=3702 GN=RPL32A PE=2 SV=2	1	2	1	1
[Master Protein] Peptidyl-prolyl cis-trans isomerase OS=Zea mays OX=4577 GN=103627222 PE=1 SV=1	1	2	1	1
[Master Protein] Large ribosomal subunit protein bL20c OS=Zea mays OX=4577 GN=rpl20 PE=3 SV=3	1	1	1	1
[Master Protein] Methylthioalkylmalate synthase 1, chloroplastic OS=Arabidopsis thaliana OX=3702 GN=MAM1 PE=1 SV=1	1	1	1	1
[Master Protein] NAD(P)H dehydrogenase (quinone) OS=Zea mays OX=4577 GN=100280914 PE=1 SV=1	1	1	1	1
[Master Protein] Dirigent protein OS=Zea mays OX=4577 GN=ZEAMMB73_Zm00001d032419 PE=1 SV=1	1	1	1	1
[Master Protein] Serine/threonine-protein kinase STN7 chloroplastic OS=Zea mays OX=4577 GN=ZEAMMB73_Zm00001d038894 PE=1 SV=1	1	1	1	1
[Master Protein] Uncharacterized protein OS=Zea mays OX=4577 GN=ZEAMMB73_Zm00001d023312 PE=1 SV=1	1	1	1	1
[Master Protein] Calcium-transporting ATPase OS=Zea mays OX=4577 PE=1 SV=1	1	1	1	1
[Master Protein] Large ribosomal subunit protein uL16y OS=Arabidopsis thaliana OX=3702 GN=RPL10B PE=2 SV=2	1	3	1	1
[Master Protein] Protein DETOXIFICATION OS=Zea mays OX=4577 GN=ZEAMMB73_Zm00001d013809 PE=1 SV=1	1	1	1	1
[Master Protein] Photosystem I chlorophyll a/b-binding protein 6, chloroplastic OS=Arabidopsis thaliana OX=3702 GN=LHCA6 PE=1 SV=1	1	3	1	1
[Master Protein] VWFA domain-containing protein OS=Zea mays OX=4577 PE=1 SV=1	1	1	1	1
[Master Protein] Cwf15 / Cwc15 cell cycle control family protein OS=Zea mays OX=4577 GN=100282711 PE=1 SV=1	1	1	1	1
[Master Protein] DUF642 domain-containing protein OS=Zea mays OX=4577 GN=103646275 PE=4 SV=1	1	1	1	1
[Master Protein] Putative splicing factor OS=Zea mays OX=4577 GN=smu2 PE=1 SV=1	1	1	1	1
[Master Protein] NC domain-containing protein-related OS=Zea mays OX=4577 GN=103654437 PE=4 SV=1	1	1	1	1
[Master Protein] Glutamine synthetase cytosolic isozyme 1-1 OS=Arabidopsis thaliana OX=3702 GN=GLN1-1 PE=1 SV=2	1	5	1	1
[Master Protein] Concanavalin A-like lectin family protein OS=Arabidopsis thaliana OX=3702 GN=F24B22.40 PE=1 SV=1	1	1	1	1
[Master Protein] UDP-glucuronate decarboxylase OS=Zea mays OX=4577 GN=103630226 PE=1 SV=1	1	6	1	1
[Master Protein] LIM zinc-binding domain-containing protein OS=Zea mays OX=4577 GN=100279838 PE=4 SV=1	1	4	1	1
[Master Protein] Trichome birefringence-like N-terminal domain-containing protein OS=Zea mays OX=4577 GN=103651417 PE=1 SV=1	1	1	1	1
[Master Protein] GAG1At protein OS=Zea mays OX=4577 GN=100277149 PE=1 SV=1	1	1	1	1
[Master Protein] Chlorophyll a-b binding protein, chloroplastic OS=Zea mays OX=4577 GN=542320 PE=1 SV=1	1	2	1	1
[Master Protein] Histone H2B OS=Zea mays OX=4577 PE=2 SV=1	1	2	1	1
[Master Protein] Small ribosomal subunit protein eS4y OS=Arabidopsis thaliana OX=3702 GN=RPS4B PE=2 SV=4	1	3	1	1
[Master Protein] Calcyclin-binding protein OS=Zea mays OX=4577 GN=100282523 PE=1 SV=1	1	1	1	1
[Master Protein] Coatomer subunit gamma OS=Zea mays OX=4577 GN=100279780 PE=1 SV=1	1	3	1	1
[Master Protein] Small nuclear ribonucleoprotein G OS=Zea mays OX=4577 GN=ZEAMMB73_Zm00001d047271 PE=1 SV=1	1	1	1	1
[Master Protein] Bax inhibitor 1 OS=Zea mays OX=4577 GN=100283057 PE=1 SV=1	1	1	1	1
[Master Protein] ATPase E1 OS=Zea mays OX=4577 GN=100216777 PE=1 SV=1	1	1	1	1
[Master Protein] non-specific serine/threonine protein kinase OS=Zea mays OX=4577 GN=100285738 PE=1 SV=1	1	5	1	1
[Master Protein] 1,4-alpha-glucan branching enzyme OS=Zea mays OX=4577 PE=1 SV=1	1	1	1	1
[Master Protein] DUF1764 domain protein OS=Zea mays OX=4577 GN=103643860 PE=1 SV=1	1	1	1	1
[Master Protein] Alpha/beta-Hydrolases superfamily protein OS=Zea mays OX=4577 GN=100274448 PE=1 SV=1	1	2	1	1
[Master Protein] Myosin family protein with Dil domain OS=Zea mays OX=4577 PE=1 SV=1	1	9	1	1
[Master Protein] Uncharacterized protein OS=Zea mays OX=4577 GN=100533151 PE=1 SV=1	1	1	1	1
[Master Protein] Large ribosomal subunit protein mL54 OS=Zea mays OX=4577 GN=100274625 PE=1 SV=1	1	1	1	1
[Master Protein] Peroxidase OS=Zea mays OX=4577 GN=ZEAMMB73_Zm00001d046184 PE=1 SV=1	1	1	1	1
[Master Protein] Large ribosomal subunit protein uL5c OS=Zea mays OX=4577 GN=100281329 PE=1 SV=1	1	1	1	1
[Master Protein] Ferredoxin--NADP reductase, chloroplastic OS=Zea mays OX=4577 GN=L-FNRII PE=1 SV=1	1	1	1	1
[Master Protein] Protein PROTON GRADIENT REGULATION 5, chloroplastic OS=Arabidopsis thaliana OX=3702 GN=PGR5 PE=1 SV=1	1	1	1	1
[Master Protein] Nucleoside diphosphate kinase OS=Zea mays OX=4577 GN=ZEAMMB73_Zm00001d009774 PE=1 SV=1	1	1	1	1
[Master Protein] Putative MAP kinase family protein OS=Zea mays OX=4577 GN=ZEAMMB73_Zm00001d045064 PE=1 SV=1	1	1	1	1
[Master Protein] peptidylprolyl isomerase OS=Zea mays OX=4577 GN=100280699 PE=1 SV=1	1	1	1	1
[Master Protein] Plastid-specific 30S ribosomal protein 2 OS=Zea mays OX=4577 GN=100281348 PE=1 SV=1	1	1	1	1
[Master Protein] Proton pump-interactor 1 OS=Zea mays OX=4577 GN=103647378 PE=1 SV=1	1	1	1	1
[Master Protein] Ribosome biogenesis protein NSA2 homolog OS=Zea mays OX=4577 GN=100191317 PE=1 SV=1	1	1	1	1
[Master Protein] Probable xyloglucan endotransglucosylase/hydrolase protein 25 OS=Arabidopsis thaliana OX=3702 GN=XTH25 PE=2 SV=2	1	1	1	1
[Master Protein] Calmodulin OS=Zea mays OX=4577 GN=542415 PE=2 SV=1	1	4	1	1
[Master Protein] Leucine-rich repeat (LRR) family protein OS=Zea mays OX=4577 PE=1 SV=1	1	2	1	1
[Master Protein] Pyrroline-5-carboxylate reductase OS=Zea mays OX=4577 GN=p5cr PE=1 SV=1	1	1	1	1
[Master Protein] Phosphoribosylanthranilate transferase OS=Zea mays OX=4577 GN=ZEAMMB73_Zm00001d038340 PE=1 SV=1	1	1	1	1
[Master Protein] NAD(P)H-quinone oxidoreductase subunit O, chloroplastic OS=Zea mays OX=4577 PE=1 SV=1	1	1	1	1
[Master Protein] starch synthase OS=Zea mays OX=4577 GN=ZEAMMB73_Zm00001d026337 PE=1 SV=1	1	4	1	1
[Master Protein] Small ribosomal subunit protein uS8c OS=Zea mays OX=4577 GN=rps8 PE=3 SV=1	1	1	1	1
[Master Protein] Photosystem II core complex protein psbY OS=Zea mays OX=4577 GN=ZEAMMB73_Zm00001d049650 PE=3 SV=1	1	1	1	1
[Master Protein] Eukaryotic translation initiation factor 3 subunit A OS=Zea mays OX=4577 GN=542747 PE=1 SV=1	1	2	1	1
[Master Protein] Ribosomal protein L19 OS=Zea mays OX=4577 GN=100274270 PE=1 SV=1	1	1	1	1
[Master Protein] Photosystem I chlorophyll a/b-binding protein 5, chloroplastic OS=Arabidopsis thaliana OX=3702 GN=LHCA5 PE=1 SV=1	1	1	1	1
[Master Protein] Thioredoxin H-type OS=Zea mays OX=4577 GN=ZEAMMB73_Zm00001d038652 PE=1 SV=1	1	1	1	1
[Master Protein] Glycosyltransferase OS=Zea mays OX=4577 GN=100272786 PE=1 SV=1	1	1	1	1
[Master Protein] Pre-mRNA-splicing factor SPF27 homolog OS=Arabidopsis thaliana OX=3702 GN=MOS4 PE=1 SV=1	1	1	1	1
[Master Protein] RNA-binding (RRM/RBD/RNP motifs) family protein OS=Zea mays OX=4577 GN=ZEAMMB73_Zm00001d015519 PE=1 SV=1	1	1	1	1
[Master Protein] Chlorophyll a-b binding protein 7, chloroplastic OS=Arabidopsis thaliana OX=3702 GN=LHCB7 PE=2 SV=1	1	4	1	1
[Master Protein] Chlorophyll a-b binding protein, chloroplastic OS=Zea mays OX=4577 GN=100281795 PE=1 SV=1	1	3	1	1
[Master Protein] 50S ribosomal protein L24 OS=Arabidopsis thaliana OX=3702 GN=At5g23535 PE=1 SV=1	1	1	1	1
[Master Protein] Cytochrome P450 CYP81A9 OS=Zea mays OX=4577 GN=103625869 PE=1 SV=1	1	1	1	1

## Sheet: Protocol 1-peptidoforms
Master Protein Accessions	Protein Accessions	Master Protein Descriptions	Annotated Sequence	Modifications	Precursor Abundance	m/z [Da]	Ions Score	Expectation Value	Charge	RT [min]	First Scan	Spectrum File	Apex RT [min]
A0A804Q703	A0A3L6E0R4; A0A804Q703	(S)-2-hydroxy-acid oxidase OS=Zea mays OX=4577 GN=100279535 PE=1 SV=1	gQLPVFVDGGVR	N-Term(Propionyl)	110000	650.356	51	0.004548	2	87.9967	14763	5928_Lumos2_DDA_120min-IS_HCD-OT_K2-prop-FASP.raw	87.99
A0A804Q703	A0A3L6E0R4; A0A804Q703	(S)-2-hydroxy-acid oxidase OS=Zea mays OX=4577 GN=100279535 PE=1 SV=1	aGFkAIALTVDTPR	N-Term(Propionyl); K4(Propionyl)	71300	786.443	85	1.15961E-06	2	108.8	18791	5928_Lumos2_DDA_120min-IS_HCD-OT_K4-prop-FASP.raw	108.8
A0A804Q703	A0A3L6E0R4; A0A804Q703	(S)-2-hydroxy-acid oxidase OS=Zea mays OX=4577 GN=100279535 PE=1 SV=1	aGFkAIALTVDTPR	N-Term(Propionyl); K4(Propionyl)	52500	786.441	90	4.28196E-07	2	108.693	17782	5928_Lumos2_DDA_120min-IS_HCD-OT_K2-prop-FASP.raw	108.72
A0A804Q703	A0A3L6E0R4; A0A804Q703	(S)-2-hydroxy-acid oxidase OS=Zea mays OX=4577 GN=100279535 PE=1 SV=1	aGFkAIALTVDTPR	N-Term(Propionyl); K4(Propionyl)	44500	786.443	71	3.13184E-05	2	108.784	16373	5928_Lumos2_DDA_120min-IS_HCD-OT_K5-prop-FASP.raw	108.8
A0A804Q703	A0A3L6E0R4; A0A804Q703	(S)-2-hydroxy-acid oxidase OS=Zea mays OX=4577 GN=100279535 PE=1 SV=1	aGFkAIALTVDTPR	N-Term(Propionyl); K4(Propionyl)	26400	786.442	76	9.68871E-06	2	108.773	16084	5928_Lumos2_DDA_120min-IS_HCD-OT_K3-prop-FASP.raw	108.8
P42645	P42643; P46077; P42645; Q96300; Q01525; P42644	14-3-3-like protein GF14 upsilon OS=Arabidopsis thaliana OX=3702 GN=GRF5 PE=1 SV=2	iISSIEQk	N-Term(Propionyl); K8(Propionyl)	71400	515.295	42	0.0427355	2	96.1541	14662	5928_Lumos2_DDA_120min-IS_HCD-OT_K5-prop-FASP.raw	96.19
B6U284	B6SRI4; B6U284	14-3-3-like protein OS=Zea mays OX=4577 GN=100285226 PE=1 SV=1	iVSSIEQkEESR	N-Term(Propionyl); K8(Propionyl)	174000	758.896	86	1.56135E-06	2	85.5035	15188	5928_Lumos2_DDA_120min-IS_HCD-OT_K4-prop-FASP.raw	85.51
B6U284	B6SRI4; B6U284	14-3-3-like protein OS=Zea mays OX=4577 GN=100285226 PE=1 SV=1	iVSSIEQkEESR	N-Term(Propionyl); K8(Propionyl)	126000	758.896	85	2.29089E-06	2	85.668	14354	5928_Lumos2_DDA_120min-IS_HCD-OT_K2-prop-FASP.raw	85.68
B6U284	B6SRI4; B6U284	14-3-3-like protein OS=Zea mays OX=4577 GN=100285226 PE=1 SV=1	iVSSIEQkEESR	N-Term(Propionyl); K8(Propionyl)	88400	758.896	88	1.122E-06	2	85.8497	13136	5928_Lumos2_DDA_120min-IS_HCD-OT_K5-prop-FASP.raw	85.87
B6U284	B6SRI4; B6U284	14-3-3-like protein OS=Zea mays OX=4577 GN=100285226 PE=1 SV=1	iVSSIEQkEESR	N-Term(Propionyl); K8(Propionyl)	59200	758.895	84	2.61218E-06	2	85.8384	12821	5928_Lumos2_DDA_120min-IS_HCD-OT_K3-prop-FASP.raw	85.83
B6U284	B6SRI4; B6U284	14-3-3-like protein OS=Zea mays OX=4577 GN=100285226 PE=1 SV=1	iVSSIEQkEESR	N-Term(Propionyl); K8(Propionyl)	17800	758.895	86	1.70107E-06	2	85.9086	11861	5928_Lumos2_DDA_120min-IS_HCD-OT_K1-prop-FASP.raw	85.86
C0P6T7	C0P6T7	14-dihydroxy-2-naphthoyl-CoA thioesterase 1 OS=Zea mays OX=4577 GN=100283760 PE=1 SV=1	sAkVGDVVLVR	N-Term(Propionyl); K3(Propionyl)	47700	627.874	63	0.000123397	2	83.6874	14865	5928_Lumos2_DDA_120min-IS_HCD-OT_K4-prop-FASP.raw	83.63
C0P6T7	C0P6T7	14-dihydroxy-2-naphthoyl-CoA thioesterase 1 OS=Zea mays OX=4577 GN=100283760 PE=1 SV=1	sAkVGDVVLVR	S1(Propionyl); K3(Propionyl)	47700	627.874	63	0.000123397	2	83.6874	14865	5928_Lumos2_DDA_120min-IS_HCD-OT_K4-prop-FASP.raw	83.63
A0A1D6F9C2	A0A1D6F9C2	23 kDa subunit of oxygen evolving system of photosystem II OS=Zea mays OX=4577 GN=107648855 PE=1 SV=1	kGVEkAAASFSVA	N-Term(Propionyl); K1(Propionyl); K5(Propionyl)	62500	716.888	48	0.00618135	2	101.368	15376	5928_Lumos2_DDA_120min-IS_HCD-OT_K5-prop-FASP.raw	101.37
B4FQJ6	B4FQJ6	26S protease regulatory subunit 7 homolog A OS=Zea mays OX=4577 GN=100274064 PE=1 SV=1	vIGSELVQkYVGEGAR	N-Term(Propionyl); K9(Propionyl)	14800	908.994	54	0.00245266	2	107.854	16247	5928_Lumos2_DDA_120min-IS_HCD-OT_K5-prop-FASP.raw	107.78
B4FSF1	B4G124; B4FSF1	26S protease regulatory subunit 8 homolog B OS=Zea mays OX=4577 GN=100273032 PE=1 SV=1	qkTHNLNR	N-Term(Propionyl); K2(Propionyl)	432000	561.804	45	0.0101911	2	33.5936	4306	5928_Lumos2_DDA_120min-IS_HCD-OT_K4-prop-FASP.raw	33.59
B4FSF1	B4G124; B4FSF1	26S protease regulatory subunit 8 homolog B OS=Zea mays OX=4577 GN=100273032 PE=1 SV=1	qkTHNLNR	N-Term(Propionyl); K2(Propionyl)	200000	561.803	45	0.00949218	2	33.3999	4086	5928_Lumos2_DDA_120min-IS_HCD-OT_K5-prop-FASP.raw	33.4
B4FSF1	B4G124; B4FSF1	26S protease regulatory subunit 8 homolog B OS=Zea mays OX=4577 GN=100273032 PE=1 SV=1	qkTHNLNR	N-Term(Propionyl); K2(Propionyl)	110000	561.804	46	0.00825689	2	33.3379	4201	5928_Lumos2_DDA_120min-IS_HCD-OT_K2-prop-FASP.raw	33.32
B4FSF1	B4G124; B4FSF1	26S protease regulatory subunit 8 homolog B OS=Zea mays OX=4577 GN=100273032 PE=1 SV=1	sGGGGEGLR	S1(Propionyl)	42800	423.209	47	0.00443897	2	29.4912	3481	5928_Lumos2_DDA_120min-IS_HCD-OT_K3-prop-FASP.raw	29.4
B4FSF1	B4G124; B4FSF1	26S protease regulatory subunit 8 homolog B OS=Zea mays OX=4577 GN=100273032 PE=1 SV=1	iDILDQALLRPGR	N-Term(Propionyl)	28500	768.448	48	0.00311177	2	112.554	19292	5928_Lumos2_DDA_120min-IS_HCD-OT_K4-prop-FASP.raw	112.56
B4FTV9	C0PGM6; B4FTV9; A0A1D6P390	26S protease regulatory subunit S10B OS=Zea mays OX=4577 GN=100282100 PE=1 SV=1	fIVkASSGPR	N-Term(Propionyl); K4(Propionyl)	82300	587.334	54	0.00108496	2	87.3641	13375	5928_Lumos2_DDA_120min-IS_HCD-OT_K5-prop-FASP.raw	87.39
B4FTV9	C0PGM6; B4FTV9; A0A1D6P390	26S protease regulatory subunit S10B OS=Zea mays OX=4577 GN=100282100 PE=1 SV=1	fIVkASSGPR	N-Term(Propionyl); K4(Propionyl)	58400	587.334	50	0.00308934	2	87.3254	14636	5928_Lumos2_DDA_120min-IS_HCD-OT_K2-prop-FASP.raw	87.3
B4FTV9	B4FTV9	26S protease regulatory subunit S10B OS=Zea mays OX=4577 GN=100282100 PE=1 SV=1	aDAEDAAAAR	N-Term(Prot)(Acetyl)	35000	501.727	70	1.43382E-05	2	31.2968	3744	5928_Lumos2_DDA_120min-IS_HCD-OT_K5-prop-FASP.raw	31.27
B4FTV9	C0PGM6; B4FTV9; A0A1D6P390	26S protease regulatory subunit S10B OS=Zea mays OX=4577 GN=100282100 PE=1 SV=1	fIVkASSGPR	N-Term(Propionyl); K4(Propionyl)	17700	587.335	54	0.00143179	2	87.1447	15478	5928_Lumos2_DDA_120min-IS_HCD-OT_K4-prop-FASP.raw	86.6
K7UFV4	A0A1D6H0T6; K7UFV4	26S proteasome non-ATPase regulatory subunit 2 homolog OS=Zea mays OX=4577 GN=103654920 PE=1 SV=1	vGQAVDVVGQAGR	N-Term(Propionyl)	46500	656.354	48	0.00655786	2	72.8296	11019	5928_Lumos2_DDA_120min-IS_HCD-OT_K5-prop-FASP.raw	72.77
K7UFV4	A0A1D6H0T6; K7UFV4	26S proteasome non-ATPase regulatory subunit 2 homolog OS=Zea mays OX=4577 GN=103654920 PE=1 SV=1	nLAGEIAQEFQkR	N-Term(Propionyl); K12(Propionyl)	18500	808.425	63	0.000319969	2	103.731	17107	5928_Lumos2_DDA_120min-IS_HCD-OT_K2-prop-FASP.raw	103.65
K7UFV4	A0A1D6H0T6; K7UFV4	26S proteasome non-ATPase regulatory subunit 2 homolog OS=Zea mays OX=4577 GN=103654920 PE=1 SV=1	nLAGEIAQEFQkR	N-Term(Propionyl); K12(Propionyl)	15700	808.426	81	5.02623E-06	2	103.937	15721	5928_Lumos2_DDA_120min-IS_HCD-OT_K5-prop-FASP.raw	103.85
B4FT82	B4FT82; B4FS63	26S proteasome non-ATPase regulatory subunit 7 homolog A OS=Zea mays OX=4577 GN=100276453 PE=1 SV=1	vVGVLLGTSSR	N-Term(Propionyl)	49000	572.34	56	0.000636896	2	98.8137	17403	5928_Lumos2_DDA_120min-IS_HCD-OT_K4-prop-FASP.raw	98.77
Q9SL67	Q9SZD4; Q9SL67	26S proteasome regulatory subunit 4 homolog B OS=Arabidopsis thaliana OX=3702 GN=RPT2B PE=1 SV=1	gDVkVILATNR	N-Term(Propionyl); K4(Propionyl)	62300	649.377	31	0.395557	2	88.9337	15816	5928_Lumos2_DDA_120min-IS_HCD-OT_K4-prop-FASP.raw	88.89
Q9SL67	Q9SZD4; Q9SL67	26S proteasome regulatory subunit 4 homolog B OS=Arabidopsis thaliana OX=3702 GN=RPT2B PE=1 SV=1	gDVkVILATNR	N-Term(Propionyl); K4(Propionyl)	30100	649.376	33	0.312776	2	89.1719	13653	5928_Lumos2_DDA_120min-IS_HCD-OT_K5-prop-FASP.raw	89.12
B4FH16	B4FH16; A0A1D6E942	30S ribosomal protein 3 chloroplastic OS=Zea mays OX=4577 GN=100193993 PE=1 SV=1	kDAWEELR	N-Term(Propionyl); K1(Propionyl)	135000	579.792	53	0.00232855	2	85.2093	15136	5928_Lumos2_DDA_120min-IS_HCD-OT_K4-prop-FASP.raw	85.21
A0A804M2J6	A0A804M2J6	30S ribosomal protein S13, chloroplastic OS=Zea mays OX=4577 PE=1 SV=1	iGGVEIPNHkR	N-Term(Propionyl); K10(Propionyl)	1870000	666.375	61	0.000266812	2	68.5276	11639	5928_Lumos2_DDA_120min-IS_HCD-OT_K4-prop-FASP.raw	68.57
A0A804M2J6	A0A804M2J6	30S ribosomal protein S13, chloroplastic OS=Zea mays OX=4577 PE=1 SV=1	AsVAkkkSPASQDE	S2(Propionyl); K5(Propionyl); K6(Propionyl); K7(Propionyl)	1490000	835.436	56	0.00158817	2	71.3995	12251	5928_Lumos2_DDA_120min-IS_HCD-OT_K4-prop-FASP.raw	71.51
A0A804M2J6	A0A804M2J6	30S ribosomal protein S13, chloroplastic OS=Zea mays OX=4577 PE=1 SV=1	aSVAkkkSPASQDE	N-Term(Propionyl); K5(Propionyl); K6(Propionyl); K7(Propionyl)	1490000	835.436	56	0.00158817	2	71.3995	12251	5928_Lumos2_DDA_120min-IS_HCD-OT_K4-prop-FASP.raw	71.51
A0A804M2J6	A0A804M2J6	30S ribosomal protein S13, chloroplastic OS=Zea mays OX=4577 PE=1 SV=1	aSVAkkkSPASQDE	N-Term(Propionyl); K5(Propionyl); K6(Propionyl); K7(Propionyl)	466000	835.435	56	0.0014653	2	71.4917	11651	5928_Lumos2_DDA_120min-IS_HCD-OT_K2-prop-FASP.raw	71.55
A0A804M2J6	A0A804M2J6	30S ribosomal protein S13, chloroplastic OS=Zea mays OX=4577 PE=1 SV=1	AsVAkkkSPASQDE	S2(Propionyl); K5(Propionyl); K6(Propionyl); K7(Propionyl)	466000	835.435	56	0.0014653	2	71.4917	11651	5928_Lumos2_DDA_120min-IS_HCD-OT_K2-prop-FASP.raw	71.55
A0A804M2J6	A0A804M2J6	30S ribosomal protein S13, chloroplastic OS=Zea mays OX=4577 PE=1 SV=1	iGGVEIPNHkR	N-Term(Propionyl); K10(Propionyl)	427000	666.374	65	0.000105046	2	68.8552	11113	5928_Lumos2_DDA_120min-IS_HCD-OT_K2-prop-FASP.raw	68.89
A0A804M2J6	A0A804M2J6	30S ribosomal protein S13, chloroplastic OS=Zea mays OX=4577 PE=1 SV=1	aSVAkkkSPASQDE	N-Term(Propionyl); K5(Propionyl); K6(Propionyl); K7(Propionyl)	367000	835.436	53	0.00367195	2	71.4529	10792	5928_Lumos2_DDA_120min-IS_HCD-OT_K5-prop-FASP.raw	71.46
A0A804M2J6	A0A804M2J6	30S ribosomal protein S13, chloroplastic OS=Zea mays OX=4577 PE=1 SV=1	AsVAkkkSPASQDE	S2(Propionyl); K5(Propionyl); K6(Propionyl); K7(Propionyl)	367000	835.436	53	0.00367195	2	71.4529	10792	5928_Lumos2_DDA_120min-IS_HCD-OT_K5-prop-FASP.raw	71.46
A0A804M2J6	A0A804M2J6	30S ribosomal protein S13, chloroplastic OS=Zea mays OX=4577 PE=1 SV=1	iGGVEIPNHkR	N-Term(Propionyl); K10(Propionyl)	346000	666.375	63	0.00018374	2	68.7802	10292	5928_Lumos2_DDA_120min-IS_HCD-OT_K5-prop-FASP.raw	68.81
A0A804M2J6	A0A804M2J6	30S ribosomal protein S13, chloroplastic OS=Zea mays OX=4577 PE=1 SV=1	iGGVEIPNHkR	N-Term(Propionyl); K10(Propionyl)	275000	666.375	62	0.000200731	2	68.9289	10009	5928_Lumos2_DDA_120min-IS_HCD-OT_K3-prop-FASP.raw	68.94
A0A804M2J6	A0A804M2J6	30S ribosomal protein S13, chloroplastic OS=Zea mays OX=4577 PE=1 SV=1	AsVAkkkSPASQDE	S2(Propionyl); K5(Propionyl); K6(Propionyl); K7(Propionyl)	258000	835.436	52	0.00474718	2	71.4733	10455	5928_Lumos2_DDA_120min-IS_HCD-OT_K3-prop-FASP.raw	71.52
A0A804M2J6	A0A804M2J6	30S ribosomal protein S13, chloroplastic OS=Zea mays OX=4577 PE=1 SV=1	aSVAkkkSPASQDE	N-Term(Propionyl); K5(Propionyl); K6(Propionyl); K7(Propionyl)	258000	835.436	52	0.00474718	2	71.4733	10455	5928_Lumos2_DDA_120min-IS_HCD-OT_K3-prop-FASP.raw	71.52
A0A804M2J6	A0A804M2J6	30S ribosomal protein S13, chloroplastic OS=Zea mays OX=4577 PE=1 SV=1	vEYSLQYIHGIGR	N-Term(Propionyl)	191000	795.917	96	1.61176E-07	2	91.4146	16240	5928_Lumos2_DDA_120min-IS_HCD-OT_K4-prop-FASP.raw	91.44
A0A804M2J6	A0A804M2J6	30S ribosomal protein S13, chloroplastic OS=Zea mays OX=4577 PE=1 SV=1	vEYSLQyIHGIGR	N-Term(Propionyl); Y7(Propionyl)	63100	823.93	73	3.83511E-05	2	107.415	18602	5928_Lumos2_DDA_120min-IS_HCD-OT_K4-prop-FASP.raw	107.44
A0A804M2J6	A0A804M2J6	30S ribosomal protein S13, chloroplastic OS=Zea mays OX=4577 PE=1 SV=1	iGGVEIPNHkR	N-Term(Propionyl); K10(Propionyl)	57900	666.375	53	0.00150181	2	68.9382	9291	5928_Lumos2_DDA_120min-IS_HCD-OT_K1-prop-FASP.raw	68.91
A0A804M2J6	A0A804M2J6	30S ribosomal protein S13, chloroplastic OS=Zea mays OX=4577 PE=1 SV=1	vEYSLQyIHGIGR	N-Term(Propionyl); Y7(Propionyl)	45100	823.93	71	5.3703E-05	2	107.21	17580	5928_Lumos2_DDA_120min-IS_HCD-OT_K2-prop-FASP.raw	107.22
A0A804M2J6	A0A804M2J6	30S ribosomal protein S13, chloroplastic OS=Zea mays OX=4577 PE=1 SV=1	vEYSLQYIHGIGR	N-Term(Propionyl)	40500	795.916	64	0.000214741	2	91.76	14022	5928_Lumos2_DDA_120min-IS_HCD-OT_K5-prop-FASP.raw	91.68
A0A804M2J6	A0A804M2J6	30S ribosomal protein S13, chloroplastic OS=Zea mays OX=4577 PE=1 SV=1	vEYSLQyIHGIGR	N-Term(Propionyl); Y7(Propionyl)	39000	823.929	96	1.46507E-07	2	107.404	16188	5928_Lumos2_DDA_120min-IS_HCD-OT_K5-prop-FASP.raw	107.4
A0A804M2J6	A0A804M2J6	30S ribosomal protein S13, chloroplastic OS=Zea mays OX=4577 PE=1 SV=1	vEYSLQyIHGIGR	N-Term(Propionyl); Y7(Propionyl)	27200	823.93	73	3.61829E-05	2	107.323	15885	5928_Lumos2_DDA_120min-IS_HCD-OT_K3-prop-FASP.raw	107.33
A0A804UHC3	A0A804UHC3	30S ribosomal protein S20, chloroplastic OS=Zea mays OX=4577 PE=1 SV=1	rPDSVkkR	N-Term(Propionyl); K6(Propionyl); K7(Propionyl)	4300000	577.338	46	0.00436795	2	42.5004	6060	5928_Lumos2_DDA_120min-IS_HCD-OT_K4-prop-FASP.raw	42.58
A0A804UHC3	A0A804UHC3	30S ribosomal protein S20, chloroplastic OS=Zea mays OX=4577 PE=1 SV=1	kkAIEILR	N-Term(Propionyl); K1(Propionyl); K2(Propionyl)	2350000	569.864	46	0.00162147	2	101.53	17791	5928_Lumos2_DDA_120min-IS_HCD-OT_K4-prop-FASP.raw	101.6
A0A804UHC3	A0A804UHC3	30S ribosomal protein S20, chloroplastic OS=Zea mays OX=4577 PE=1 SV=1	rPDSVkkR	N-Term(Propionyl); K6(Propionyl); K7(Propionyl)	1090000	577.338	49	0.00240037	2	42.3007	5800	5928_Lumos2_DDA_120min-IS_HCD-OT_K2-prop-FASP.raw	42.36
A0A804UHC3	A0A804UHC3	30S ribosomal protein S20, chloroplastic OS=Zea mays OX=4577 PE=1 SV=1	kkAIEILR	N-Term(Propionyl); K1(Propionyl); K2(Propionyl)	1010000	569.863	48	0.00115588	2	101.557	16811	5928_Lumos2_DDA_120min-IS_HCD-OT_K2-prop-FASP.raw	101.62
A0A804UHC3	A0A804UHC3	30S ribosomal protein S20, chloroplastic OS=Zea mays OX=4577 PE=1 SV=1	rPDSVkkR	N-Term(Propionyl); K6(Propionyl); K7(Propionyl)	980000	577.338	48	0.00289253	2	42.4617	5500	5928_Lumos2_DDA_120min-IS_HCD-OT_K3-prop-FASP.raw	42.52
A0A804UHC3	A0A804UHC3	30S ribosomal protein S20, chloroplastic OS=Zea mays OX=4577 PE=1 SV=1	rPDSVkkR	N-Term(Propionyl); K6(Propionyl); K7(Propionyl)	961000	577.337	43	0.00947431	2	42.4646	5586	5928_Lumos2_DDA_120min-IS_HCD-OT_K5-prop-FASP.raw	42.57
A0A804UHC3	A0A804UHC3	30S ribosomal protein S20, chloroplastic OS=Zea mays OX=4577 PE=1 SV=1	kkAIEILR	N-Term(Propionyl); K1(Propionyl); K2(Propionyl)	944000	569.863	44	0.00247693	2	101.675	15417	5928_Lumos2_DDA_120min-IS_HCD-OT_K5-prop-FASP.raw	101.75
A0A804UHC3	A0A804UHC3	30S ribosomal protein S20, chloroplastic OS=Zea mays OX=4577 PE=1 SV=1	rkkAIEILR	N-Term(Propionyl); K2(Propionyl); K3(Propionyl)	229000	647.914	47	0.000571046	2	79.0302	13915	5928_Lumos2_DDA_120min-IS_HCD-OT_K4-prop-FASP.raw	79.03
A0A804UHC3	A0A804UHC3	30S ribosomal protein S20, chloroplastic OS=Zea mays OX=4577 PE=1 SV=1	kkAIEILR	N-Term(Propionyl); K1(Propionyl); K2(Propionyl)	101000	569.863	40	0.00660562	2	101.761	14059	5928_Lumos2_DDA_120min-IS_HCD-OT_K1-prop-FASP.raw	101.79
A0A804NMS4	B4FHH2; A0A804NMS4; B6TB97	30S ribosomal protein S3, chloroplastic OS=Zea mays OX=4577 PE=1 SV=1	eLTSVVQkR	N-Term(Propionyl); K8(Propionyl)	480000	586.337	57	0.00067707	2	74.4766	12904	5928_Lumos2_DDA_120min-IS_HCD-OT_K4-prop-FASP.raw	74.48
A0A804NMS4	B4FHH2; A0A804NMS4; B6TB97	30S ribosomal protein S3, chloroplastic OS=Zea mays OX=4577 PE=1 SV=1	eLAEDGYSGVEVR	N-Term(Propionyl)	288000	740.352	96	8.43727E-08	2	69.4839	11836	5928_Lumos2_DDA_120min-IS_HCD-OT_K4-prop-FASP.raw	69.44
A0A804NMS4	B4FHH2; A0A804NMS4; B6TB97	30S ribosomal protein S3, chloroplastic OS=Zea mays OX=4577 PE=1 SV=1	eLTSVVQkR	N-Term(Propionyl); K8(Propionyl)	271000	586.337	63	0.000185091	2	74.6686	12268	5928_Lumos2_DDA_120min-IS_HCD-OT_K2-prop-FASP.raw	74.67
A0A804NMS4	B4FHH2; A0A804NMS4; B6TB97	30S ribosomal protein S3, chloroplastic OS=Zea mays OX=4577 PE=1 SV=1	eLAEDGYSGVEVR	N-Term(Propionyl)	188000	740.351	86	9.93382E-07	2	69.6091	11268	5928_Lumos2_DDA_120min-IS_HCD-OT_K2-prop-FASP.raw	69.52
A0A804NMS4	B4FHH2; A0A804NMS4; B6TB97	30S ribosomal protein S3, chloroplastic OS=Zea mays OX=4577 PE=1 SV=1	eLTSVVQkR	N-Term(Propionyl); K8(Propionyl)	131000	586.337	47	0.00657293	2	74.7129	11015	5928_Lumos2_DDA_120min-IS_HCD-OT_K3-prop-FASP.raw	74.71
A0A804NMS4	B4FHH2; A0A804NMS4; B6TB97	30S ribosomal protein S3, chloroplastic OS=Zea mays OX=4577 PE=1 SV=1	eLAEDGYSGVEVR	N-Term(Propionyl)	128000	740.352	88	5.59063E-07	2	69.4253	10409	5928_Lumos2_DDA_120min-IS_HCD-OT_K5-prop-FASP.raw	69.4
A0A804NMS4	B4FHH2; A0A804NMS4; B6TB97	30S ribosomal protein S3, chloroplastic OS=Zea mays OX=4577 PE=1 SV=1	ykLLGGLAVR	N-Term(Propionyl); K2(Propionyl)	54400	601.368	60	7.37738E-05	2	112.124	18237	5928_Lumos2_DDA_120min-IS_HCD-OT_K2-prop-FASP.raw	112.14
A0A804NMS4	B4FHH2; A0A804NMS4; B6TB97	30S ribosomal protein S3, chloroplastic OS=Zea mays OX=4577 PE=1 SV=1	ykLLGGLAVR	N-Term(Propionyl); K2(Propionyl)	53300	601.369	55	0.000249141	2	112.23	16830	5928_Lumos2_DDA_120min-IS_HCD-OT_K5-prop-FASP.raw	112.26
B6T7B2	B6T7B2; A0A1D6F247; A0A804R9T3; A0A804RPP4	30S ribosomal protein S4, chloroplastic OS=Zea mays OX=4577 GN=100282862 PE=1 SV=1	iFEGEALLR	N-Term(Propionyl)	169000	552.308	48	0.00589436	2	102.688	17954	5928_Lumos2_DDA_120min-IS_HCD-OT_K4-prop-FASP.raw	102.73
B6T7B2	B6T7B2; A0A1D6F247; A0A1D6K4H7	30S ribosomal protein S4, chloroplastic OS=Zea mays OX=4577 GN=100282862 PE=1 SV=1	nYGkTFkkPR	N-Term(Propionyl); K4(Propionyl); K7(Propionyl); K8(Propionyl)	147000	731.906	53	0.00198306	2	75.6248	13155	5928_Lumos2_DDA_120min-IS_HCD-OT_K4-prop-FASP.raw	75.59
B6T7B2	B6T7B2; A0A1D6F247; A0A804R9T3; A0A804RPP4	30S ribosomal protein S4, chloroplastic OS=Zea mays OX=4577 GN=100282862 PE=1 SV=1	iFEGEALLR	N-Term(Propionyl)	122000	552.308	45	0.0106476	2	102.884	15580	5928_Lumos2_DDA_120min-IS_HCD-OT_K5-prop-FASP.raw	102.91
B6T7B2	B6T7B2; A0A1D6F247; A0A804R9T3; A0A804RPP4	30S ribosomal protein S4, chloroplastic OS=Zea mays OX=4577 GN=100282862 PE=1 SV=1	iFEGEALLR	N-Term(Propionyl)	119000	552.308	53	0.00161971	2	102.608	16956	5928_Lumos2_DDA_120min-IS_HCD-OT_K2-prop-FASP.raw	102.66
B6T7B2	B6T7B2	30S ribosomal protein S4, chloroplastic OS=Zea mays OX=4577 GN=100282862 PE=1 SV=1	hLLTLDEkNPR	N-Term(Propionyl); K8(Propionyl)	72900	724.399	72	2.29228E-05	2	74.4216	11283	5928_Lumos2_DDA_120min-IS_HCD-OT_K5-prop-FASP.raw	74.37
B6T7B2	B6T7B2; A0A1D6F247; A0A804R9T3; A0A804RPP4	30S ribosomal protein S4, chloroplastic OS=Zea mays OX=4577 GN=100282862 PE=1 SV=1	iFEGEALLR	N-Term(Propionyl)	60700	552.308	47	0.00686178	2	102.763	15276	5928_Lumos2_DDA_120min-IS_HCD-OT_K3-prop-FASP.raw	102.78
B4FR40	B4FR40	30S ribosomal protein S9 chloroplastic OS=Zea mays OX=4577 GN=732840 PE=1 SV=1	kkAGLkkAR	N-Term(Propionyl); K1(Propionyl); K2(Propionyl); K6(Propionyl); K7(Propionyl)	1600000	640.408	52	0.000122309	2	73.2743	12641	5928_Lumos2_DDA_120min-IS_HCD-OT_K4-prop-FASP.raw	73.31
B4FR40	B4FR40	30S ribosomal protein S9 chloroplastic OS=Zea mays OX=4577 GN=732840 PE=1 SV=1	aLVkISNANR	N-Term(Propionyl); K4(Propionyl)	823000	599.351	67	5.9593E-05	2	77.9605	13663	5928_Lumos2_DDA_120min-IS_HCD-OT_K4-prop-FASP.raw	78.02
B4FR40	B4FR40	30S ribosomal protein S9 chloroplastic OS=Zea mays OX=4577 GN=732840 PE=1 SV=1	vPLkSEGLLTR	N-Term(Propionyl); K4(Propionyl)	539000	662.895	58	0.000312778	2	94.9894	16837	5928_Lumos2_DDA_120min-IS_HCD-OT_K4-prop-FASP.raw	95.1
B4FR40	B4FR40	30S ribosomal protein S9 chloroplastic OS=Zea mays OX=4577 GN=732840 PE=1 SV=1	kkAGLkkAR	N-Term(Propionyl); K1(Propionyl); K2(Propionyl); K6(Propionyl); K7(Propionyl)	292000	640.408	51	0.00014808	2	73.6362	12060	5928_Lumos2_DDA_120min-IS_HCD-OT_K2-prop-FASP.raw	73.65
B4FR40	B4FR40	30S ribosomal protein S9 chloroplastic OS=Zea mays OX=4577 GN=732840 PE=1 SV=1	kkAGLkkAR	N-Term(Propionyl); K1(Propionyl); K2(Propionyl); K6(Propionyl); K7(Propionyl)	174000	640.409	54	8.31177E-05	2	73.5891	11137	5928_Lumos2_DDA_120min-IS_HCD-OT_K5-prop-FASP.raw	73.59
B4FR40	B4FR40	30S ribosomal protein S9 chloroplastic OS=Zea mays OX=4577 GN=732840 PE=1 SV=1	kkAGLkkAR	N-Term(Propionyl); K1(Propionyl); K2(Propionyl); K6(Propionyl); K7(Propionyl)	168000	640.408	52	0.000134491	2	73.6898	10835	5928_Lumos2_DDA_120min-IS_HCD-OT_K3-prop-FASP.raw	73.71
B4FR40	B4FR40	30S ribosomal protein S9 chloroplastic OS=Zea mays OX=4577 GN=732840 PE=1 SV=1	aLVkISNANR	N-Term(Propionyl); K4(Propionyl)	148000	599.351	58	0.000402537	2	78.1776	11888	5928_Lumos2_DDA_120min-IS_HCD-OT_K5-prop-FASP.raw	78.18
B4FR40	B4FR40	30S ribosomal protein S9 chloroplastic OS=Zea mays OX=4577 GN=732840 PE=1 SV=1	vPLkSEGLLTR	N-Term(Propionyl); K4(Propionyl)	136000	662.894	48	0.00326855	2	95.2193	15912	5928_Lumos2_DDA_120min-IS_HCD-OT_K2-prop-FASP.raw	95.22
B4FR40	B4FR40	30S ribosomal protein S9 chloroplastic OS=Zea mays OX=4577 GN=732840 PE=1 SV=1	vPLkSEGLLTR	N-Term(Propionyl); K4(Propionyl)	134000	662.895	50	0.0018972	2	95.274	14538	5928_Lumos2_DDA_120min-IS_HCD-OT_K5-prop-FASP.raw	95.28
B4FR40	B4FR40	30S ribosomal protein S9 chloroplastic OS=Zea mays OX=4577 GN=732840 PE=1 SV=1	aLVkISNANR	N-Term(Propionyl); K4(Propionyl)	94800	599.351	64	0.000115663	2	78.3076	11619	5928_Lumos2_DDA_120min-IS_HCD-OT_K3-prop-FASP.raw	78.27
B4FR40	B4FR40	30S ribosomal protein S9 chloroplastic OS=Zea mays OX=4577 GN=732840 PE=1 SV=1	PLkSEGLLTR	K3(Propionyl)	52500	585.348	44	0.0100077	2	95.086	16852	5928_Lumos2_DDA_120min-IS_HCD-OT_K4-prop-FASP.raw	95.07
B4FR40	B4FR40	30S ribosomal protein S9 chloroplastic OS=Zea mays OX=4577 GN=732840 PE=1 SV=1	vVLQEGTGkVFINFR	N-Term(Propionyl); K9(Propionyl)	22200	910.009	81	3.20997E-06	2	111.288	19121	5928_Lumos2_DDA_120min-IS_HCD-OT_K4-prop-FASP.raw	111.3
B4G0N2	B4G0N2	3-ketoacyl-CoA synthase OS=Zea mays OX=4577 GN=100191595 PE=1 SV=1	aVIDELQkNLQLSPR	N-Term(Propionyl); K8(Propionyl)	21100	918.514	98	6.49026E-08	2	109.311	18860	5928_Lumos2_DDA_120min-IS_HCD-OT_K4-prop-FASP.raw	109.27
B4G0N2	B4G0N2	3-ketoacyl-CoA synthase OS=Zea mays OX=4577 GN=100191595 PE=1 SV=1	aVIDELQkNLQLSPR	N-Term(Propionyl); K8(Propionyl)	11500	918.514	91	3.35941E-07	2	109.235	16434	5928_Lumos2_DDA_120min-IS_HCD-OT_K5-prop-FASP.raw	109.22
B4F9Z5	A0A804R3K4; B4F9Z5	3-ketoacyl-CoA synthase OS=Zea mays OX=4577 GN=100191738 PE=1 SV=1	aVIDELQR	N-Term(Propionyl)	229000	500.277	60	0.000444622	2	77.1366	13487	5928_Lumos2_DDA_120min-IS_HCD-OT_K4-prop-FASP.raw	77.12
B4F9Z5	B4F9Z5	3-ketoacyl-CoA synthase OS=Zea mays OX=4577 GN=100191738 PE=1 SV=1	nLLQVAPR	N-Term(Propionyl)	177000	483.79	46	0.0018189	2	76.8855	13434	5928_Lumos2_DDA_120min-IS_HCD-OT_K4-prop-FASP.raw	76.83
B4F9Z5	A0A804R3K4; B4F9Z5	3-ketoacyl-CoA synthase OS=Zea mays OX=4577 GN=100191738 PE=1 SV=1	aVIDELQR	N-Term(Propionyl)	152000	500.276	60	0.00042854	2	77.4054	12804	5928_Lumos2_DDA_120min-IS_HCD-OT_K2-prop-FASP.raw	77.4
B4F9Z5	B4F9Z5	3-ketoacyl-CoA synthase OS=Zea mays OX=4577 GN=100191738 PE=1 SV=1	nLLQVAPR	N-Term(Propionyl)	137000	483.79	54	0.000344033	2	77.0301	12731	5928_Lumos2_DDA_120min-IS_HCD-OT_K2-prop-FASP.raw	77.02
B4F9Z5	A0A804R3K4; B4F9Z5	3-ketoacyl-CoA synthase OS=Zea mays OX=4577 GN=100191738 PE=1 SV=1	aVIDELQR	N-Term(Propionyl)	115000	500.277	56	0.00106455	2	77.3183	11757	5928_Lumos2_DDA_120min-IS_HCD-OT_K5-prop-FASP.raw	77.32
B4F9Z5	B4F9Z5	3-ketoacyl-CoA synthase OS=Zea mays OX=4577 GN=100191738 PE=1 SV=1	nLLQVAPR	N-Term(Propionyl)	92800	483.79	51	0.000660085	2	77.0045	11705	5928_Lumos2_DDA_120min-IS_HCD-OT_K5-prop-FASP.raw	76.98
B4F9Z5	B4F9Z5	3-ketoacyl-CoA synthase OS=Zea mays OX=4577 GN=100191738 PE=1 SV=1	sLTLSDEQVEASR	S1(Propionyl)	63400	745.869	58	0.000831974	2	66.0826	10573	5928_Lumos2_DDA_120min-IS_HCD-OT_K2-prop-FASP.raw	66.01
B4F9Z5	B4F9Z5	3-ketoacyl-CoA synthase OS=Zea mays OX=4577 GN=100191738 PE=1 SV=1	sLTLSDEQVEASR	N-Term(Propionyl)	63400	745.869	58	0.000831974	2	66.0826	10573	5928_Lumos2_DDA_120min-IS_HCD-OT_K2-prop-FASP.raw	66.01
B4F9Z5	B4F9Z5	3-ketoacyl-CoA synthase OS=Zea mays OX=4577 GN=100191738 PE=1 SV=1	vPFATFLEHSR	N-Term(Propionyl)	61300	680.357	66	0.00014563	2	105.279	15901	5928_Lumos2_DDA_120min-IS_HCD-OT_K5-prop-FASP.raw	105.31
B4F9Z5	B4F9Z5	3-ketoacyl-CoA synthase OS=Zea mays OX=4577 GN=100191738 PE=1 SV=1	gASDAAYR	N-Term(Propionyl)	55300	433.703	54	0.000517928	2	32.1877	4052	5928_Lumos2_DDA_120min-IS_HCD-OT_K4-prop-FASP.raw	32.17
B4F9Z5	B4F9Z5	3-ketoacyl-CoA synthase OS=Zea mays OX=4577 GN=100191738 PE=1 SV=1	vPFATFLEHSR	N-Term(Propionyl)	46400	680.356	66	0.000125823	2	105.177	18294	5928_Lumos2_DDA_120min-IS_HCD-OT_K4-prop-FASP.raw	105.19
B4F9Z5	B4F9Z5	3-ketoacyl-CoA synthase OS=Zea mays OX=4577 GN=100191738 PE=1 SV=1	gASDAAYR	N-Term(Propionyl)	43900	433.703	53	0.0006184	2	31.9376	3848	5928_Lumos2_DDA_120min-IS_HCD-OT_K5-prop-FASP.raw	31.94
B4F9Z5	B4F9Z5	3-ketoacyl-CoA synthase OS=Zea mays OX=4577 GN=100191738 PE=1 SV=1	vPFATFLEHSR	N-Term(Propionyl)	41500	680.355	66	0.000143	2	105.019	17284	5928_Lumos2_DDA_120min-IS_HCD-OT_K2-prop-FASP.raw	105.05
C0HFG8	C0HFG8	3-ketoacyl-CoA synthase OS=Zea mays OX=4577 GN=100283031 PE=1 SV=1	akYQLEHVVR	N-Term(Propionyl); K2(Propionyl)	249000	677.878	69	5.85793E-05	2	72.6334	12510	5928_Lumos2_DDA_120min-IS_HCD-OT_K4-prop-FASP.raw	72.61
C0HFG8	C0HFG8	3-ketoacyl-CoA synthase OS=Zea mays OX=4577 GN=100283031 PE=1 SV=1	akYQLEHVVR	N-Term(Propionyl); K2(Propionyl)	152000	677.877	67	8.25055E-05	2	72.8708	11915	5928_Lumos2_DDA_120min-IS_HCD-OT_K2-prop-FASP.raw	72.86
C0HFG8	C0HFG8	3-ketoacyl-CoA synthase OS=Zea mays OX=4577 GN=100283031 PE=1 SV=1	gVEPSGPDAGSPAFSVR	N-Term(Propionyl)	120000	843.41	81	3.93396E-06	2	67.5131	11408	5928_Lumos2_DDA_120min-IS_HCD-OT_K4-prop-FASP.raw	67.48
C0HFG8	C0HFG8	3-ketoacyl-CoA synthase OS=Zea mays OX=4577 GN=100283031 PE=1 SV=1	akYQLEHVVR	N-Term(Propionyl); K2(Propionyl)	114000	677.877	69	4.6336E-05	2	72.8717	11026	5928_Lumos2_DDA_120min-IS_HCD-OT_K5-prop-FASP.raw	72.87
C0HFG8	C0HFG8	3-ketoacyl-CoA synthase OS=Zea mays OX=4577 GN=100283031 PE=1 SV=1	dADLEASR	N-Term(Propionyl)	106000	466.719	48	0.00490197	2	43.0411	6171	5928_Lumos2_DDA_120min-IS_HCD-OT_K4-prop-FASP.raw	43.01
C0HFG8	C0HFG8	3-ketoacyl-CoA synthase OS=Zea mays OX=4577 GN=100283031 PE=1 SV=1	dVLEHLQSNLGLR	N-Term(Propionyl)	87800	775.42	54	0.00193388	2	97.6092	17229	5928_Lumos2_DDA_120min-IS_HCD-OT_K4-prop-FASP.raw	97.62
C0HFG8	C0HFG8	3-ketoacyl-CoA synthase OS=Zea mays OX=4577 GN=100283031 PE=1 SV=1	gVEPSGPDAGSPAFSVR	N-Term(Propionyl)	86300	843.409	76	1.3862E-05	2	67.6342	10062	5928_Lumos2_DDA_120min-IS_HCD-OT_K5-prop-FASP.raw	67.58
C0HFG8	C0HFG8	3-ketoacyl-CoA synthase OS=Zea mays OX=4577 GN=100283031 PE=1 SV=1	dADLEASR	N-Term(Propionyl)	80800	466.719	52	0.00165438	2	42.958	5667	5928_Lumos2_DDA_120min-IS_HCD-OT_K5-prop-FASP.raw	42.93
C0HFG8	C0HFG8	3-ketoacyl-CoA synthase OS=Zea mays OX=4577 GN=100283031 PE=1 SV=1	akYQLEHVVR	N-Term(Propionyl); K2(Propionyl)	69300	677.877	68	6.49222E-05	2	72.9644	10718	5928_Lumos2_DDA_120min-IS_HCD-OT_K3-prop-FASP.raw	72.95
C0HFG8	C0HFG8	3-ketoacyl-CoA synthase OS=Zea mays OX=4577 GN=100283031 PE=1 SV=1	dADLEASR	N-Term(Propionyl)	62700	466.719	51	0.00202342	2	42.7289	5883	5928_Lumos2_DDA_120min-IS_HCD-OT_K2-prop-FASP.raw	42.71
C0HFG8	C0HFG8	3-ketoacyl-CoA synthase OS=Zea mays OX=4577 GN=100283031 PE=1 SV=1	dVLEHLQSNLGLR	N-Term(Propionyl)	52800	775.419	52	0.00305564	2	97.5434	16250	5928_Lumos2_DDA_120min-IS_HCD-OT_K2-prop-FASP.raw	97.53
C0HFG8	C0HFG8	3-ketoacyl-CoA synthase OS=Zea mays OX=4577 GN=100283031 PE=1 SV=1	gVEPSGPDAGSPAFSVR	N-Term(Propionyl)	50800	843.409	59	0.000561521	2	67.7315	10891	5928_Lumos2_DDA_120min-IS_HCD-OT_K2-prop-FASP.raw	67.67
C0HFG8	C0HFG8	3-ketoacyl-CoA synthase OS=Zea mays OX=4577 GN=100283031 PE=1 SV=1	akYQLEHVVR	N-Term(Propionyl); K2(Propionyl)	27400	677.876	69	4.86028E-05	2	72.8853	9932	5928_Lumos2_DDA_120min-IS_HCD-OT_K1-prop-FASP.raw	72.87
P52410	P52410	3-oxoacyl-[acyl-carrier-protein] synthase I, chloroplastic OS=Arabidopsis thaliana OX=3702 GN=KAS1 PE=1 SV=2	fDASkFPTR	N-Term(Propionyl); K5(Propionyl)	46800	590.803	44	0.0194406	2	82.418	13776	5928_Lumos2_DDA_120min-IS_HCD-OT_K2-prop-FASP.raw	82.32
P52410	P52410	3-oxoacyl-[acyl-carrier-protein] synthase I, chloroplastic OS=Arabidopsis thaliana OX=3702 GN=KAS1 PE=1 SV=2	fDASkFPTR	N-Term(Propionyl); K5(Propionyl)	42400	590.803	36	0.121433	2	82.3979	12583	5928_Lumos2_DDA_120min-IS_HCD-OT_K5-prop-FASP.raw	82.36
B6TGG7	B6TGG7	3-oxoacyl-[acyl-carrier-protein] synthase OS=Zea mays OX=4577 GN=100279917 PE=1 SV=1	lLVGESGIGPIDR	N-Term(Propionyl)	51400	691.388	63	0.000116254	2	95.9874	16993	5928_Lumos2_DDA_120min-IS_HCD-OT_K4-prop-FASP.raw	95.95
B6TGG7	B6TGG7	3-oxoacyl-[acyl-carrier-protein] synthase OS=Zea mays OX=4577 GN=100279917 PE=1 SV=1	lLVGESGIGPIDR	N-Term(Propionyl)	43200	691.388	61	0.000225118	2	96.0845	14653	5928_Lumos2_DDA_120min-IS_HCD-OT_K5-prop-FASP.raw	96.08
A0A804NRW7	A0A804NRW7	40S ribosomal protein S14 OS=Zea mays OX=4577 GN=100216896 PE=1 SV=1	ePkEENVTLGPAVR	N-Term(Propionyl); K3(Propionyl)	168000	825.938	60	0.000511073	2	70.25	12001	5928_Lumos2_DDA_120min-IS_HCD-OT_K4-prop-FASP.raw	70.22
A0A804NRW7	A0A804NRW7	40S ribosomal protein S14 OS=Zea mays OX=4577 GN=100216896 PE=1 SV=1	ePkEENVTLGPAVR	N-Term(Propionyl); K3(Propionyl)	41400	825.937	48	0.00885748	2	70.4067	11429	5928_Lumos2_DDA_120min-IS_HCD-OT_K2-prop-FASP.raw	70.36
B6SII7	B6SII7; B6UDY1	40S ribosomal protein S15 OS=Zea mays OX=4577 GN=103648250 PE=1 SV=1	aDVDVEPEVAAGAPkkR	N-Term(Prot)(Acetyl); K15(Propionyl); K16(Propionyl)	1000000	953.5	77	1.3684E-05	2	70.5529	12075	5928_Lumos2_DDA_120min-IS_HCD-OT_K4-prop-FASP.raw	70.58
B6SII7	B6SII7	40S ribosomal protein S15 OS=Zea mays OX=4577 GN=103648250 PE=1 SV=1	kAkkDAPAGEkPEPVkTHLR	N-Term(Propionyl); K1(Propionyl); K3(Propionyl); K4(Propionyl); K11(Propionyl); K16(Propionyl)	964000	846.142	65	0.000127176	3	75.9203	13223	5928_Lumos2_DDA_120min-IS_HCD-OT_K4-prop-FASP.raw	75.96
B6SII7	B6SII7	40S ribosomal protein S15 OS=Zea mays OX=4577 GN=103648250 PE=1 SV=1	kAkkDAPAGEkPEPVKtHLR	N-Term(Propionyl); K1(Propionyl); K3(Propionyl); K4(Propionyl); K11(Propionyl); T17(Propionyl)	964000	846.142	65	0.000127176	3	75.9203	13223	5928_Lumos2_DDA_120min-IS_HCD-OT_K4-prop-FASP.raw	75.96
B6SII7	B6SII7; B6UDY1	40S ribosomal protein S15 OS=Zea mays OX=4577 GN=103648250 PE=1 SV=1	aDVDVEPEVAAGAPkkR	N-Term(Prot)(Acetyl); K15(Propionyl); K16(Propionyl)	721000	636.002	71	5.39814E-05	3	70.5352	12070	5928_Lumos2_DDA_120min-IS_HCD-OT_K4-prop-FASP.raw	70.59
B6SII7	B6SII7	40S ribosomal protein S15 OS=Zea mays OX=4577 GN=103648250 PE=1 SV=1	kAkkDAPAGEkPEPVKtHLR	N-Term(Propionyl); K1(Propionyl); K3(Propionyl); K4(Propionyl); K11(Propionyl); T17(Propionyl)	334000	846.142	65	0.000128216	3	76.0591	12539	5928_Lumos2_DDA_120min-IS_HCD-OT_K2-prop-FASP.raw	76.08
B6SII7	B6SII7	40S ribosomal protein S15 OS=Zea mays OX=4577 GN=103648250 PE=1 SV=1	kAkkDAPAGEkPEPVkTHLR	N-Term(Propionyl); K1(Propionyl); K3(Propionyl); K4(Propionyl); K11(Propionyl); K16(Propionyl)	334000	846.142	65	0.000128216	3	76.0591	12539	5928_Lumos2_DDA_120min-IS_HCD-OT_K2-prop-FASP.raw	76.08
B6SII7	B6SII7	40S ribosomal protein S15 OS=Zea mays OX=4577 GN=103648250 PE=1 SV=1	kAkkDAPAGEkPEPVKtHLR	N-Term(Propionyl); K1(Propionyl); K3(Propionyl); K4(Propionyl); K11(Propionyl); T17(Propionyl)	300000	846.141	59	0.000617211	3	76.1561	11257	5928_Lumos2_DDA_120min-IS_HCD-OT_K3-prop-FASP.raw	76.18
B6SII7	B6SII7	40S ribosomal protein S15 OS=Zea mays OX=4577 GN=103648250 PE=1 SV=1	kAkkDAPAGEkPEPVkTHLR	N-Term(Propionyl); K1(Propionyl); K3(Propionyl); K4(Propionyl); K11(Propionyl); K16(Propionyl)	300000	846.141	59	0.000617211	3	76.1561	11257	5928_Lumos2_DDA_120min-IS_HCD-OT_K3-prop-FASP.raw	76.18
B6SII7	B6SII7; B6UDY1	40S ribosomal protein S15 OS=Zea mays OX=4577 GN=103648250 PE=1 SV=1	aDVDVEPEVAAGAPkkR	N-Term(Prot)(Acetyl); K15(Propionyl); K16(Propionyl)	252000	953.498	76	1.69524E-05	2	70.7204	10323	5928_Lumos2_DDA_120min-IS_HCD-OT_K3-prop-FASP.raw	70.73
B6SII7	B6SII7; B6UDY1	40S ribosomal protein S15 OS=Zea mays OX=4577 GN=103648250 PE=1 SV=1	aDVDVEPEVAAGAPkkR	N-Term(Prot)(Acetyl); K15(Propionyl); K16(Propionyl)	242000	953.498	77	1.24675E-05	2	70.6912	11485	5928_Lumos2_DDA_120min-IS_HCD-OT_K2-prop-FASP.raw	70.71
B6SII7	B6SII7; B6UDY1	40S ribosomal protein S15 OS=Zea mays OX=4577 GN=103648250 PE=1 SV=1	aDVDVEPEVAAGAPkkR	N-Term(Prot)(Acetyl); K15(Propionyl); K16(Propionyl)	222000	953.499	78	1.03558E-05	2	70.6771	10653	5928_Lumos2_DDA_120min-IS_HCD-OT_K5-prop-FASP.raw	70.65
B6SII7	B6SII7	40S ribosomal protein S15 OS=Zea mays OX=4577 GN=103648250 PE=1 SV=1	kAkkDAPAGEkPEPVKtHLR	N-Term(Propionyl); K1(Propionyl); K3(Propionyl); K4(Propionyl); K11(Propionyl); T17(Propionyl)	192000	846.143	65	0.000127617	3	76.0811	11546	5928_Lumos2_DDA_120min-IS_HCD-OT_K5-prop-FASP.raw	76.09
B6SII7	B6SII7	40S ribosomal protein S15 OS=Zea mays OX=4577 GN=103648250 PE=1 SV=1	kAkkDAPAGEkPEPVkTHLR	N-Term(Propionyl); K1(Propionyl); K3(Propionyl); K4(Propionyl); K11(Propionyl); K16(Propionyl)	192000	846.143	65	0.000127617	3	76.0811	11546	5928_Lumos2_DDA_120min-IS_HCD-OT_K5-prop-FASP.raw	76.09
B6SII7	B6SII7; B6UDY1	40S ribosomal protein S15 OS=Zea mays OX=4577 GN=103648250 PE=1 SV=1	aDVDVEPEVAAGAPkkR	N-Term(Prot)(Acetyl); K15(Propionyl); K16(Propionyl)	175000	636.001	52	0.00412755	3	70.7321	10325	5928_Lumos2_DDA_120min-IS_HCD-OT_K3-prop-FASP.raw	70.73
B6SII7	B6SII7; B6UDY1	40S ribosomal protein S15 OS=Zea mays OX=4577 GN=103648250 PE=1 SV=1	StDDLVQLFPAR	T2(Propionyl)	92600	709.37	79	6.65551E-06	2	94.576	16767	5928_Lumos2_DDA_120min-IS_HCD-OT_K4-prop-FASP.raw	94.54
B6SII7	B6SII7; B6UDY1	40S ribosomal protein S15 OS=Zea mays OX=4577 GN=103648250 PE=1 SV=1	sTDDLVQLFPAR	S1(Propionyl)	92600	709.37	79	6.65551E-06	2	94.576	16767	5928_Lumos2_DDA_120min-IS_HCD-OT_K4-prop-FASP.raw	94.54
B6SII7	B6SII7; B6UDY1	40S ribosomal protein S15 OS=Zea mays OX=4577 GN=103648250 PE=1 SV=1	sTDDLVQLFPAR	N-Term(Propionyl)	92600	709.37	79	6.65551E-06	2	94.576	16767	5928_Lumos2_DDA_120min-IS_HCD-OT_K4-prop-FASP.raw	94.54
B6SII7	B6SII7; B6UDY1	40S ribosomal protein S15 OS=Zea mays OX=4577 GN=103648250 PE=1 SV=1	aLIkkLR	N-Term(Propionyl); K4(Propionyl); K5(Propionyl)	47900	505.341	33	0.00805246	2	102.875	17981	5928_Lumos2_DDA_120min-IS_HCD-OT_K4-prop-FASP.raw	102.86
B6SII7	B6SII7; B6UDY1	40S ribosomal protein S15 OS=Zea mays OX=4577 GN=103648250 PE=1 SV=1	aDVDVEPEVAAGAPkkR	N-Term(Prot)(Acetyl); K15(Propionyl); K16(Propionyl)	44800	953.498	80	6.23382E-06	2	70.7095	9575	5928_Lumos2_DDA_120min-IS_HCD-OT_K1-prop-FASP.raw	70.66
B6SNQ7	B6TVN0; B6TG61; B6SNQ7	40S ribosomal protein S16 OS=Zea mays OX=4577 GN=100194265 PE=1 SV=1	tLLVADPR	N-Term(Propionyl)	1620000	470.777	55	0.000569221	2	76.4167	13331	5928_Lumos2_DDA_120min-IS_HCD-OT_K4-prop-FASP.raw	76.5
B6SNQ7	B6TVN0; B6TG61; B6SNQ7	40S ribosomal protein S16 OS=Zea mays OX=4577 GN=100194265 PE=1 SV=1	tLLVADPR	T1(Propionyl)	1620000	470.777	55	0.000569221	2	76.4167	13331	5928_Lumos2_DDA_120min-IS_HCD-OT_K4-prop-FASP.raw	76.5
B6SNQ7	B6TVN0; B6TG61; B6SNQ7	40S ribosomal protein S16 OS=Zea mays OX=4577 GN=100194265 PE=1 SV=1	gGGkTSQIYAIR	N-Term(Propionyl); K4(Propionyl)	764000	681.873	94	1.6045E-07	2	68.4035	11612	5928_Lumos2_DDA_120min-IS_HCD-OT_K4-prop-FASP.raw	68.48
B6SNQ7	B6TVN0; B6TG61; B6SNQ7	40S ribosomal protein S16 OS=Zea mays OX=4577 GN=100194265 PE=1 SV=1	tLLVADPR	T1(Propionyl)	631000	470.777	60	0.000175078	2	76.7152	12670	5928_Lumos2_DDA_120min-IS_HCD-OT_K2-prop-FASP.raw	76.78
B6SNQ7	B6TVN0; B6TG61; B6SNQ7	40S ribosomal protein S16 OS=Zea mays OX=4577 GN=100194265 PE=1 SV=1	tLLVADPR	N-Term(Propionyl)	631000	470.777	60	0.000175078	2	76.7152	12670	5928_Lumos2_DDA_120min-IS_HCD-OT_K2-prop-FASP.raw	76.78
B6SNQ7	B6TVN0; B6TG61; B6SNQ7	40S ribosomal protein S16 OS=Zea mays OX=4577 GN=100194265 PE=1 SV=1	kkTAVAVAYTkPGR	N-Term(Propionyl); K1(Propionyl); K2(Propionyl); K11(Propionyl)	545000	857.497	92	1.5493E-07	2	83.0197	14737	5928_Lumos2_DDA_120min-IS_HCD-OT_K4-prop-FASP.raw	83.08
B6SNQ7	B6TVN0; B6TG61; B6SNQ7	40S ribosomal protein S16 OS=Zea mays OX=4577 GN=100194265 PE=1 SV=1	tLLVADPR	T1(Propionyl)	417000	470.777	47	0.00379518	2	76.7946	11366	5928_Lumos2_DDA_120min-IS_HCD-OT_K3-prop-FASP.raw	76.8
B6SNQ7	B6TVN0; B6TG61; B6SNQ7	40S ribosomal protein S16 OS=Zea mays OX=4577 GN=100194265 PE=1 SV=1	tLLVADPR	N-Term(Propionyl)	417000	470.777	47	0.00379518	2	76.7946	11366	5928_Lumos2_DDA_120min-IS_HCD-OT_K3-prop-FASP.raw	76.8
B6SNQ7	B6TVN0; B6TG61; B6SNQ7	40S ribosomal protein S16 OS=Zea mays OX=4577 GN=100194265 PE=1 SV=1	gGGkTSQIYAIR	N-Term(Propionyl); K4(Propionyl)	317000	681.872	88	6.45722E-07	2	68.6298	11071	5928_Lumos2_DDA_120min-IS_HCD-OT_K2-prop-FASP.raw	68.66
B6SNQ7	B6TVN0; B6TG61; B6SNQ7	40S ribosomal protein S16 OS=Zea mays OX=4577 GN=100194265 PE=1 SV=1	gGGkTSQIYAIR	N-Term(Propionyl); K4(Propionyl)	296000	681.872	94	1.27698E-07	2	68.6627	9964	5928_Lumos2_DDA_120min-IS_HCD-OT_K3-prop-FASP.raw	68.66
B6SNQ7	B6TVN0; B6TG61; B6SNQ7	40S ribosomal protein S16 OS=Zea mays OX=4577 GN=100194265 PE=1 SV=1	tLLVADPR	N-Term(Propionyl)	273000	470.777	60	0.000169107	2	76.7206	11655	5928_Lumos2_DDA_120min-IS_HCD-OT_K5-prop-FASP.raw	76.74
B6SNQ7	B6TVN0; B6TG61; B6SNQ7	40S ribosomal protein S16 OS=Zea mays OX=4577 GN=100194265 PE=1 SV=1	tLLVADPR	T1(Propionyl)	273000	470.777	60	0.000169107	2	76.7206	11655	5928_Lumos2_DDA_120min-IS_HCD-OT_K5-prop-FASP.raw	76.74
B6SNQ7	B6TVN0; B6TG61; B6SNQ7	40S ribosomal protein S16 OS=Zea mays OX=4577 GN=100194265 PE=1 SV=1	gGGkTSQIYAIR	N-Term(Propionyl); K4(Propionyl)	245000	681.873	97	7.30681E-08	2	68.5664	10252	5928_Lumos2_DDA_120min-IS_HCD-OT_K5-prop-FASP.raw	68.56
B6SNQ7	B6TVN0; B6TG61; B6SNQ7	40S ribosomal protein S16 OS=Zea mays OX=4577 GN=100194265 PE=1 SV=1	kkTAVAVAYTkPGR	N-Term(Propionyl); K1(Propionyl); K2(Propionyl); K11(Propionyl)	188000	857.498	96	5.57868E-08	2	83.1795	13915	5928_Lumos2_DDA_120min-IS_HCD-OT_K2-prop-FASP.raw	83.19
B6SNQ7	B6TVN0; B6TG61; B6SNQ7	40S ribosomal protein S16 OS=Zea mays OX=4577 GN=100194265 PE=1 SV=1	qAVAkGLVAY	N-Term(Propionyl); K5(Propionyl)	165000	566.324	65	7.80892E-05	2	93.8229	16644	5928_Lumos2_DDA_120min-IS_HCD-OT_K4-prop-FASP.raw	93.84
B6SNQ7	B6TVN0; B6TG61; B6SNQ7	40S ribosomal protein S16 OS=Zea mays OX=4577 GN=100194265 PE=1 SV=1	kkTAVAVAYTkPGR	N-Term(Propionyl); K1(Propionyl); K2(Propionyl); K11(Propionyl)	165000	857.497	76	7.4154E-06	2	83.2713	12436	5928_Lumos2_DDA_120min-IS_HCD-OT_K3-prop-FASP.raw	83.29
B6SNQ7	B6TVN0; B6TG61; B6SNQ7	40S ribosomal protein S16 OS=Zea mays OX=4577 GN=100194265 PE=1 SV=1	kkTAVAVAYTkPGR	N-Term(Propionyl); K1(Propionyl); K2(Propionyl); K11(Propionyl)	126000	857.498	92	1.45154E-07	2	83.2295	12710	5928_Lumos2_DDA_120min-IS_HCD-OT_K5-prop-FASP.raw	83.24
B6SNQ7	B6TVN0; B6TG61; B6SNQ7	40S ribosomal protein S16 OS=Zea mays OX=4577 GN=100194265 PE=1 SV=1	kkTAVAVAYTkPGR	N-Term(Propionyl); K1(Propionyl); K2(Propionyl); K11(Propionyl)	125000	572.001	82	1.55649E-06	3	83.0809	14747	5928_Lumos2_DDA_120min-IS_HCD-OT_K4-prop-FASP.raw	83.07
B6SNQ7	B6TVN0; B6TG61; B6SNQ7	40S ribosomal protein S16 OS=Zea mays OX=4577 GN=100194265 PE=1 SV=1	tLLVADPR	T1(Propionyl)	110000	470.776	42	0.0107456	2	76.8069	10531	5928_Lumos2_DDA_120min-IS_HCD-OT_K1-prop-FASP.raw	76.82
B6SNQ7	B6TVN0; B6TG61; B6SNQ7	40S ribosomal protein S16 OS=Zea mays OX=4577 GN=100194265 PE=1 SV=1	tLLVADPR	N-Term(Propionyl)	110000	470.776	42	0.0107456	2	76.8069	10531	5928_Lumos2_DDA_120min-IS_HCD-OT_K1-prop-FASP.raw	76.82
B6SNQ7	B6TVN0; B6TG61; B6SNQ7	40S ribosomal protein S16 OS=Zea mays OX=4577 GN=100194265 PE=1 SV=1	gGGkTSQIYAIR	N-Term(Propionyl); K4(Propionyl)	77700	681.872	65	0.000109608	2	68.6432	9243	5928_Lumos2_DDA_120min-IS_HCD-OT_K1-prop-FASP.raw	68.6
B6SNQ7	B6TVN0; B6TG61; B6SNQ7	40S ribosomal protein S16 OS=Zea mays OX=4577 GN=100194265 PE=1 SV=1	qAVAkGLVAY	N-Term(Propionyl); K5(Propionyl)	65800	566.323	63	0.000132506	2	93.7675	15689	5928_Lumos2_DDA_120min-IS_HCD-OT_K2-prop-FASP.raw	93.76
B6SNQ7	B6SNQ7	40S ribosomal protein S16 OS=Zea mays OX=4577 GN=100194265 PE=1 SV=1	kEVkDIFTR	N-Term(Propionyl); K1(Propionyl); K4(Propionyl)	33900	652.366	49	0.0042358	2	101.129	15343	5928_Lumos2_DDA_120min-IS_HCD-OT_K5-prop-FASP.raw	101.1
B6SNQ7	B6TG61; B6SNQ7	40S ribosomal protein S16 OS=Zea mays OX=4577 GN=100194265 PE=1 SV=1	aFEPILLAGR	N-Term(Propionyl)	31900	571.832	56	0.000825169	2	102.654	17949	5928_Lumos2_DDA_120min-IS_HCD-OT_K4-prop-FASP.raw	102.64
B6SNQ7	B6TVN0; B6TG61; B6SNQ7	40S ribosomal protein S16 OS=Zea mays OX=4577 GN=100194265 PE=1 SV=1	kkTAVAVAYTkPGR	N-Term(Propionyl); K1(Propionyl); K2(Propionyl); K11(Propionyl)	26000	857.497	71	1.94858E-05	2	83.3733	11513	5928_Lumos2_DDA_120min-IS_HCD-OT_K1-prop-FASP.raw	83.31
B6SNQ7	B6TG61; B6SNQ7	40S ribosomal protein S16 OS=Zea mays OX=4577 GN=100194265 PE=1 SV=1	aFEPILLAGR	N-Term(Propionyl)	23300	571.832	47	0.00705574	2	102.855	15576	5928_Lumos2_DDA_120min-IS_HCD-OT_K5-prop-FASP.raw	102.81
B4FID1	B4FID1	40S ribosomal protein S17-1 OS=Zea mays OX=4577 GN=100194345 PE=1 SV=1	qAEVSSVPAYGR	N-Term(Propionyl)	366000	660.333	75	1.35067E-05	2	56.1871	8901	5928_Lumos2_DDA_120min-IS_HCD-OT_K4-prop-FASP.raw	56.19
B4FID1	B4FID1	40S ribosomal protein S17-1 OS=Zea mays OX=4577 GN=100194345 PE=1 SV=1	qAEVSSVPAYGR	N-Term(Propionyl)	167000	660.333	82	3.00246E-06	2	56.157	8531	5928_Lumos2_DDA_120min-IS_HCD-OT_K2-prop-FASP.raw	56.12
B4FID1	B4FID1	40S ribosomal protein S17-1 OS=Zea mays OX=4577 GN=100194345 PE=1 SV=1	qAEVSSVPAYGR	N-Term(Propionyl)	141000	660.333	73	2.46348E-05	2	56.1854	7814	5928_Lumos2_DDA_120min-IS_HCD-OT_K3-prop-FASP.raw	56.18
B4FID1	B4FID1	40S ribosomal protein S17-1 OS=Zea mays OX=4577 GN=100194345 PE=1 SV=1	qAEVSSVPAYGR	N-Term(Propionyl)	77700	660.333	80	5.16126E-06	2	56.2523	8025	5928_Lumos2_DDA_120min-IS_HCD-OT_K5-prop-FASP.raw	56.22
B4FID1	B4FID1	40S ribosomal protein S17-1 OS=Zea mays OX=4577 GN=100194345 PE=1 SV=1	qAEVSSVPAYGR	N-Term(Propionyl)	42800	660.332	49	0.00637122	2	56.2014	7199	5928_Lumos2_DDA_120min-IS_HCD-OT_K1-prop-FASP.raw	56.09
K7VDJ2	K7VDJ2	40S ribosomal protein S17-4 OS=Zea mays OX=4577 GN=ZEAMMB73_Zm00001d045000 PE=1 SV=1	qAEVSNAPAYGR	N-Term(Propionyl)	326000	659.823	77	8.45025E-06	2	47.5594	7069	5928_Lumos2_DDA_120min-IS_HCD-OT_K4-prop-FASP.raw	47.56
K7VDJ2	K7VDJ2	40S ribosomal protein S17-4 OS=Zea mays OX=4577 GN=ZEAMMB73_Zm00001d045000 PE=1 SV=1	qAEVSNAPAYGR	N-Term(Propionyl)	200000	659.823	80	4.43475E-06	2	47.374	6752	5928_Lumos2_DDA_120min-IS_HCD-OT_K2-prop-FASP.raw	47.35
K7VDJ2	K7VDJ2	40S ribosomal protein S17-4 OS=Zea mays OX=4577 GN=ZEAMMB73_Zm00001d045000 PE=1 SV=1	qAEVSNAPAYGR	N-Term(Propionyl)	160000	659.823	77	8.65641E-06	2	47.4563	6320	5928_Lumos2_DDA_120min-IS_HCD-OT_K3-prop-FASP.raw	47.44
K7VDJ2	K7VDJ2	40S ribosomal protein S17-4 OS=Zea mays OX=4577 GN=ZEAMMB73_Zm00001d045000 PE=1 SV=1	qAEVSNAPAYGRPQYGGPR	N-Term(Propionyl)	142000	692.008	48	0.00993495	3	53.453	7337	5928_Lumos2_DDA_120min-IS_HCD-OT_K3-prop-FASP.raw	53.47
K7VDJ2; B4FID1	K7VDJ2; B4FID1	40S ribosomal protein S17-4 OS=Zea mays OX=4577 GN=ZEAMMB73_Zm00001d045000 PE=1 SV=1 40S ribosomal protein S17-1 OS=Zea mays OX=4577 GN=100194345 PE=1 SV=1	gISLkLQEEERER	N-Term(Propionyl); K5(Propionyl)	23600000	849.954	50	0.0071804	2	74.8776	12991	5928_Lumos2_DDA_120min-IS_HCD-OT_K4-prop-FASP.raw	75.13
K7VDJ2; B4FID1	K7VDJ2; B4FID1	40S ribosomal protein S17-4 OS=Zea mays OX=4577 GN=ZEAMMB73_Zm00001d045000 PE=1 SV=1 40S ribosomal protein S17-1 OS=Zea mays OX=4577 GN=100194345 PE=1 SV=1	tKtVkkTSR	N-Term(Propionyl); T3(Propionyl); K5(Propionyl); K6(Propionyl)	5500000	636.88	48	0.0023791	2	58.4897	9373	5928_Lumos2_DDA_120min-IS_HCD-OT_K4-prop-FASP.raw	58.53
K7VDJ2; B4FID1	K7VDJ2; B4FID1	40S ribosomal protein S17-4 OS=Zea mays OX=4577 GN=ZEAMMB73_Zm00001d045000 PE=1 SV=1 40S ribosomal protein S17-1 OS=Zea mays OX=4577 GN=100194345 PE=1 SV=1	tKtVkkTSR	N-Term(Propionyl); T3(Propionyl); K5(Propionyl); K6(Propionyl)	1650000	636.879	45	0.00439792	2	58.4311	8976	5928_Lumos2_DDA_120min-IS_HCD-OT_K2-prop-FASP.raw	58.5
K7VDJ2; B4FID1	K7VDJ2; B4FID1	40S ribosomal protein S17-4 OS=Zea mays OX=4577 GN=ZEAMMB73_Zm00001d045000 PE=1 SV=1 40S ribosomal protein S17-1 OS=Zea mays OX=4577 GN=100194345 PE=1 SV=1	qVIEkYYSR	N-Term(Propionyl); K5(Propionyl)	1450000	649.342	67	8.91982E-05	2	83.1034	14751	5928_Lumos2_DDA_120min-IS_HCD-OT_K4-prop-FASP.raw	83.14
K7VDJ2; B4FID1	K7VDJ2; B4FID1	40S ribosomal protein S17-4 OS=Zea mays OX=4577 GN=ZEAMMB73_Zm00001d045000 PE=1 SV=1 40S ribosomal protein S17-1 OS=Zea mays OX=4577 GN=100194345 PE=1 SV=1	tKtVkkTSR	N-Term(Propionyl); T3(Propionyl); K5(Propionyl); K6(Propionyl)	1120000	636.879	45	0.00675329	2	58.4815	8195	5928_Lumos2_DDA_120min-IS_HCD-OT_K3-prop-FASP.raw	58.54
K7VDJ2; B4FID1	K7VDJ2; B4FID1	40S ribosomal protein S17-4 OS=Zea mays OX=4577 GN=ZEAMMB73_Zm00001d045000 PE=1 SV=1 40S ribosomal protein S17-1 OS=Zea mays OX=4577 GN=100194345 PE=1 SV=1	tKtVkkTSR	N-Term(Propionyl); T3(Propionyl); K5(Propionyl); K6(Propionyl)	1090000	636.879	49	0.00211957	2	58.5078	8430	5928_Lumos2_DDA_120min-IS_HCD-OT_K5-prop-FASP.raw	58.54
K7VDJ2; B4FID1	K7VDJ2; B4FID1	40S ribosomal protein S17-4 OS=Zea mays OX=4577 GN=ZEAMMB73_Zm00001d045000 PE=1 SV=1 40S ribosomal protein S17-1 OS=Zea mays OX=4577 GN=100194345 PE=1 SV=1	gISLkLQEEER	N-Term(Propionyl); K5(Propionyl)	983000	707.382	61	0.000512871	2	81.3553	14406	5928_Lumos2_DDA_120min-IS_HCD-OT_K4-prop-FASP.raw	81.39
K7VDJ2; B4FID1	K7VDJ2; B4FID1	40S ribosomal protein S17-4 OS=Zea mays OX=4577 GN=ZEAMMB73_Zm00001d045000 PE=1 SV=1 40S ribosomal protein S17-1 OS=Zea mays OX=4577 GN=100194345 PE=1 SV=1	gISLkLQEEER	N-Term(Propionyl); K5(Propionyl)	452000	707.383	83	2.87179E-06	2	81.5646	13620	5928_Lumos2_DDA_120min-IS_HCD-OT_K2-prop-FASP.raw	81.56
K7VDJ2; B4FID1	K7VDJ2; B4FID1	40S ribosomal protein S17-4 OS=Zea mays OX=4577 GN=ZEAMMB73_Zm00001d045000 PE=1 SV=1 40S ribosomal protein S17-1 OS=Zea mays OX=4577 GN=100194345 PE=1 SV=1	gISLkLQEEER	N-Term(Propionyl); K5(Propionyl)	429000	707.382	61	0.000521204	2	81.603	12170	5928_Lumos2_DDA_120min-IS_HCD-OT_K3-prop-FASP.raw	81.62
K7VDJ2; B4FID1	K7VDJ2; B4FID1	40S ribosomal protein S17-4 OS=Zea mays OX=4577 GN=ZEAMMB73_Zm00001d045000 PE=1 SV=1 40S ribosomal protein S17-1 OS=Zea mays OX=4577 GN=100194345 PE=1 SV=1	tKtVkkTSR	N-Term(Propionyl); T3(Propionyl); K5(Propionyl); K6(Propionyl)	392000	636.879	49	0.00208556	2	58.4063	7546	5928_Lumos2_DDA_120min-IS_HCD-OT_K1-prop-FASP.raw	58.43
K7VDJ2; B4FID1	K7VDJ2; B4FID1	40S ribosomal protein S17-4 OS=Zea mays OX=4577 GN=ZEAMMB73_Zm00001d045000 PE=1 SV=1 40S ribosomal protein S17-1 OS=Zea mays OX=4577 GN=100194345 PE=1 SV=1	qVIEkYYSR	N-Term(Propionyl); K5(Propionyl)	281000	649.342	53	0.00215554	2	83.2781	12437	5928_Lumos2_DDA_120min-IS_HCD-OT_K3-prop-FASP.raw	83.32
K7VDJ2; B4FID1	K7VDJ2; B4FID1	40S ribosomal protein S17-4 OS=Zea mays OX=4577 GN=ZEAMMB73_Zm00001d045000 PE=1 SV=1 40S ribosomal protein S17-1 OS=Zea mays OX=4577 GN=100194345 PE=1 SV=1	gISLkLQEEER	N-Term(Propionyl); K5(Propionyl)	269000	707.383	64	0.000202976	2	81.5609	12444	5928_Lumos2_DDA_120min-IS_HCD-OT_K5-prop-FASP.raw	81.56
K7VDJ2; B4FID1	K7VDJ2; B4FID1	40S ribosomal protein S17-4 OS=Zea mays OX=4577 GN=ZEAMMB73_Zm00001d045000 PE=1 SV=1 40S ribosomal protein S17-1 OS=Zea mays OX=4577 GN=100194345 PE=1 SV=1	gISLkLQEEER	N-Term(Propionyl); K5(Propionyl)	116000	707.383	64	0.000237405	2	81.6296	11263	5928_Lumos2_DDA_120min-IS_HCD-OT_K1-prop-FASP.raw	81.63
K7VDJ2; B4FID1	K7VDJ2; B4FID1	40S ribosomal protein S17-4 OS=Zea mays OX=4577 GN=ZEAMMB73_Zm00001d045000 PE=1 SV=1 40S ribosomal protein S17-1 OS=Zea mays OX=4577 GN=100194345 PE=1 SV=1	qVIEkYYsR	N-Term(Propionyl); K5(Propionyl); S8(Propionyl)	54400	677.356	55	0.0013859	2	108.503	18749	5928_Lumos2_DDA_120min-IS_HCD-OT_K4-prop-FASP.raw	108.48
K7VDJ2; B4FID1	K7VDJ2; B4FID1	40S ribosomal protein S17-4 OS=Zea mays OX=4577 GN=ZEAMMB73_Zm00001d045000 PE=1 SV=1 40S ribosomal protein S17-1 OS=Zea mays OX=4577 GN=100194345 PE=1 SV=1	qVIEkYySR	N-Term(Propionyl); K5(Propionyl); Y7(Propionyl)	54400	677.356	55	0.0013859	2	108.503	18749	5928_Lumos2_DDA_120min-IS_HCD-OT_K4-prop-FASP.raw	108.48
K7VDJ2; B4FID1	K7VDJ2; B4FID1	40S ribosomal protein S17-4 OS=Zea mays OX=4577 GN=ZEAMMB73_Zm00001d045000 PE=1 SV=1 40S ribosomal protein S17-1 OS=Zea mays OX=4577 GN=100194345 PE=1 SV=1	qVIEkYySR	N-Term(Propionyl); K5(Propionyl); Y7(Propionyl)	29000	677.355	50	0.00533239	2	108.388	17739	5928_Lumos2_DDA_120min-IS_HCD-OT_K2-prop-FASP.raw	108.34
K7VDJ2; B4FID1	K7VDJ2; B4FID1	40S ribosomal protein S17-4 OS=Zea mays OX=4577 GN=ZEAMMB73_Zm00001d045000 PE=1 SV=1 40S ribosomal protein S17-1 OS=Zea mays OX=4577 GN=100194345 PE=1 SV=1	qVIEkYYsR	N-Term(Propionyl); K5(Propionyl); S8(Propionyl)	29000	677.355	50	0.00533239	2	108.388	17739	5928_Lumos2_DDA_120min-IS_HCD-OT_K2-prop-FASP.raw	108.34
K7VDJ2; B4FID1	K7VDJ2; B4FID1	40S ribosomal protein S17-4 OS=Zea mays OX=4577 GN=ZEAMMB73_Zm00001d045000 PE=1 SV=1 40S ribosomal protein S17-1 OS=Zea mays OX=4577 GN=100194345 PE=1 SV=1	qVIEkyYSR	N-Term(Propionyl); K5(Propionyl); Y6(Propionyl)	27000	677.355	54	0.00198887	2	104.804	17256	5928_Lumos2_DDA_120min-IS_HCD-OT_K2-prop-FASP.raw	104.82
K7VDJ2; B4FID1	K7VDJ2; B4FID1	40S ribosomal protein S17-4 OS=Zea mays OX=4577 GN=ZEAMMB73_Zm00001d045000 PE=1 SV=1 40S ribosomal protein S17-1 OS=Zea mays OX=4577 GN=100194345 PE=1 SV=1	qVIEkYySR	N-Term(Propionyl); K5(Propionyl); Y7(Propionyl)	14900	677.355	50	0.00512614	2	108.43	16038	5928_Lumos2_DDA_120min-IS_HCD-OT_K3-prop-FASP.raw	108.41
K7VDJ2; B4FID1	K7VDJ2; B4FID1	40S ribosomal protein S17-4 OS=Zea mays OX=4577 GN=ZEAMMB73_Zm00001d045000 PE=1 SV=1 40S ribosomal protein S17-1 OS=Zea mays OX=4577 GN=100194345 PE=1 SV=1	qVIEkYYsR	N-Term(Propionyl); K5(Propionyl); S8(Propionyl)	14900	677.355	50	0.00512614	2	108.43	16038	5928_Lumos2_DDA_120min-IS_HCD-OT_K3-prop-FASP.raw	108.41
K7VDJ2; B4FID1	K7VDJ2; B4FID1	40S ribosomal protein S17-4 OS=Zea mays OX=4577 GN=ZEAMMB73_Zm00001d045000 PE=1 SV=1 40S ribosomal protein S17-1 OS=Zea mays OX=4577 GN=100194345 PE=1 SV=1	kVLEEVSILPsKR	N-Term(Propionyl); K1(Propionyl); S11(Propionyl)	14300	833.492	91	1.46098E-07	2	111.745	16767	5928_Lumos2_DDA_120min-IS_HCD-OT_K5-prop-FASP.raw	111.69
K7VDJ2; B4FID1	K7VDJ2; B4FID1	40S ribosomal protein S17-4 OS=Zea mays OX=4577 GN=ZEAMMB73_Zm00001d045000 PE=1 SV=1 40S ribosomal protein S17-1 OS=Zea mays OX=4577 GN=100194345 PE=1 SV=1	kVLEEVSILPSkR	N-Term(Propionyl); K1(Propionyl); K12(Propionyl)	14300	833.492	91	1.46098E-07	2	111.745	16767	5928_Lumos2_DDA_120min-IS_HCD-OT_K5-prop-FASP.raw	111.69
B4G286	B4G286	40S ribosomal protein S18 OS=Zea mays OX=4577 GN=100285246 PE=1 SV=1	aGELTPEELER	N-Term(Propionyl)	561000	650.325	69	4.56426E-05	2	70.8739	12145	5928_Lumos2_DDA_120min-IS_HCD-OT_K4-prop-FASP.raw	70.95
B4G286	B4G286	40S ribosomal protein S18 OS=Zea mays OX=4577 GN=100285246 PE=1 SV=1	aGELTPEELER	N-Term(Propionyl)	326000	650.324	73	1.79693E-05	2	71.0337	11557	5928_Lumos2_DDA_120min-IS_HCD-OT_K2-prop-FASP.raw	71.07
B4G286	B4G286	40S ribosomal protein S18 OS=Zea mays OX=4577 GN=100285246 PE=1 SV=1	aGELTPEELER	N-Term(Propionyl)	217000	650.324	65	0.00011716	2	70.9918	10712	5928_Lumos2_DDA_120min-IS_HCD-OT_K5-prop-FASP.raw	70.99
B4G286	B4G286	40S ribosomal protein S18 OS=Zea mays OX=4577 GN=100285246 PE=1 SV=1	aGELTPEELER	N-Term(Propionyl)	71200	650.324	61	0.000280592	2	71.0195	9622	5928_Lumos2_DDA_120min-IS_HCD-OT_K1-prop-FASP.raw	70.99
B4G286; B4FUS2	B4G286; B4FUS2	40S ribosomal protein S18 OS=Zea mays OX=4577 GN=100285246 PE=1 SV=1 Ribosomal protein S18 OS=Zea mays OX=4577 GN=100273341 PE=1 SV=1	sLIAGEDFQHILR	N-Term(Prot)(Acetyl)	1550000	770.909	79	7.0002E-06	2	89.2302	15868	5928_Lumos2_DDA_120min-IS_HCD-OT_K4-prop-FASP.raw	89.3
B4G286; B4FUS2	B4G286; B4FUS2	40S ribosomal protein S18 OS=Zea mays OX=4577 GN=100285246 PE=1 SV=1 Ribosomal protein S18 OS=Zea mays OX=4577 GN=100273341 PE=1 SV=1	gQHTkTTGR	N-Term(Propionyl); K5(Propionyl)	1480000	549.288	54	0.00132417	2	23.4286	2617	5928_Lumos2_DDA_120min-IS_HCD-OT_K4-prop-FASP.raw	23.42
B4G286; B4FUS2	B4G286; B4FUS2	40S ribosomal protein S18 OS=Zea mays OX=4577 GN=100285246 PE=1 SV=1 Ribosomal protein S18 OS=Zea mays OX=4577 GN=100273341 PE=1 SV=1	gQHTkTTGR	N-Term(Propionyl); K5(Propionyl)	631000	549.288	68	5.39918E-05	2	23.3571	2600	5928_Lumos2_DDA_120min-IS_HCD-OT_K2-prop-FASP.raw	23.38
B4G286; B4FUS2	B4G286; B4FUS2	40S ribosomal protein S18 OS=Zea mays OX=4577 GN=100285246 PE=1 SV=1 Ribosomal protein S18 OS=Zea mays OX=4577 GN=100273341 PE=1 SV=1	gQHTkTTGR	N-Term(Propionyl); K5(Propionyl)	591000	549.288	56	0.000915701	2	23.2495	2493	5928_Lumos2_DDA_120min-IS_HCD-OT_K5-prop-FASP.raw	23.24
B4G286; B4FUS2	B4G286; B4FUS2	40S ribosomal protein S18 OS=Zea mays OX=4577 GN=100285246 PE=1 SV=1 Ribosomal protein S18 OS=Zea mays OX=4577 GN=100273341 PE=1 SV=1	sLIAGEDFQHILR	N-Term(Prot)(Acetyl)	581000	770.908	84	2.43689E-06	2	89.4919	13399	5928_Lumos2_DDA_120min-IS_HCD-OT_K3-prop-FASP.raw	89.51
B4G286; B4FUS2	B4G286; B4FUS2	40S ribosomal protein S18 OS=Zea mays OX=4577 GN=100285246 PE=1 SV=1 Ribosomal protein S18 OS=Zea mays OX=4577 GN=100273341 PE=1 SV=1	sLIAGEDFQHILR	N-Term(Prot)(Acetyl)	548000	770.909	85	1.94952E-06	2	89.4498	14997	5928_Lumos2_DDA_120min-IS_HCD-OT_K2-prop-FASP.raw	89.48
B4G286; B4FUS2	B4G286; B4FUS2	40S ribosomal protein S18 OS=Zea mays OX=4577 GN=100285246 PE=1 SV=1 Ribosomal protein S18 OS=Zea mays OX=4577 GN=100273341 PE=1 SV=1	gQHTkTTGR	N-Term(Propionyl); K5(Propionyl)	499000	549.288	58	0.000571915	2	23.316	2600	5928_Lumos2_DDA_120min-IS_HCD-OT_K3-prop-FASP.raw	23.34
B4G286; B4FUS2	B4G286; B4FUS2	40S ribosomal protein S18 OS=Zea mays OX=4577 GN=100285246 PE=1 SV=1 Ribosomal protein S18 OS=Zea mays OX=4577 GN=100273341 PE=1 SV=1	sLIAGEDFQHILR	N-Term(Prot)(Acetyl)	485000	770.909	94	2.32401E-07	2	89.5401	13706	5928_Lumos2_DDA_120min-IS_HCD-OT_K5-prop-FASP.raw	89.6
B4G286; B4FUS2	B4G286; B4FUS2	40S ribosomal protein S18 OS=Zea mays OX=4577 GN=100285246 PE=1 SV=1 Ribosomal protein S18 OS=Zea mays OX=4577 GN=100273341 PE=1 SV=1	gQHTkTTGR	N-Term(Propionyl); K5(Propionyl)	134000	549.288	58	0.000572721	2	23.4668	2271	5928_Lumos2_DDA_120min-IS_HCD-OT_K1-prop-FASP.raw	23.46
B4G286; B4FUS2	B4G286; B4FUS2	40S ribosomal protein S18 OS=Zea mays OX=4577 GN=100285246 PE=1 SV=1 Ribosomal protein S18 OS=Zea mays OX=4577 GN=100273341 PE=1 SV=1	sLIAGEDFQHILR	N-Term(Prot)(Acetyl)	83500	770.908	84	2.1808E-06	2	89.6027	12397	5928_Lumos2_DDA_120min-IS_HCD-OT_K1-prop-FASP.raw	89.61
B4FD90	B4FD90; B4FP25	40S ribosomal protein S19 OS=Zea mays OX=4577 GN=100192949 PE=1 SV=1	qGIGVGGFQkIYGGR	N-Term(Propionyl); K10(Propionyl)	145000	824.944	99	7.44832E-08	2	89.191	15861	5928_Lumos2_DDA_120min-IS_HCD-OT_K4-prop-FASP.raw	89.2
B4FD90	B4FD90; B4FP25	40S ribosomal protein S19 OS=Zea mays OX=4577 GN=100192949 PE=1 SV=1	dLDQVAGR	N-Term(Propionyl)	128000	465.238	48	0.00559386	2	54.4937	7700	5928_Lumos2_DDA_120min-IS_HCD-OT_K5-prop-FASP.raw	54.47
B4FD90	B4FD90; B4FP25	40S ribosomal protein S19 OS=Zea mays OX=4577 GN=100192949 PE=1 SV=1	dLDQVAGR	N-Term(Propionyl)	122000	465.237	59	0.000485811	2	54.3588	8165	5928_Lumos2_DDA_120min-IS_HCD-OT_K2-prop-FASP.raw	54.36
B4FD90	B4FD90; B4FP25	40S ribosomal protein S19 OS=Zea mays OX=4577 GN=100192949 PE=1 SV=1	qGIGVGGFQkIYGGR	N-Term(Propionyl); K10(Propionyl)	39900	824.943	64	0.000191754	2	89.3456	14980	5928_Lumos2_DDA_120min-IS_HCD-OT_K2-prop-FASP.raw	89.3
B6SIX3	B6SIX3	40S ribosomal protein S24 OS=Zea mays OX=4577 GN=100280577 PE=1 SV=1	kQFVLEVLHPGR	N-Term(Propionyl); K1(Propionyl)	789000	767.94	79	2.92807E-06	2	114.172	19506	5928_Lumos2_DDA_120min-IS_HCD-OT_K4-prop-FASP.raw	114.2
B6SIX3	B6SIX3	40S ribosomal protein S24 OS=Zea mays OX=4577 GN=100280577 PE=1 SV=1	aDTkASPAVTLR	N-Term(Prot)(Acetyl); K4(Propionyl)	344000	664.364	61	0.000384025	2	61.2718	9992	5928_Lumos2_DDA_120min-IS_HCD-OT_K4-prop-FASP.raw	61.3
B6SIX3	B6SIX3	40S ribosomal protein S24 OS=Zea mays OX=4577 GN=100280577 PE=1 SV=1	kQFVLEVLHPGR	N-Term(Propionyl); K1(Propionyl)	280000	767.94	83	1.24735E-06	2	114.111	18502	5928_Lumos2_DDA_120min-IS_HCD-OT_K2-prop-FASP.raw	114.13
B6SIX3	B6SIX3	40S ribosomal protein S24 OS=Zea mays OX=4577 GN=100280577 PE=1 SV=1	kQFVLEVLHPGR	N-Term(Propionyl); K1(Propionyl)	190000	767.941	83	1.20903E-06	2	114.182	17092	5928_Lumos2_DDA_120min-IS_HCD-OT_K5-prop-FASP.raw	114.19
B6SIX3	B6SIX3	40S ribosomal protein S24 OS=Zea mays OX=4577 GN=100280577 PE=1 SV=1	kQFVLEVLHPGR	N-Term(Propionyl); K1(Propionyl)	181000	767.94	82	1.67876E-06	2	114.198	16834	5928_Lumos2_DDA_120min-IS_HCD-OT_K3-prop-FASP.raw	114.19
B6SIX3	B6SIX3	40S ribosomal protein S24 OS=Zea mays OX=4577 GN=100280577 PE=1 SV=1	aDTkASPAVTLR	N-Term(Prot)(Acetyl); K4(Propionyl)	109000	664.363	61	0.000522576	2	61.2875	9562	5928_Lumos2_DDA_120min-IS_HCD-OT_K2-prop-FASP.raw	61.26
B6SIX3	B6SIX3	40S ribosomal protein S24 OS=Zea mays OX=4577 GN=100280577 PE=1 SV=1	aDTkASPAVTLR	N-Term(Prot)(Acetyl); K4(Propionyl)	85300	664.364	67	9.73281E-05	2	61.3972	8693	5928_Lumos2_DDA_120min-IS_HCD-OT_K3-prop-FASP.raw	61.37
B6SIX3	B6SIX3	40S ribosomal protein S24 OS=Zea mays OX=4577 GN=100280577 PE=1 SV=1	aDTkASPAVTLR	N-Term(Prot)(Acetyl); K4(Propionyl)	78500	664.364	78	8.05959E-06	2	61.3717	8932	5928_Lumos2_DDA_120min-IS_HCD-OT_K5-prop-FASP.raw	61.33
B6SIX3	B6SIX3	40S ribosomal protein S24 OS=Zea mays OX=4577 GN=100280577 PE=1 SV=1	kQFVLEVLHPGR	N-Term(Propionyl); K1(Propionyl)	21400	767.94	69	3.18429E-05	2	114.138	15792	5928_Lumos2_DDA_120min-IS_HCD-OT_K1-prop-FASP.raw	114.16
B6SIX3; B4FJ27	A0A804P1S7; C0PNT2; B6SIX3; A0A1D6LT19; B4FJ27	40S ribosomal protein S24 OS=Zea mays OX=4577 GN=100280577 PE=1 SV=1 40S ribosomal protein S24 OS=Zea mays OX=4577 GN=542641 PE=1 SV=1	nGLATkVEkSR	N-Term(Propionyl); K6(Propionyl); K9(Propionyl)	2600000	685.885	81	3.94214E-06	2	74.2238	12851	5928_Lumos2_DDA_120min-IS_HCD-OT_K4-prop-FASP.raw	74.26
B6SIX3; B4FJ27	C0PNT2; B6SIX3; B4FJ27	40S ribosomal protein S24 OS=Zea mays OX=4577 GN=100280577 PE=1 SV=1 40S ribosomal protein S24 OS=Zea mays OX=4577 GN=542641 PE=1 SV=1	aNVSkAELkER	N-Term(Propionyl); K5(Propionyl); K9(Propionyl)	1750000	706.891	71	3.64045E-05	2	70.8485	12139	5928_Lumos2_DDA_120min-IS_HCD-OT_K4-prop-FASP.raw	70.86
B6SIX3; B4FJ27	A0A804PQ41; A0A804P1S7; A0A1D6MEQ1; C0PNT2; B6SIX3; A0A1D6LT19; B4FJ27	40S ribosomal protein S24 OS=Zea mays OX=4577 GN=100280577 PE=1 SV=1 40S ribosomal protein S24 OS=Zea mays OX=4577 GN=542641 PE=1 SV=1	gVkkTkAGDAkkk	N-Term(Propionyl); K3(Propionyl); K4(Propionyl); K6(Propionyl); K11(Propionyl); K12(Propionyl); K13(Propionyl)	971000	876.019	53	0.000773499	2	84.1579	14947	5928_Lumos2_DDA_120min-IS_HCD-OT_K4-prop-FASP.raw	84.2
B6SIX3; B4FJ27	A0A804P1S7; C0PNT2; B6SIX3; A0A1D6LT19; B4FJ27	40S ribosomal protein S24 OS=Zea mays OX=4577 GN=100280577 PE=1 SV=1 40S ribosomal protein S24 OS=Zea mays OX=4577 GN=542641 PE=1 SV=1	nGLATkVEkSR	N-Term(Propionyl); K6(Propionyl); K9(Propionyl)	796000	685.885	76	1.09572E-05	2	74.44	12219	5928_Lumos2_DDA_120min-IS_HCD-OT_K2-prop-FASP.raw	74.47
B6SIX3; B4FJ27	C0PNT2; B6SIX3; B4FJ27	40S ribosomal protein S24 OS=Zea mays OX=4577 GN=100280577 PE=1 SV=1 40S ribosomal protein S24 OS=Zea mays OX=4577 GN=542641 PE=1 SV=1	aNVSkAELkER	N-Term(Propionyl); K5(Propionyl); K9(Propionyl)	759000	706.89	67	0.000117045	2	70.9899	11548	5928_Lumos2_DDA_120min-IS_HCD-OT_K2-prop-FASP.raw	71.01
B6SIX3; B4FJ27	A0A804P1S7; C0PNT2; B6SIX3; A0A1D6LT19; B4FJ27	40S ribosomal protein S24 OS=Zea mays OX=4577 GN=100280577 PE=1 SV=1 40S ribosomal protein S24 OS=Zea mays OX=4577 GN=542641 PE=1 SV=1	nGLATkVEkSR	N-Term(Propionyl); K6(Propionyl); K9(Propionyl)	703000	685.885	77	1.05131E-05	2	74.4579	10966	5928_Lumos2_DDA_120min-IS_HCD-OT_K3-prop-FASP.raw	74.48
B6SIX3; B4FJ27	C0PNT2; B6SIX3; B4FJ27	40S ribosomal protein S24 OS=Zea mays OX=4577 GN=100280577 PE=1 SV=1 40S ribosomal protein S24 OS=Zea mays OX=4577 GN=542641 PE=1 SV=1	aNVSkAELkER	N-Term(Propionyl); K5(Propionyl); K9(Propionyl)	571000	706.89	71	4.35405E-05	2	70.9848	10370	5928_Lumos2_DDA_120min-IS_HCD-OT_K3-prop-FASP.raw	71.02
B6SIX3; B4FJ27	C0PNT2; B6SIX3; B4FJ27	40S ribosomal protein S24 OS=Zea mays OX=4577 GN=100280577 PE=1 SV=1 40S ribosomal protein S24 OS=Zea mays OX=4577 GN=542641 PE=1 SV=1	aNVSkAELkER	N-Term(Propionyl); K5(Propionyl); K9(Propionyl)	502000	706.89	73	2.3589E-05	2	70.9477	10702	5928_Lumos2_DDA_120min-IS_HCD-OT_K5-prop-FASP.raw	70.95
B6SIX3; B4FJ27	A0A804P1S7; C0PNT2; B6SIX3; A0A1D6LT19; B4FJ27	40S ribosomal protein S24 OS=Zea mays OX=4577 GN=100280577 PE=1 SV=1 40S ribosomal protein S24 OS=Zea mays OX=4577 GN=542641 PE=1 SV=1	nGLATkVEkSR	N-Term(Propionyl); K6(Propionyl); K9(Propionyl)	440000	685.886	71	3.28897E-05	2	74.3746	11274	5928_Lumos2_DDA_120min-IS_HCD-OT_K5-prop-FASP.raw	74.38
B6SIX3; B4FJ27	A0A804PQ41; A0A804P1S7; A0A1D6MEQ1; C0PNT2; B6SIX3; A0A1D6LT19; B4FJ27	40S ribosomal protein S24 OS=Zea mays OX=4577 GN=100280577 PE=1 SV=1 40S ribosomal protein S24 OS=Zea mays OX=4577 GN=542641 PE=1 SV=1	gVkkTkAGDAkkk	N-Term(Propionyl); K3(Propionyl); K4(Propionyl); K6(Propionyl); K11(Propionyl); K12(Propionyl); K13(Propionyl)	305000	876.018	48	0.00277282	2	84.13	14089	5928_Lumos2_DDA_120min-IS_HCD-OT_K2-prop-FASP.raw	84.16
B6SIX3; B4FJ27	A0A804PQ41; A0A804P1S7; A0A1D6MEQ1; C0PNT2; B6SIX3; A0A1D6LT19; B4FJ27	40S ribosomal protein S24 OS=Zea mays OX=4577 GN=100280577 PE=1 SV=1 40S ribosomal protein S24 OS=Zea mays OX=4577 GN=542641 PE=1 SV=1	gVkkTkAGDAkkk	N-Term(Propionyl); K3(Propionyl); K4(Propionyl); K6(Propionyl); K11(Propionyl); K12(Propionyl); K13(Propionyl)	248000	876.018	51	0.00137951	2	84.1973	12578	5928_Lumos2_DDA_120min-IS_HCD-OT_K3-prop-FASP.raw	84.22
B6SIX3; B4FJ27	A0A804PQ41; A0A804P1S7; A0A1D6MEQ1; C0PNT2; B6SIX3; A0A1D6LT19; B4FJ27	40S ribosomal protein S24 OS=Zea mays OX=4577 GN=100280577 PE=1 SV=1 40S ribosomal protein S24 OS=Zea mays OX=4577 GN=542641 PE=1 SV=1	gVkkTkAGDAkkk	N-Term(Propionyl); K3(Propionyl); K4(Propionyl); K6(Propionyl); K11(Propionyl); K12(Propionyl); K13(Propionyl)	203000	876.02	47	0.00349621	2	84.1789	12869	5928_Lumos2_DDA_120min-IS_HCD-OT_K5-prop-FASP.raw	84.21
B6SIX3; B4FJ27	A0A804P1S7; C0PNT2; B6SIX3; A0A1D6LT19; B4FJ27	40S ribosomal protein S24 OS=Zea mays OX=4577 GN=100280577 PE=1 SV=1 40S ribosomal protein S24 OS=Zea mays OX=4577 GN=542641 PE=1 SV=1	nGLATkVEkSR	N-Term(Propionyl); K6(Propionyl); K9(Propionyl)	179000	685.885	82	3.16826E-06	2	74.415	10165	5928_Lumos2_DDA_120min-IS_HCD-OT_K1-prop-FASP.raw	74.42
B6SIX3; B4FJ27	C0PNT2; B6SIX3; B4FJ27	40S ribosomal protein S24 OS=Zea mays OX=4577 GN=100280577 PE=1 SV=1 40S ribosomal protein S24 OS=Zea mays OX=4577 GN=542641 PE=1 SV=1	aNVSkAELkER	N-Term(Propionyl); K5(Propionyl); K9(Propionyl)	159000	706.89	82	4.12434E-06	2	70.9609	9613	5928_Lumos2_DDA_120min-IS_HCD-OT_K1-prop-FASP.raw	70.95
B6SIX3; B4FJ27	A0A804PQ41; A0A804P1S7; A0A1D6MEQ1; C0PNT2; B6SIX3; A0A1D6LT19; B4FJ27	40S ribosomal protein S24 OS=Zea mays OX=4577 GN=100280577 PE=1 SV=1 40S ribosomal protein S24 OS=Zea mays OX=4577 GN=542641 PE=1 SV=1	gVkkTkAGDAkkk	N-Term(Propionyl); K3(Propionyl); K4(Propionyl); K6(Propionyl); K11(Propionyl); K12(Propionyl); K13(Propionyl)	41000	876.018	49	0.00230999	2	84.1943	11626	5928_Lumos2_DDA_120min-IS_HCD-OT_K1-prop-FASP.raw	84.21
B4FJ27	C0PNT2; B4FJ27	40S ribosomal protein S24 OS=Zea mays OX=4577 GN=542641 PE=1 SV=1	aDSkATSAVTLR	N-Term(Prot)(Acetyl); K4(Propionyl)	3620000	659.354	88	8.146E-07	2	60.7676	9881	5928_Lumos2_DDA_120min-IS_HCD-OT_K4-prop-FASP.raw	60.78
B4FJ27	C0PNT2; B4FJ27	40S ribosomal protein S24 OS=Zea mays OX=4577 GN=542641 PE=1 SV=1	aDSkATSAVTLR	N-Term(Prot)(Acetyl); K4(Propionyl)	1260000	659.354	90	5.0576E-07	2	60.8265	8591	5928_Lumos2_DDA_120min-IS_HCD-OT_K3-prop-FASP.raw	60.85
B4FJ27	C0PNT2; B4FJ27	40S ribosomal protein S24 OS=Zea mays OX=4577 GN=542641 PE=1 SV=1	aDSkATSAVTLR	N-Term(Prot)(Acetyl); K4(Propionyl)	1100000	659.353	62	0.000400004	2	60.7354	9442	5928_Lumos2_DDA_120min-IS_HCD-OT_K2-prop-FASP.raw	60.76
B4FJ27	C0PNT2; B4FJ27	40S ribosomal protein S24 OS=Zea mays OX=4577 GN=542641 PE=1 SV=1	aDSkATSAVTLR	N-Term(Prot)(Acetyl); K4(Propionyl)	896000	659.354	85	1.48218E-06	2	60.8245	8831	5928_Lumos2_DDA_120min-IS_HCD-OT_K5-prop-FASP.raw	60.82
B4FJ27	A0A804PQ41; C0PNT2; A0A804NSD2; A0A1D6LT19; A0A804LQK9; B4FJ27	40S ribosomal protein S24 OS=Zea mays OX=4577 GN=542641 PE=1 SV=1	kQFVLEVIHPGR	N-Term(Propionyl); K1(Propionyl)	789000	767.94	79	2.92807E-06	2	114.172	19506	5928_Lumos2_DDA_120min-IS_HCD-OT_K4-prop-FASP.raw	114.2
B4FJ27	A0A804PQ41; C0PNT2; A0A804NSD2; A0A1D6LT19; A0A804LQK9; B4FJ27	40S ribosomal protein S24 OS=Zea mays OX=4577 GN=542641 PE=1 SV=1	kQFVLEVIHPGR	N-Term(Propionyl); K1(Propionyl)	280000	767.94	83	1.24735E-06	2	114.111	18502	5928_Lumos2_DDA_120min-IS_HCD-OT_K2-prop-FASP.raw	114.13
B4FJ27	A0A804PQ41; C0PNT2; A0A804NSD2; A0A1D6LT19; A0A804LQK9; B4FJ27	40S ribosomal protein S24 OS=Zea mays OX=4577 GN=542641 PE=1 SV=1	kQFVLEVIHPGR	N-Term(Propionyl); K1(Propionyl)	190000	767.941	83	1.20903E-06	2	114.182	17092	5928_Lumos2_DDA_120min-IS_HCD-OT_K5-prop-FASP.raw	114.19
B4FJ27	A0A804PQ41; C0PNT2; A0A804NSD2; A0A1D6LT19; A0A804LQK9; B4FJ27	40S ribosomal protein S24 OS=Zea mays OX=4577 GN=542641 PE=1 SV=1	kQFVLEVIHPGR	N-Term(Propionyl); K1(Propionyl)	181000	767.94	82	1.67876E-06	2	114.198	16834	5928_Lumos2_DDA_120min-IS_HCD-OT_K3-prop-FASP.raw	114.19
B4FJ27	A0A804PQ41; C0PNT2; A0A804NSD2; A0A1D6LT19; A0A804LQK9; B4FJ27	40S ribosomal protein S24 OS=Zea mays OX=4577 GN=542641 PE=1 SV=1	kQFVLEVIHPGR	N-Term(Propionyl); K1(Propionyl)	21400	767.94	69	3.18429E-05	2	114.138	15792	5928_Lumos2_DDA_120min-IS_HCD-OT_K1-prop-FASP.raw	114.16
B4FSL2	B4FSL2	40S ribosomal protein S25 OS=Zea mays OX=4577 GN=100280801 PE=1 SV=1	lVSVHSsQQIYTR	N-Term(Propionyl); S7(Propionyl)	92900	815.433	58	0.00116178	2	77.2812	13517	5928_Lumos2_DDA_120min-IS_HCD-OT_K4-prop-FASP.raw	77.23
A0A1D6L9A0	A0A1D6L9A0; B4FEE7; B6SIP4	40S ribosomal protein S26 OS=Zea mays OX=4577 GN=100193263 PE=1 SV=1	nIVEQAAVR	N-Term(Propionyl)	1010000	528.296	52	0.00192272	2	64.8343	10817	5928_Lumos2_DDA_120min-IS_HCD-OT_K4-prop-FASP.raw	64.84
A0A1D6L9A0	A0A1D6L9A0; B4FEE7; B6SIP4	40S ribosomal protein S26 OS=Zea mays OX=4577 GN=100193263 PE=1 SV=1	nIVEQAAVR	N-Term(Propionyl)	363000	528.295	45	0.00975141	2	65.1497	9358	5928_Lumos2_DDA_120min-IS_HCD-OT_K3-prop-FASP.raw	65.11
A0A1D6L9A0	A0A1D6L9A0; B4FEE7; B6SIP4	40S ribosomal protein S26 OS=Zea mays OX=4577 GN=100193263 PE=1 SV=1	nIVEQAAVR	N-Term(Propionyl)	304000	528.296	46	0.00805504	2	65.0362	9599	5928_Lumos2_DDA_120min-IS_HCD-OT_K5-prop-FASP.raw	65
A0A1D6L9A0	A0A1D6L9A0; B4FEE7; B6SIP4	40S ribosomal protein S26 OS=Zea mays OX=4577 GN=100193263 PE=1 SV=1	nIVEQAAVR	N-Term(Propionyl)	89300	528.295	45	0.00881186	2	65.0496	8642	5928_Lumos2_DDA_120min-IS_HCD-OT_K1-prop-FASP.raw	65
A0A804QRG5	A0A804QRG5	40S ribosomal protein S26 OS=Zea mays OX=4577 GN=100284808 PE=1 SV=1	nIVEQAAIR	N-Term(Propionyl)	647000	535.303	49	0.00352014	2	69.9826	11943	5928_Lumos2_DDA_120min-IS_HCD-OT_K4-prop-FASP.raw	70.02
A0A804QRG5	A0A804QRG5	40S ribosomal protein S26 OS=Zea mays OX=4577 GN=100284808 PE=1 SV=1	rEDRPAGGQGGPR	N-Term(Propionyl)	358000	470.239	50	0.00449152	3	21.4564	2337	5928_Lumos2_DDA_120min-IS_HCD-OT_K4-prop-FASP.raw	21.47
A0A804QRG5	A0A804QRG5	40S ribosomal protein S26 OS=Zea mays OX=4577 GN=100284808 PE=1 SV=1	nIVEQAAIR	N-Term(Propionyl)	332000	535.303	48	0.00461913	2	70.1614	11380	5928_Lumos2_DDA_120min-IS_HCD-OT_K2-prop-FASP.raw	70.15
A0A804QRG5	A0A804QRG5	40S ribosomal protein S26 OS=Zea mays OX=4577 GN=100284808 PE=1 SV=1	nIVEQAAIR	N-Term(Propionyl)	257000	535.303	47	0.0050415	2	70.0931	10529	5928_Lumos2_DDA_120min-IS_HCD-OT_K5-prop-FASP.raw	70.11
A0A804QRG5	A0A804QRG5	40S ribosomal protein S26 OS=Zea mays OX=4577 GN=100284808 PE=1 SV=1	eDRPAGGQGGPR	N-Term(Propionyl)	253000	626.804	52	0.00220464	2	24.0051	2700	5928_Lumos2_DDA_120min-IS_HCD-OT_K4-prop-FASP.raw	24.02
A0A804QRG5	A0A804QRG5	40S ribosomal protein S26 OS=Zea mays OX=4577 GN=100284808 PE=1 SV=1	nIVEQAAIR	N-Term(Propionyl)	199000	535.303	53	0.00139175	2	70.1882	10231	5928_Lumos2_DDA_120min-IS_HCD-OT_K3-prop-FASP.raw	70.19
A0A804QRG5	A0A804QRG5	40S ribosomal protein S26 OS=Zea mays OX=4577 GN=100284808 PE=1 SV=1	eDRPAGGQGGPR	N-Term(Propionyl)	139000	626.805	51	0.00267313	2	23.9857	2695	5928_Lumos2_DDA_120min-IS_HCD-OT_K3-prop-FASP.raw	24
A0A804QRG5	A0A804QRG5	40S ribosomal protein S26 OS=Zea mays OX=4577 GN=100284808 PE=1 SV=1	pGPGAAATAPAPAPVAARP	N-Term(Propionyl)	108000	848.462	63	0.000294252	2	61.0243	9939	5928_Lumos2_DDA_120min-IS_HCD-OT_K4-prop-FASP.raw	60.97
A0A804QRG5	A0A804QRG5	40S ribosomal protein S26 OS=Zea mays OX=4577 GN=100284808 PE=1 SV=1	nIVEQAAIR	N-Term(Propionyl)	72900	535.303	53	0.00139175	2	70.1601	9486	5928_Lumos2_DDA_120min-IS_HCD-OT_K1-prop-FASP.raw	70.16
A0A804R803	B4FW18; P46302; A0A804R803	40S ribosomal protein S28 OS=Zea mays OX=4577 PE=3 SV=1	vkFLDDQNR	N-Term(Propionyl); K2(Propionyl)	347000	623.824	48	0.00782856	2	90.779	15208	5928_Lumos2_DDA_120min-IS_HCD-OT_K2-prop-FASP.raw	90.79
A0A804R803	B4FW18; P46302; A0A804R803	40S ribosomal protein S28 OS=Zea mays OX=4577 PE=3 SV=1	vkFLDDQNR	N-Term(Propionyl); K2(Propionyl)	343000	623.824	47	0.009533	2	90.8185	13601	5928_Lumos2_DDA_120min-IS_HCD-OT_K3-prop-FASP.raw	90.82
A0A804R803	B4FW18; P46302; A0A804R803	40S ribosomal protein S28 OS=Zea mays OX=4577 PE=3 SV=1	gQVTQVR	N-Term(Propionyl)	338000	422.238	46	0.00591174	2	38.6873	4964	5928_Lumos2_DDA_120min-IS_HCD-OT_K5-prop-FASP.raw	38.7
A0A804R803	B4FW18; P46302; A0A804R803	40S ribosomal protein S28 OS=Zea mays OX=4577 PE=3 SV=1	gQVTQVR	N-Term(Propionyl)	277000	422.238	45	0.00848624	2	38.6073	5135	5928_Lumos2_DDA_120min-IS_HCD-OT_K2-prop-FASP.raw	38.61
A0A804R803	B4FW18; P46302; A0A804R803	40S ribosomal protein S28 OS=Zea mays OX=4577 PE=3 SV=1	eGDILTLLESER	N-Term(Propionyl)	139000	715.872	80	7.16222E-06	2	109.582	18896	5928_Lumos2_DDA_120min-IS_HCD-OT_K4-prop-FASP.raw	109.6
A0A804R803	B4FW18; P46302; A0A804R803	40S ribosomal protein S28 OS=Zea mays OX=4577 PE=3 SV=1	eGDILTLLESER	N-Term(Propionyl)	119000	715.872	94	2.8711E-07	2	109.521	16471	5928_Lumos2_DDA_120min-IS_HCD-OT_K5-prop-FASP.raw	109.52
A0A804R803	B4FW18; P46302; A0A804R803	40S ribosomal protein S28 OS=Zea mays OX=4577 PE=3 SV=1	eGDILTLLESER	N-Term(Propionyl)	87500	715.872	89	8.73774E-07	2	109.437	17881	5928_Lumos2_DDA_120min-IS_HCD-OT_K2-prop-FASP.raw	109.46
A0A804R803	B4FW18; P46302; A0A804R803	40S ribosomal protein S28 OS=Zea mays OX=4577 PE=3 SV=1	eGDILTLLESER	N-Term(Propionyl)	65500	715.871	80	5.8516E-06	2	109.508	16182	5928_Lumos2_DDA_120min-IS_HCD-OT_K3-prop-FASP.raw	109.52
B6SLI1	B6SLI1	40S ribosomal protein S30 OS=Zea mays OX=4577 GN=100282946 PE=1 SV=1	gkVHGSLAR	N-Term(Propionyl); K2(Propionyl)	8520000	518.799	42	0.0115171	2	43.2666	6223	5928_Lumos2_DDA_120min-IS_HCD-OT_K4-prop-FASP.raw	43.35
B6SLI1	B6SLI1	40S ribosomal protein S30 OS=Zea mays OX=4577 GN=100282946 PE=1 SV=1	gkVHGsLAR	N-Term(Propionyl); K2(Propionyl); S6(Propionyl)	2690000	546.812	43	0.00889533	2	57.4617	9170	5928_Lumos2_DDA_120min-IS_HCD-OT_K4-prop-FASP.raw	57.52
B6SLI1	B6SLI1	40S ribosomal protein S30 OS=Zea mays OX=4577 GN=100282946 PE=1 SV=1	gQTPkVAkQDkkkkPR	N-Term(Propionyl); K5(Propionyl); K8(Propionyl); K11(Propionyl); K12(Propionyl); K13(Propionyl); K14(Propionyl)	2260000	743.77	86	3.51504E-07	3	74.3614	12880	5928_Lumos2_DDA_120min-IS_HCD-OT_K4-prop-FASP.raw	74.44
B6SLI1	B6SLI1	40S ribosomal protein S30 OS=Zea mays OX=4577 GN=100282946 PE=1 SV=1	gkVHGSLAR	N-Term(Propionyl); K2(Propionyl)	2080000	518.798	47	0.0034193	2	43.318	5731	5928_Lumos2_DDA_120min-IS_HCD-OT_K5-prop-FASP.raw	43.37
B6SLI1	B6SLI1	40S ribosomal protein S30 OS=Zea mays OX=4577 GN=100282946 PE=1 SV=1	gkVHGSLAR	N-Term(Propionyl); K2(Propionyl)	1740000	518.798	47	0.00335689	2	43.0813	5948	5928_Lumos2_DDA_120min-IS_HCD-OT_K2-prop-FASP.raw	43.11
B6SLI1	B6SLI1	40S ribosomal protein S30 OS=Zea mays OX=4577 GN=100282946 PE=1 SV=1	gkVHGSLAR	N-Term(Propionyl); K2(Propionyl)	1090000	518.798	50	0.00198124	2	43.3113	5629	5928_Lumos2_DDA_120min-IS_HCD-OT_K3-prop-FASP.raw	43.34
B6SLI1	B6SLI1	40S ribosomal protein S30 OS=Zea mays OX=4577 GN=100282946 PE=1 SV=1	gkVHGsLAR	N-Term(Propionyl); K2(Propionyl); S6(Propionyl)	936000	546.811	46	0.00407427	2	57.5307	8039	5928_Lumos2_DDA_120min-IS_HCD-OT_K3-prop-FASP.raw	57.57
B6SLI1	B6SLI1	40S ribosomal protein S30 OS=Zea mays OX=4577 GN=100282946 PE=1 SV=1	gkVHGsLAR	N-Term(Propionyl); K2(Propionyl); S6(Propionyl)	726000	546.811	45	0.00504719	2	57.5986	8260	5928_Lumos2_DDA_120min-IS_HCD-OT_K5-prop-FASP.raw	57.61
B6SLI1	B6SLI1	40S ribosomal protein S30 OS=Zea mays OX=4577 GN=100282946 PE=1 SV=1	gQTPkVAkQDkkkkPR	N-Term(Propionyl); K5(Propionyl); K8(Propionyl); K11(Propionyl); K12(Propionyl); K13(Propionyl); K14(Propionyl)	550000	743.77	95	5.15146E-08	3	74.5356	12239	5928_Lumos2_DDA_120min-IS_HCD-OT_K2-prop-FASP.raw	74.56
B6SLI1	B6SLI1	40S ribosomal protein S30 OS=Zea mays OX=4577 GN=100282946 PE=1 SV=1	gQtPKVAkQDkkkkPR	N-Term(Propionyl); T3(Propionyl); K8(Propionyl); K11(Propionyl); K12(Propionyl); K13(Propionyl); K14(Propionyl)	351000	743.771	79	2.20929E-06	3	74.4848	11293	5928_Lumos2_DDA_120min-IS_HCD-OT_K5-prop-FASP.raw	74.52
B6SLI1	B6SLI1	40S ribosomal protein S30 OS=Zea mays OX=4577 GN=100282946 PE=1 SV=1	gkVHGSLAR	N-Term(Propionyl); K2(Propionyl)	297000	518.798	48	0.00312562	2	43.35	5156	5928_Lumos2_DDA_120min-IS_HCD-OT_K1-prop-FASP.raw	43.37
B6SLI1	B6SLI1	40S ribosomal protein S30 OS=Zea mays OX=4577 GN=100282946 PE=1 SV=1	gQTPkVAkQDkkkkPR	N-Term(Propionyl); K5(Propionyl); K8(Propionyl); K11(Propionyl); K12(Propionyl); K13(Propionyl); K14(Propionyl)	243000	1115.15	105	5.42702E-09	2	74.4241	12892	5928_Lumos2_DDA_120min-IS_HCD-OT_K4-prop-FASP.raw	74.44
B6SLI1	B6SLI1	40S ribosomal protein S30 OS=Zea mays OX=4577 GN=100282946 PE=1 SV=1	gQTPkVAkQDkkkkPR	N-Term(Propionyl); K5(Propionyl); K8(Propionyl); K11(Propionyl); K12(Propionyl); K13(Propionyl); K14(Propionyl)	138000	743.77	75	5.54056E-06	3	74.5912	10191	5928_Lumos2_DDA_120min-IS_HCD-OT_K1-prop-FASP.raw	74.6
B6SLI1	B6SLI1	40S ribosomal protein S30 OS=Zea mays OX=4577 GN=100282946 PE=1 SV=1	gQtPKVAkQDkkkkPR	N-Term(Propionyl); T3(Propionyl); K8(Propionyl); K11(Propionyl); K12(Propionyl); K13(Propionyl); K14(Propionyl)	138000	743.77	75	5.54056E-06	3	74.5912	10191	5928_Lumos2_DDA_120min-IS_HCD-OT_K1-prop-FASP.raw	74.6
B6SLI1	B6SLI1	40S ribosomal protein S30 OS=Zea mays OX=4577 GN=100282946 PE=1 SV=1	qDkkkkPR	N-Term(Propionyl); K3(Propionyl); K4(Propionyl); K5(Propionyl); K6(Propionyl)	82100	654.387	47	0.00276875	2	57.0623	9085	5928_Lumos2_DDA_120min-IS_HCD-OT_K4-prop-FASP.raw	57
B6SLI1	B6SLI1	40S ribosomal protein S30 OS=Zea mays OX=4577 GN=100282946 PE=1 SV=1	gQTPkVAkQDkkkkPR	N-Term(Propionyl); K5(Propionyl); K8(Propionyl); K11(Propionyl); K12(Propionyl); K13(Propionyl); K14(Propionyl)	76300	1115.15	70	1.57562E-05	2	74.6331	10999	5928_Lumos2_DDA_120min-IS_HCD-OT_K3-prop-FASP.raw	74.6
A0A804UER0	A0A804UER0	40S ribosomal protein S6 OS=Zea mays OX=4577 GN=103633434 PE=1 SV=1	kLFNLNkDDDVR	N-Term(Propionyl); K1(Propionyl); K7(Propionyl)	374000	822.932	70	7.1626E-05	2	99.2428	17464	5928_Lumos2_DDA_120min-IS_HCD-OT_K4-prop-FASP.raw	99.3
A0A804UER0	A0A804UER0	40S ribosomal protein S6 OS=Zea mays OX=4577 GN=103633434 PE=1 SV=1	kLFNLNkDDDVR	N-Term(Propionyl); K1(Propionyl); K7(Propionyl)	147000	822.932	80	6.49346E-06	2	99.2746	16490	5928_Lumos2_DDA_120min-IS_HCD-OT_K2-prop-FASP.raw	99.32
A0A804UER0	A0A804UER0	40S ribosomal protein S6 OS=Zea mays OX=4577 GN=103633434 PE=1 SV=1	kLFNLNkDDDVR	N-Term(Propionyl); K1(Propionyl); K7(Propionyl)	100000	822.933	76	1.56788E-05	2	99.4158	15114	5928_Lumos2_DDA_120min-IS_HCD-OT_K5-prop-FASP.raw	99.48
A0A804UER0	A0A804UER0	40S ribosomal protein S6 OS=Zea mays OX=4577 GN=103633434 PE=1 SV=1	kLFNLNkDDDVR	N-Term(Propionyl); K1(Propionyl); K7(Propionyl)	98100	822.932	72	4.12829E-05	2	99.3973	14826	5928_Lumos2_DDA_120min-IS_HCD-OT_K3-prop-FASP.raw	99.41
A0A804UER0	A0A804UER0	40S ribosomal protein S6 OS=Zea mays OX=4577 GN=103633434 PE=1 SV=1	ItkkkSEAAEYQkLLAQR	T2(Propionyl); K3(Propionyl); K4(Propionyl); K5(Propionyl); K13(Propionyl)	60200	795.784	82	2.5397E-06	3	105.231	18301	5928_Lumos2_DDA_120min-IS_HCD-OT_K4-prop-FASP.raw	105.21
A0A804UER0	A0A804UER0	40S ribosomal protein S6 OS=Zea mays OX=4577 GN=103633434 PE=1 SV=1	ItkkkSEAAEYQkLLAQR	T2(Propionyl); K3(Propionyl); K4(Propionyl); K5(Propionyl); K13(Propionyl)	15900	795.784	74	1.54519E-05	3	105.243	15608	5928_Lumos2_DDA_120min-IS_HCD-OT_K3-prop-FASP.raw	105.24
A0A804UER0	A0A804UER0	40S ribosomal protein S6 OS=Zea mays OX=4577 GN=103633434 PE=1 SV=1	kLFNLNkDDDVR	N-Term(Propionyl); K1(Propionyl); K7(Propionyl)	12100	822.932	77	1.44568E-05	2	99.5429	13761	5928_Lumos2_DDA_120min-IS_HCD-OT_K1-prop-FASP.raw	99.47
A0A804UER0; Q9FYS0	A0A804UER0; Q9FYS0; A0A1D6G511	40S ribosomal protein S6 OS=Zea mays OX=4577 GN=103633434 PE=1 SV=1 40S ribosomal protein S6 OS=Zea mays OX=4577 GN=rps6-2 PE=2 SV=1	lVTPLTLQR	N-Term(Propionyl)	1420000	548.839	51	0.00097989	2	91.8857	16320	5928_Lumos2_DDA_120min-IS_HCD-OT_K4-prop-FASP.raw	91.95
A0A804UER0; Q9FYS0	A0A804UER0; Q9FYS0; A0A1D6G511	40S ribosomal protein S6 OS=Zea mays OX=4577 GN=103633434 PE=1 SV=1 40S ribosomal protein S6 OS=Zea mays OX=4577 GN=rps6-2 PE=2 SV=1	kYVNTYR	N-Term(Propionyl); K1(Propionyl)	777000	528.279	45	0.00897771	2	60.0811	9728	5928_Lumos2_DDA_120min-IS_HCD-OT_K4-prop-FASP.raw	60.1
A0A804UER0; Q9FYS0	A0A804UER0; Q9FYS0; A0A1D6G511	40S ribosomal protein S6 OS=Zea mays OX=4577 GN=103633434 PE=1 SV=1 40S ribosomal protein S6 OS=Zea mays OX=4577 GN=rps6-2 PE=2 SV=1	lVTPLTLQR	N-Term(Propionyl)	582000	548.839	47	0.00245006	2	92.0809	15421	5928_Lumos2_DDA_120min-IS_HCD-OT_K2-prop-FASP.raw	92.13
A0A804UER0; Q9FYS0	A0A804UER0; Q9FYS0; A0A1D6G511	40S ribosomal protein S6 OS=Zea mays OX=4577 GN=103633434 PE=1 SV=1 40S ribosomal protein S6 OS=Zea mays OX=4577 GN=rps6-2 PE=2 SV=1	lVTPLTLQR	N-Term(Propionyl)	456000	548.839	51	0.000978713	2	92.1147	13786	5928_Lumos2_DDA_120min-IS_HCD-OT_K3-prop-FASP.raw	92.18
A0A804UER0; Q9FYS0	A0A804UER0; Q9FYS0; A0A1D6G511	40S ribosomal protein S6 OS=Zea mays OX=4577 GN=103633434 PE=1 SV=1 40S ribosomal protein S6 OS=Zea mays OX=4577 GN=rps6-2 PE=2 SV=1	lVTPLTLQR	N-Term(Propionyl)	397000	548.84	51	0.000975387	2	92.1371	14078	5928_Lumos2_DDA_120min-IS_HCD-OT_K5-prop-FASP.raw	92.19
A0A804UER0; Q9FYS0	A0A804UER0; Q9FYS0; A0A1D6G511	40S ribosomal protein S6 OS=Zea mays OX=4577 GN=103633434 PE=1 SV=1 40S ribosomal protein S6 OS=Zea mays OX=4577 GN=rps6-2 PE=2 SV=1	kYVNTYR	N-Term(Propionyl); K1(Propionyl)	273000	528.279	44	0.0105292	2	60.0577	8459	5928_Lumos2_DDA_120min-IS_HCD-OT_K3-prop-FASP.raw	60.06
A0A804UER0; Q9FYS0	A0A804UER0; Q9FYS0; A0A1D6G511	40S ribosomal protein S6 OS=Zea mays OX=4577 GN=103633434 PE=1 SV=1 40S ribosomal protein S6 OS=Zea mays OX=4577 GN=rps6-2 PE=2 SV=1	kYVNTYR	N-Term(Propionyl); K1(Propionyl)	256000	528.279	45	0.00947098	2	59.9548	9283	5928_Lumos2_DDA_120min-IS_HCD-OT_K2-prop-FASP.raw	59.98
A0A804UER0; Q9FYS0	A0A804UER0; Q9FYS0; A0A1D6G511	40S ribosomal protein S6 OS=Zea mays OX=4577 GN=103633434 PE=1 SV=1 40S ribosomal protein S6 OS=Zea mays OX=4577 GN=rps6-2 PE=2 SV=1	sESLAkR	N-Term(Propionyl); K6(Propionyl)	187000	451.75	60	0.000447085	2	48.078	6557	5928_Lumos2_DDA_120min-IS_HCD-OT_K5-prop-FASP.raw	48.08
A0A804UER0; Q9FYS0	A0A804UER0; Q9FYS0; A0A1D6G511	40S ribosomal protein S6 OS=Zea mays OX=4577 GN=103633434 PE=1 SV=1 40S ribosomal protein S6 OS=Zea mays OX=4577 GN=rps6-2 PE=2 SV=1	lVTPLTLQR	N-Term(Propionyl)	99800	548.839	51	0.00102371	2	92.2798	12765	5928_Lumos2_DDA_120min-IS_HCD-OT_K1-prop-FASP.raw	92.29
A0A804UER0; Q9FYS0	A0A804UER0; Q9FYS0; A0A804NGV5; A0A1D6G511	40S ribosomal protein S6 OS=Zea mays OX=4577 GN=103633434 PE=1 SV=1 40S ribosomal protein S6 OS=Zea mays OX=4577 GN=rps6-2 PE=2 SV=1	kkSEAAEYQkLLAQR	N-Term(Propionyl); K1(Propionyl); K2(Propionyl); K10(Propionyl)	53600	663.034	78	9.58552E-06	3	89.2984	15878	5928_Lumos2_DDA_120min-IS_HCD-OT_K4-prop-FASP.raw	89.26
Q9FYS0	Q9FYS0; A0A804NGV5; A0A1D6G511	40S ribosomal protein S6 OS=Zea mays OX=4577 GN=rps6-2 PE=2 SV=1	kLFNLAkDDDVR	N-Term(Propionyl); K1(Propionyl); K7(Propionyl)	396000	801.43	68	0.000104139	2	104.512	18204	5928_Lumos2_DDA_120min-IS_HCD-OT_K4-prop-FASP.raw	104.56
Q9FYS0	Q9FYS0; A0A804NGV5; A0A1D6G511	40S ribosomal protein S6 OS=Zea mays OX=4577 GN=rps6-2 PE=2 SV=1	kLFNLAkDDDVR	N-Term(Propionyl); K1(Propionyl); K7(Propionyl)	150000	801.43	72	3.93926E-05	2	104.462	17208	5928_Lumos2_DDA_120min-IS_HCD-OT_K2-prop-FASP.raw	104.48
Q9FYS0	Q9FYS0; A0A804NGV5; A0A1D6G511	40S ribosomal protein S6 OS=Zea mays OX=4577 GN=rps6-2 PE=2 SV=1	kLFNLAkDDDVR	N-Term(Propionyl); K1(Propionyl); K7(Propionyl)	102000	801.43	71	4.18008E-05	2	104.572	15518	5928_Lumos2_DDA_120min-IS_HCD-OT_K3-prop-FASP.raw	104.59
Q9FYS0	Q9FYS0; A0A804NGV5; A0A1D6G511	40S ribosomal protein S6 OS=Zea mays OX=4577 GN=rps6-2 PE=2 SV=1	kLFNLAkDDDVR	N-Term(Propionyl); K1(Propionyl); K7(Propionyl)	93400	801.43	71	5.38783E-05	2	104.6	15810	5928_Lumos2_DDA_120min-IS_HCD-OT_K5-prop-FASP.raw	104.63
Q9FYS0	Q9FYS0; A0A804NGV5; A0A1D6G511	40S ribosomal protein S6 OS=Zea mays OX=4577 GN=rps6-2 PE=2 SV=1	iAkkkSEAAEYQkLLAQR	N-Term(Propionyl); K3(Propionyl); K4(Propionyl); K5(Propionyl); K13(Propionyl)	55700	785.781	114	1.50544E-09	3	107.119	18564	5928_Lumos2_DDA_120min-IS_HCD-OT_K4-prop-FASP.raw	107.13
Q9FYS0	Q9FYS0; A0A804NGV5; A0A1D6G511	40S ribosomal protein S6 OS=Zea mays OX=4577 GN=rps6-2 PE=2 SV=1	iAkkkSEAAEYQkLLAQR	N-Term(Propionyl); K3(Propionyl); K4(Propionyl); K5(Propionyl); K13(Propionyl)	22900	785.779	81	2.93027E-06	3	107.13	15859	5928_Lumos2_DDA_120min-IS_HCD-OT_K3-prop-FASP.raw	107.12
Q9FYS0	Q9FYS0; A0A804NGV5; A0A1D6G511	40S ribosomal protein S6 OS=Zea mays OX=4577 GN=rps6-2 PE=2 SV=1	kLFNLAkDDDVR	N-Term(Propionyl); K1(Propionyl); K7(Propionyl)	9060	801.429	77	1.26693E-05	2	104.64	14451	5928_Lumos2_DDA_120min-IS_HCD-OT_K1-prop-FASP.raw	104.63
B6SHM7	A0A804RE86; B6SHM7; A0A804N8I0; A0A804R813; A0A804MC78	40S ribosomal protein S7 OS=Zea mays OX=4577 GN=100193269 PE=1 SV=1	kAVVIHVPYR	N-Term(Propionyl); K1(Propionyl)	1270000	647.387	67	2.55733E-05	2	80.2672	14174	5928_Lumos2_DDA_120min-IS_HCD-OT_K4-prop-FASP.raw	80.31
B6SHM7	A0A804RE86; B6SHM7; A0A804N8I0; A0A804R813; A0A804MC78	40S ribosomal protein S7 OS=Zea mays OX=4577 GN=100193269 PE=1 SV=1	kAVVIHVPyR	N-Term(Propionyl); K1(Propionyl); Y9(Propionyl)	338000	675.4	56	0.000409229	2	96.6878	17093	5928_Lumos2_DDA_120min-IS_HCD-OT_K4-prop-FASP.raw	96.73
B6SHM7	A0A804RE86; B6SHM7; A0A804N8I0; A0A804R813; A0A804MC78	40S ribosomal protein S7 OS=Zea mays OX=4577 GN=100193269 PE=1 SV=1	kAVVIHVPYR	N-Term(Propionyl); K1(Propionyl)	293000	647.386	69	1.3492E-05	2	80.5339	13430	5928_Lumos2_DDA_120min-IS_HCD-OT_K2-prop-FASP.raw	80.56
B6SHM7	B6SHM7	40S ribosomal protein S7 OS=Zea mays OX=4577 GN=100193269 PE=1 SV=1	iVRPPkkGSAVLRPR	N-Term(Propionyl); K6(Propionyl); K7(Propionyl)	287000	614.719	37	0.00469041	3	71.4517	12259	5928_Lumos2_DDA_120min-IS_HCD-OT_K4-prop-FASP.raw	71.46
B6SHM7	A0A804RE86; B6SHM7; A0A804N8I0; A0A804R813; A0A804MC78	40S ribosomal protein S7 OS=Zea mays OX=4577 GN=100193269 PE=1 SV=1	kAVVIHVPyR	N-Term(Propionyl); K1(Propionyl); Y9(Propionyl)	227000	675.399	55	0.000369357	2	96.7109	16132	5928_Lumos2_DDA_120min-IS_HCD-OT_K2-prop-FASP.raw	96.74
B6SHM7	A0A804RE86; B6SHM7; A0A804N8I0; A0A804R813; A0A804MC78	40S ribosomal protein S7 OS=Zea mays OX=4577 GN=100193269 PE=1 SV=1	kAVVIHVPYR	N-Term(Propionyl); K1(Propionyl)	180000	647.387	63	4.99456E-05	2	80.6419	12010	5928_Lumos2_DDA_120min-IS_HCD-OT_K3-prop-FASP.raw	80.65
B6SHM7	A0A804RE86; B6SHM7; A0A804N8I0; A0A804R813; A0A804MC78	40S ribosomal protein S7 OS=Zea mays OX=4577 GN=100193269 PE=1 SV=1	kAVVIHVPyR	N-Term(Propionyl); K1(Propionyl); Y9(Propionyl)	166000	675.4	54	0.000550456	2	96.9602	14491	5928_Lumos2_DDA_120min-IS_HCD-OT_K3-prop-FASP.raw	96.97
B6SHM7	A0A804RE86; B6SHM7; A0A804N8I0; A0A804R813; A0A804MC78	40S ribosomal protein S7 OS=Zea mays OX=4577 GN=100193269 PE=1 SV=1	kAVVIHVPYR	N-Term(Propionyl); K1(Propionyl)	155000	647.386	65	3.62481E-05	2	80.6016	12289	5928_Lumos2_DDA_120min-IS_HCD-OT_K5-prop-FASP.raw	80.6
B6SHM7	A0A804RE86; B6SHM7; A0A804N8I0; A0A804R813; A0A804MC78	40S ribosomal protein S7 OS=Zea mays OX=4577 GN=100193269 PE=1 SV=1	kAVVIHVPyR	N-Term(Propionyl); K1(Propionyl); Y9(Propionyl)	134000	675.4	53	0.000668993	2	96.9056	14766	5928_Lumos2_DDA_120min-IS_HCD-OT_K5-prop-FASP.raw	96.93
B6SHM7	A0A804RE86; B6SHM7; A0A804N8I0; A0A804R813; A0A804MC78	40S ribosomal protein S7 OS=Zea mays OX=4577 GN=100193269 PE=1 SV=1	kAVVIHVPYR	N-Term(Propionyl); K1(Propionyl)	76700	647.386	61	7.26938E-05	2	80.717	11124	5928_Lumos2_DDA_120min-IS_HCD-OT_K1-prop-FASP.raw	80.71
B6SHM7	B6SHM7; A0A804N8I0; A0A804R813	40S ribosomal protein S7 OS=Zea mays OX=4577 GN=100193269 PE=1 SV=1	kFSGkDVVIVATR	N-Term(Propionyl); K1(Propionyl); K5(Propionyl)	68600	794.459	78	3.81311E-06	2	95.3903	16905	5928_Lumos2_DDA_120min-IS_HCD-OT_K4-prop-FASP.raw	95.31
B6SHM7	B6SHM7; A0A804N8I0; A0A804R813	40S ribosomal protein S7 OS=Zea mays OX=4577 GN=100193269 PE=1 SV=1	eLEkkFSGkDVVIVATR	N-Term(Propionyl); K4(Propionyl); K5(Propionyl); K9(Propionyl)	59200	715.072	97	9.1886E-08	3	109.378	18869	5928_Lumos2_DDA_120min-IS_HCD-OT_K4-prop-FASP.raw	109.37
B6SHM7	B6SHM7; A0A804N8I0; A0A804R813	40S ribosomal protein S7 OS=Zea mays OX=4577 GN=100193269 PE=1 SV=1	eLEkkFSGkDVVIVATR	N-Term(Propionyl); K4(Propionyl); K5(Propionyl); K9(Propionyl)	17400	715.071	57	0.000869704	3	109.325	16158	5928_Lumos2_DDA_120min-IS_HCD-OT_K3-prop-FASP.raw	109.33
B6SHM7	B6SHM7; A0A804N8I0; A0A804R813	40S ribosomal protein S7 OS=Zea mays OX=4577 GN=100193269 PE=1 SV=1	eLEkkFSGkDVVIVATR	N-Term(Propionyl); K4(Propionyl); K5(Propionyl); K9(Propionyl)	17400	715.072	67	7.52951E-05	3	109.363	16451	5928_Lumos2_DDA_120min-IS_HCD-OT_K5-prop-FASP.raw	109.34
B6SQG4	B6SQG4	4F5 protein family protein OS=Zea mays OX=4577 GN=100284167 PE=1 SV=1	nSQDGLTPEQR	N-Term(Propionyl)	102000	650.81	53	0.00130354	2	38.6828	5298	5928_Lumos2_DDA_120min-IS_HCD-OT_K4-prop-FASP.raw	38.69
B6SQG4	B6SQG4	4F5 protein family protein OS=Zea mays OX=4577 GN=100284167 PE=1 SV=1	nSQDGLTPEQR	N-Term(Propionyl)	62500	650.809	47	0.00605235	2	38.6701	4961	5928_Lumos2_DDA_120min-IS_HCD-OT_K5-prop-FASP.raw	38.59
B6SQG4	B6SQG4	4F5 protein family protein OS=Zea mays OX=4577 GN=100284167 PE=1 SV=1	nSQDGLTPEQR	N-Term(Propionyl)	40200	650.809	55	0.000840387	2	38.5179	4878	5928_Lumos2_DDA_120min-IS_HCD-OT_K3-prop-FASP.raw	38.49
P49235	P49235	4-hydroxy-7-methoxy-3-oxo-3,4-dihydro-2H-1,4-benzoxazin-2-yl glucoside beta-D-glucosidase 1, chloroplastic OS=Zea mays OX=4577 GN=GLU1 PE=1 SV=1	vPYGTSFLDkQAEER	N-Term(Propionyl); K10(Propionyl)	69800	926.459	69	7.51812E-05	2	93.2642	14248	5928_Lumos2_DDA_120min-IS_HCD-OT_K5-prop-FASP.raw	93.25
P49235; K7TGE1	P49235; K7TGE1; K7TP64; Q41761	4-hydroxy-7-methoxy-3-oxo-3,4-dihydro-2H-1,4-benzoxazin-2-yl glucoside beta-D-glucosidase 1, chloroplastic OS=Zea mays OX=4577 GN=GLU1 PE=1 SV=1 4-hydroxy-7-methoxy-3-oxo-3,4-dihydro-2H-1,4-benzoxazin-2-yl glucosidebeta-D-glucosidase OS=Zea mays OX=4577 GN=ZEAMMB73_Zm00001d024037 PE=1 SV=1	sYGTGVFAPGR	S1(Propionyl)	310000	584.293	81	2.79626E-06	2	65.8568	11054	5928_Lumos2_DDA_120min-IS_HCD-OT_K4-prop-FASP.raw	65.87
P49235; K7TGE1	P49235; K7TGE1; K7TP64; Q41761	4-hydroxy-7-methoxy-3-oxo-3,4-dihydro-2H-1,4-benzoxazin-2-yl glucoside beta-D-glucosidase 1, chloroplastic OS=Zea mays OX=4577 GN=GLU1 PE=1 SV=1 4-hydroxy-7-methoxy-3-oxo-3,4-dihydro-2H-1,4-benzoxazin-2-yl glucosidebeta-D-glucosidase OS=Zea mays OX=4577 GN=ZEAMMB73_Zm00001d024037 PE=1 SV=1	sYGTGVFAPGR	N-Term(Propionyl)	310000	584.293	81	2.79626E-06	2	65.8568	11054	5928_Lumos2_DDA_120min-IS_HCD-OT_K4-prop-FASP.raw	65.87
P49235; K7TGE1	P49235; K7TGE1; K7TP64; Q41761	4-hydroxy-7-methoxy-3-oxo-3,4-dihydro-2H-1,4-benzoxazin-2-yl glucoside beta-D-glucosidase 1, chloroplastic OS=Zea mays OX=4577 GN=GLU1 PE=1 SV=1 4-hydroxy-7-methoxy-3-oxo-3,4-dihydro-2H-1,4-benzoxazin-2-yl glucosidebeta-D-glucosidase OS=Zea mays OX=4577 GN=ZEAMMB73_Zm00001d024037 PE=1 SV=1	sYGTGVFAPGR	N-Term(Propionyl)	208000	584.293	78	5.86919E-06	2	65.8974	9766	5928_Lumos2_DDA_120min-IS_HCD-OT_K5-prop-FASP.raw	65.92
P49235; K7TGE1	P49235; K7TGE1; K7TP64; Q41761	4-hydroxy-7-methoxy-3-oxo-3,4-dihydro-2H-1,4-benzoxazin-2-yl glucoside beta-D-glucosidase 1, chloroplastic OS=Zea mays OX=4577 GN=GLU1 PE=1 SV=1 4-hydroxy-7-methoxy-3-oxo-3,4-dihydro-2H-1,4-benzoxazin-2-yl glucosidebeta-D-glucosidase OS=Zea mays OX=4577 GN=ZEAMMB73_Zm00001d024037 PE=1 SV=1	sYGTGVFAPGR	S1(Propionyl)	208000	584.293	78	5.86919E-06	2	65.8974	9766	5928_Lumos2_DDA_120min-IS_HCD-OT_K5-prop-FASP.raw	65.92
P49235; K7TGE1	P49235; K7TGE1; K7TP64; Q41761	4-hydroxy-7-methoxy-3-oxo-3,4-dihydro-2H-1,4-benzoxazin-2-yl glucoside beta-D-glucosidase 1, chloroplastic OS=Zea mays OX=4577 GN=GLU1 PE=1 SV=1 4-hydroxy-7-methoxy-3-oxo-3,4-dihydro-2H-1,4-benzoxazin-2-yl glucosidebeta-D-glucosidase OS=Zea mays OX=4577 GN=ZEAMMB73_Zm00001d024037 PE=1 SV=1	sYGTGVFAPGR	N-Term(Propionyl)	139000	584.292	78	5.16518E-06	2	65.9102	10538	5928_Lumos2_DDA_120min-IS_HCD-OT_K2-prop-FASP.raw	65.92
P49235; K7TGE1	P49235; K7TGE1; K7TP64; Q41761	4-hydroxy-7-methoxy-3-oxo-3,4-dihydro-2H-1,4-benzoxazin-2-yl glucoside beta-D-glucosidase 1, chloroplastic OS=Zea mays OX=4577 GN=GLU1 PE=1 SV=1 4-hydroxy-7-methoxy-3-oxo-3,4-dihydro-2H-1,4-benzoxazin-2-yl glucosidebeta-D-glucosidase OS=Zea mays OX=4577 GN=ZEAMMB73_Zm00001d024037 PE=1 SV=1	sYGTGVFAPGR	S1(Propionyl)	139000	584.292	78	5.16518E-06	2	65.9102	10538	5928_Lumos2_DDA_120min-IS_HCD-OT_K2-prop-FASP.raw	65.92
P49235; K7TGE1	P49235; K7TGE1; K7TP64; Q41761	4-hydroxy-7-methoxy-3-oxo-3,4-dihydro-2H-1,4-benzoxazin-2-yl glucoside beta-D-glucosidase 1, chloroplastic OS=Zea mays OX=4577 GN=GLU1 PE=1 SV=1 4-hydroxy-7-methoxy-3-oxo-3,4-dihydro-2H-1,4-benzoxazin-2-yl glucosidebeta-D-glucosidase OS=Zea mays OX=4577 GN=ZEAMMB73_Zm00001d024037 PE=1 SV=1	sYGTGVFAPGR	N-Term(Propionyl)	109000	584.293	74	1.29173E-05	2	66.0495	9515	5928_Lumos2_DDA_120min-IS_HCD-OT_K3-prop-FASP.raw	66.04
P49235; K7TGE1	P49235; K7TGE1; K7TP64; Q41761	4-hydroxy-7-methoxy-3-oxo-3,4-dihydro-2H-1,4-benzoxazin-2-yl glucoside beta-D-glucosidase 1, chloroplastic OS=Zea mays OX=4577 GN=GLU1 PE=1 SV=1 4-hydroxy-7-methoxy-3-oxo-3,4-dihydro-2H-1,4-benzoxazin-2-yl glucosidebeta-D-glucosidase OS=Zea mays OX=4577 GN=ZEAMMB73_Zm00001d024037 PE=1 SV=1	sYGTGVFAPGR	S1(Propionyl)	109000	584.293	74	1.29173E-05	2	66.0495	9515	5928_Lumos2_DDA_120min-IS_HCD-OT_K3-prop-FASP.raw	66.04
P49235; K7TGE1	P49235; K7TGE1; Q41761	4-hydroxy-7-methoxy-3-oxo-3,4-dihydro-2H-1,4-benzoxazin-2-yl glucoside beta-D-glucosidase 1, chloroplastic OS=Zea mays OX=4577 GN=GLU1 PE=1 SV=1 4-hydroxy-7-methoxy-3-oxo-3,4-dihydro-2H-1,4-benzoxazin-2-yl glucosidebeta-D-glucosidase OS=Zea mays OX=4577 GN=ZEAMMB73_Zm00001d024037 PE=1 SV=1	tSFSYGTGVFAPGR	T1(Propionyl)	103000	751.867	100	4.921E-08	2	82.6325	14662	5928_Lumos2_DDA_120min-IS_HCD-OT_K4-prop-FASP.raw	82.61
P49235; K7TGE1	P49235; K7TGE1; Q41761	4-hydroxy-7-methoxy-3-oxo-3,4-dihydro-2H-1,4-benzoxazin-2-yl glucoside beta-D-glucosidase 1, chloroplastic OS=Zea mays OX=4577 GN=GLU1 PE=1 SV=1 4-hydroxy-7-methoxy-3-oxo-3,4-dihydro-2H-1,4-benzoxazin-2-yl glucosidebeta-D-glucosidase OS=Zea mays OX=4577 GN=ZEAMMB73_Zm00001d024037 PE=1 SV=1	tSFSYGTGVFAPGR	N-Term(Propionyl)	103000	751.867	100	4.921E-08	2	82.6325	14662	5928_Lumos2_DDA_120min-IS_HCD-OT_K4-prop-FASP.raw	82.61
P49235; K7TGE1	P49235; K7TGE1; Q41761	4-hydroxy-7-methoxy-3-oxo-3,4-dihydro-2H-1,4-benzoxazin-2-yl glucoside beta-D-glucosidase 1, chloroplastic OS=Zea mays OX=4577 GN=GLU1 PE=1 SV=1 4-hydroxy-7-methoxy-3-oxo-3,4-dihydro-2H-1,4-benzoxazin-2-yl glucosidebeta-D-glucosidase OS=Zea mays OX=4577 GN=ZEAMMB73_Zm00001d024037 PE=1 SV=1	tSFSYGTGVFAPGR	N-Term(Propionyl)	67800	751.867	100	4.70369E-08	2	82.8204	12648	5928_Lumos2_DDA_120min-IS_HCD-OT_K5-prop-FASP.raw	82.8
P49235; K7TGE1	P49235; K7TGE1; Q41761	4-hydroxy-7-methoxy-3-oxo-3,4-dihydro-2H-1,4-benzoxazin-2-yl glucoside beta-D-glucosidase 1, chloroplastic OS=Zea mays OX=4577 GN=GLU1 PE=1 SV=1 4-hydroxy-7-methoxy-3-oxo-3,4-dihydro-2H-1,4-benzoxazin-2-yl glucosidebeta-D-glucosidase OS=Zea mays OX=4577 GN=ZEAMMB73_Zm00001d024037 PE=1 SV=1	tSFSYGTGVFAPGR	T1(Propionyl)	67800	751.867	100	4.70369E-08	2	82.8204	12648	5928_Lumos2_DDA_120min-IS_HCD-OT_K5-prop-FASP.raw	82.8
A0A1D6MY43	B5AK47; A0A1D6MY43	4-hydroxy-7-methoxy-3-oxo-3,4-dihydro-2H-1,4-benzoxazin-2-yl glucosidebeta-D-glucosidase OS=Zea mays OX=4577 GN=103650610 PE=1 SV=1	hISVLkDAIDLGADVR	N-Term(Propionyl); K6(Propionyl)	9160	917.506	67	9.52806E-05	2	104.038	15735	5928_Lumos2_DDA_120min-IS_HCD-OT_K5-prop-FASP.raw	103.97
K7TGE1	K7TGE1; Q41761	4-hydroxy-7-methoxy-3-oxo-3,4-dihydro-2H-1,4-benzoxazin-2-yl glucosidebeta-D-glucosidase OS=Zea mays OX=4577 GN=ZEAMMB73_Zm00001d024037 PE=1 SV=1	vPYGTSFLDEQAkER	N-Term(Propionyl); K13(Propionyl)	499000	926.459	62	0.000447664	2	91.1361	16195	5928_Lumos2_DDA_120min-IS_HCD-OT_K4-prop-FASP.raw	91.18
K7TGE1	K7TGE1; Q41761	4-hydroxy-7-methoxy-3-oxo-3,4-dihydro-2H-1,4-benzoxazin-2-yl glucosidebeta-D-glucosidase OS=Zea mays OX=4577 GN=ZEAMMB73_Zm00001d024037 PE=1 SV=1	vPYGTSFLDEQAkER	N-Term(Propionyl); K13(Propionyl)	336000	926.458	62	0.000389481	2	91.2917	13954	5928_Lumos2_DDA_120min-IS_HCD-OT_K5-prop-FASP.raw	91.32
K7TGE1	K7TGE1; Q41761	4-hydroxy-7-methoxy-3-oxo-3,4-dihydro-2H-1,4-benzoxazin-2-yl glucosidebeta-D-glucosidase OS=Zea mays OX=4577 GN=ZEAMMB73_Zm00001d024037 PE=1 SV=1	vPYGTSFLDEQAkER	N-Term(Propionyl); K13(Propionyl)	163000	926.458	91	4.62824E-07	2	91.2242	15279	5928_Lumos2_DDA_120min-IS_HCD-OT_K2-prop-FASP.raw	91.24
K7TGE1	K7TGE1; Q41761	4-hydroxy-7-methoxy-3-oxo-3,4-dihydro-2H-1,4-benzoxazin-2-yl glucosidebeta-D-glucosidase OS=Zea mays OX=4577 GN=ZEAMMB73_Zm00001d024037 PE=1 SV=1	vPYGTSFLDEQAkER	N-Term(Propionyl); K13(Propionyl)	125000	926.457	68	8.9906E-05	2	91.1931	13657	5928_Lumos2_DDA_120min-IS_HCD-OT_K3-prop-FASP.raw	91.24
K7TGE1	K7TGE1; Q41761	4-hydroxy-7-methoxy-3-oxo-3,4-dihydro-2H-1,4-benzoxazin-2-yl glucosidebeta-D-glucosidase OS=Zea mays OX=4577 GN=ZEAMMB73_Zm00001d024037 PE=1 SV=1	vPYGTSFLDEQAkER	N-Term(Propionyl); K13(Propionyl)	106000	617.975	57	0.00131763	3	91.1928	16204	5928_Lumos2_DDA_120min-IS_HCD-OT_K4-prop-FASP.raw	91.17
K7TGE1	K7TGE1; Q41761	4-hydroxy-7-methoxy-3-oxo-3,4-dihydro-2H-1,4-benzoxazin-2-yl glucosidebeta-D-glucosidase OS=Zea mays OX=4577 GN=ZEAMMB73_Zm00001d024037 PE=1 SV=1	vGNQNGVQLLSPSEIPR	N-Term(Propionyl)	85200	932.5	73	2.96903E-05	2	85.266	15146	5928_Lumos2_DDA_120min-IS_HCD-OT_K4-prop-FASP.raw	85.27
K7TGE1	K7TGE1; Q41761	4-hydroxy-7-methoxy-3-oxo-3,4-dihydro-2H-1,4-benzoxazin-2-yl glucosidebeta-D-glucosidase OS=Zea mays OX=4577 GN=ZEAMMB73_Zm00001d024037 PE=1 SV=1	vGNQNGVQLLSPSEIPR	N-Term(Propionyl)	84500	932.499	135	2.04306E-11	2	85.4714	13077	5928_Lumos2_DDA_120min-IS_HCD-OT_K5-prop-FASP.raw	85.46
K7TGE1	K7TGE1; Q41761	4-hydroxy-7-methoxy-3-oxo-3,4-dihydro-2H-1,4-benzoxazin-2-yl glucosidebeta-D-glucosidase OS=Zea mays OX=4577 GN=ZEAMMB73_Zm00001d024037 PE=1 SV=1	vPYGTSFLDEQAkER	N-Term(Propionyl); K13(Propionyl)	68900	617.975	100	5.78054E-08	3	91.3382	13961	5928_Lumos2_DDA_120min-IS_HCD-OT_K5-prop-FASP.raw	91.33
K7TGE1	K7TGE1; Q41761	4-hydroxy-7-methoxy-3-oxo-3,4-dihydro-2H-1,4-benzoxazin-2-yl glucosidebeta-D-glucosidase OS=Zea mays OX=4577 GN=ZEAMMB73_Zm00001d024037 PE=1 SV=1	vGNQNGVQLLSPSEIPR	N-Term(Propionyl)	33800	932.499	95	2.22145E-07	2	85.52	12774	5928_Lumos2_DDA_120min-IS_HCD-OT_K3-prop-FASP.raw	85.48
K7TGE1	K7TGE1; Q41761	4-hydroxy-7-methoxy-3-oxo-3,4-dihydro-2H-1,4-benzoxazin-2-yl glucosidebeta-D-glucosidase OS=Zea mays OX=4577 GN=ZEAMMB73_Zm00001d024037 PE=1 SV=1	vPYGTSFLDEQAkER	N-Term(Propionyl); K13(Propionyl)	17800	926.459	70	5.53551E-05	2	91.4319	12647	5928_Lumos2_DDA_120min-IS_HCD-OT_K1-prop-FASP.raw	91.38
B6UIC1	B6UIC1	50S ribosomal protein L12-1 OS=Zea mays OX=4577 GN=100277261 PE=1 SV=1	sLVDHLQER	S1(Propionyl)	1060000	576.804	62	0.00020529	2	61.0075	9936	5928_Lumos2_DDA_120min-IS_HCD-OT_K4-prop-FASP.raw	61.02
B6UIC1; B6SR22	B6UIC1; B6SR22	50S ribosomal protein L12-1 OS=Zea mays OX=4577 GN=100277261 PE=1 SV=1 50S ribosomal protein L12-1 OS=Zea mays OX=4577 GN=107275245 PE=1 SV=1	iATIkVVR	N-Term(Propionyl); K5(Propionyl)	1120000	506.332	57	0.000153989	2	89.5427	15924	5928_Lumos2_DDA_120min-IS_HCD-OT_K4-prop-FASP.raw	89.6
B6UIC1; B6SR22	B6UIC1; B6SR22	50S ribosomal protein L12-1 OS=Zea mays OX=4577 GN=100277261 PE=1 SV=1 50S ribosomal protein L12-1 OS=Zea mays OX=4577 GN=107275245 PE=1 SV=1	iATIkVVR	N-Term(Propionyl); K5(Propionyl)	107000	506.331	52	0.000487446	2	89.8097	13744	5928_Lumos2_DDA_120min-IS_HCD-OT_K5-prop-FASP.raw	89.85
B6UIC1; B6SR22	B6UIC1; B6SR22	50S ribosomal protein L12-1 OS=Zea mays OX=4577 GN=100277261 PE=1 SV=1 50S ribosomal protein L12-1 OS=Zea mays OX=4577 GN=107275245 PE=1 SV=1	iATIkVVR	N-Term(Propionyl); K5(Propionyl)	82100	506.331	53	0.000429464	2	89.784	15052	5928_Lumos2_DDA_120min-IS_HCD-OT_K2-prop-FASP.raw	89.8
B6SR22	B6SR22	50S ribosomal protein L12-1 OS=Zea mays OX=4577 GN=107275245 PE=1 SV=1	nLVDHLQER	N-Term(Propionyl)	531000	590.309	56	0.000887347	2	60.5095	9824	5928_Lumos2_DDA_120min-IS_HCD-OT_K4-prop-FASP.raw	60.52
B4FUZ9	B4FUZ9	50S ribosomal protein L15 chloroplastic OS=Zea mays OX=4577 GN=100273366 PE=1 SV=1	lDNLGPQkGSR	N-Term(Propionyl); K8(Propionyl)	688000	648.849	60	0.000335296	2	69.9604	11938	5928_Lumos2_DDA_120min-IS_HCD-OT_K4-prop-FASP.raw	70
B4FUZ9	B4FUZ9	50S ribosomal protein L15 chloroplastic OS=Zea mays OX=4577 GN=100273366 PE=1 SV=1	lDNLGPQkGSR	N-Term(Propionyl); K8(Propionyl)	217000	648.849	57	0.000716849	2	70.1194	11372	5928_Lumos2_DDA_120min-IS_HCD-OT_K2-prop-FASP.raw	70.13
B4FUZ9	B4FUZ9	50S ribosomal protein L15 chloroplastic OS=Zea mays OX=4577 GN=100273366 PE=1 SV=1	lDNLGPQkGSR	N-Term(Propionyl); K8(Propionyl)	149000	648.849	60	0.000333808	2	70.0635	10524	5928_Lumos2_DDA_120min-IS_HCD-OT_K5-prop-FASP.raw	70.08
B4FUZ9	B4FUZ9	50S ribosomal protein L15 chloroplastic OS=Zea mays OX=4577 GN=100273366 PE=1 SV=1	lDNLGPQkGSR	N-Term(Propionyl); K8(Propionyl)	114000	648.848	54	0.00198004	2	70.1345	10223	5928_Lumos2_DDA_120min-IS_HCD-OT_K3-prop-FASP.raw	70.15
B4FUZ9	B4FUZ9	50S ribosomal protein L15 chloroplastic OS=Zea mays OX=4577 GN=100273366 PE=1 SV=1	sSAAAAAEASDAAAPVEkFR	S1(Propionyl); K18(Propionyl)	89300	678.004	57	0.00125826	3	79.4453	14009	5928_Lumos2_DDA_120min-IS_HCD-OT_K4-prop-FASP.raw	79.37
B4FUZ9	B4FUZ9	50S ribosomal protein L15 chloroplastic OS=Zea mays OX=4577 GN=100273366 PE=1 SV=1	sSAAAAAEASDAAAPVEkFR	N-Term(Propionyl); K18(Propionyl)	89300	678.004	57	0.00125826	3	79.4453	14009	5928_Lumos2_DDA_120min-IS_HCD-OT_K4-prop-FASP.raw	79.37
B4FUZ9	B4FUZ9	50S ribosomal protein L15 chloroplastic OS=Zea mays OX=4577 GN=100273366 PE=1 SV=1	SsAAAAAEASDAAAPVEkFR	S2(Propionyl); K18(Propionyl)	89300	678.004	57	0.00125826	3	79.4453	14009	5928_Lumos2_DDA_120min-IS_HCD-OT_K4-prop-FASP.raw	79.37
B4FUZ9	B4FUZ9	50S ribosomal protein L15 chloroplastic OS=Zea mays OX=4577 GN=100273366 PE=1 SV=1	gGFkDGDEISLESLkSR	N-Term(Propionyl); K4(Propionyl); K15(Propionyl)	56100	1003.51	93	3.71592E-07	2	97.4158	17201	5928_Lumos2_DDA_120min-IS_HCD-OT_K4-prop-FASP.raw	97.4
B4FUZ9	B4FUZ9	50S ribosomal protein L15 chloroplastic OS=Zea mays OX=4577 GN=100273366 PE=1 SV=1	aEEYFAkkkAGAGESDSGSA	N-Term(Propionyl); K7(Propionyl); K8(Propionyl); K9(Propionyl)	48400	1114.02	50	0.00507874	2	97.0081	17142	5928_Lumos2_DDA_120min-IS_HCD-OT_K4-prop-FASP.raw	96.96
B4FZB4	B4FZB4	50S ribosomal protein L17 OS=Zea mays OX=4577 GN=100274150 PE=1 SV=1	gLTTQLLkHGR	N-Term(Propionyl); K8(Propionyl)	466000	668.39	73	8.45141E-06	2	77.5888	12840	5928_Lumos2_DDA_120min-IS_HCD-OT_K2-prop-FASP.raw	77.59
B4FZB4	B4FZB4	50S ribosomal protein L17 OS=Zea mays OX=4577 GN=100274150 PE=1 SV=1	aLFAEVADR	N-Term(Propionyl)	113000	524.277	54	0.00194997	2	94.4909	16753	5928_Lumos2_DDA_120min-IS_HCD-OT_K4-prop-FASP.raw	94.46
B4FZB4	B4FZB4	50S ribosomal protein L17 OS=Zea mays OX=4577 GN=100274150 PE=1 SV=1	iVHALFAEVADR	N-Term(Propionyl)	23500	698.882	59	0.000540146	2	107.33	18591	5928_Lumos2_DDA_120min-IS_HCD-OT_K4-prop-FASP.raw	107.38
A0A1D6H5B6	C0P6L9; A0A1D6H5B6	50S ribosomal protein L21, chloroplastic OS=Zea mays OX=4577 GN=ZEAMMB73_Zm00001d016072 PE=1 SV=1	aAVHAVVEEQGR	N-Term(Propionyl)	193000	661.346	61	0.000348524	2	55.4826	8740	5928_Lumos2_DDA_120min-IS_HCD-OT_K4-prop-FASP.raw	55.46
A0A1D6H5B6	C0P6L9; A0A1D6H5B6	50S ribosomal protein L21, chloroplastic OS=Zea mays OX=4577 GN=ZEAMMB73_Zm00001d016072 PE=1 SV=1	aAVHAVVEEQGR	N-Term(Propionyl)	94400	661.346	58	0.000761678	2	55.5479	7908	5928_Lumos2_DDA_120min-IS_HCD-OT_K5-prop-FASP.raw	55.51
Q9LT09	Q9LT09	50S ribosomal protein L24 OS=Arabidopsis thaliana OX=3702 GN=At5g23535 PE=1 SV=1	gWkAAEkLIR	N-Term(Propionyl); K3(Propionyl); K7(Propionyl)	35000	670.39	32	0.314487	2	103.865	18117	5928_Lumos2_DDA_120min-IS_HCD-OT_K4-prop-FASP.raw	103.8
K7W1Y2	K7W1Y2	50S ribosomal protein L27 chloroplastic OS=Zea mays OX=4577 GN=100283825 PE=1 SV=1	aHkkGAGSTkNGR	N-Term(Propionyl); K3(Propionyl); K4(Propionyl); K10(Propionyl)	788000	768.418	62	0.000310179	2	40.192	5606	5928_Lumos2_DDA_120min-IS_HCD-OT_K4-prop-FASP.raw	40.2
K7W1Y2	K7W1Y2	50S ribosomal protein L27 chloroplastic OS=Zea mays OX=4577 GN=100283825 PE=1 SV=1	aHkkGAGSTkNGR	N-Term(Propionyl); K3(Propionyl); K4(Propionyl); K10(Propionyl)	558000	512.615	54	0.00158042	3	40.189	5605	5928_Lumos2_DDA_120min-IS_HCD-OT_K4-prop-FASP.raw	40.21
K7W1Y2	K7W1Y2	50S ribosomal protein L27 chloroplastic OS=Zea mays OX=4577 GN=100283825 PE=1 SV=1	aHkkGAGSTkNGR	N-Term(Propionyl); K3(Propionyl); K4(Propionyl); K10(Propionyl)	243000	768.417	68	7.34229E-05	2	39.9431	5386	5928_Lumos2_DDA_120min-IS_HCD-OT_K2-prop-FASP.raw	39.91
K7W1Y2	K7W1Y2	50S ribosomal protein L27 chloroplastic OS=Zea mays OX=4577 GN=100283825 PE=1 SV=1	aHkkGAGSTkNGR	N-Term(Propionyl); K3(Propionyl); K4(Propionyl); K10(Propionyl)	184000	768.417	79	6.06501E-06	2	40.1217	5134	5928_Lumos2_DDA_120min-IS_HCD-OT_K3-prop-FASP.raw	40.13
K7W1Y2	K7W1Y2	50S ribosomal protein L27 chloroplastic OS=Zea mays OX=4577 GN=100283825 PE=1 SV=1	aHkkGAGSTkNGR	N-Term(Propionyl); K3(Propionyl); K4(Propionyl); K10(Propionyl)	184000	768.418	75	1.2981E-05	2	40.1732	5205	5928_Lumos2_DDA_120min-IS_HCD-OT_K5-prop-FASP.raw	40.19
K7W1Y2	K7W1Y2	50S ribosomal protein L27 chloroplastic OS=Zea mays OX=4577 GN=100283825 PE=1 SV=1	aHkkGAGSTkNGR	N-Term(Propionyl); K3(Propionyl); K4(Propionyl); K10(Propionyl)	180000	512.614	60	0.000482872	3	39.9385	5384	5928_Lumos2_DDA_120min-IS_HCD-OT_K2-prop-FASP.raw	39.91
K7W1Y2	K7W1Y2	50S ribosomal protein L27 chloroplastic OS=Zea mays OX=4577 GN=100283825 PE=1 SV=1	aHkkGAGSTkNGR	N-Term(Propionyl); K3(Propionyl); K4(Propionyl); K10(Propionyl)	154000	512.614	53	0.00195739	3	40.1919	5208	5928_Lumos2_DDA_120min-IS_HCD-OT_K5-prop-FASP.raw	40.19
K7W1Y2	K7W1Y2	50S ribosomal protein L27 chloroplastic OS=Zea mays OX=4577 GN=100283825 PE=1 SV=1	aHkkGAGSTkNGR	N-Term(Propionyl); K3(Propionyl); K4(Propionyl); K10(Propionyl)	152000	512.614	55	0.00144488	3	40.1392	5136	5928_Lumos2_DDA_120min-IS_HCD-OT_K3-prop-FASP.raw	40.13
K7W1Y2	K7W1Y2	50S ribosomal protein L27 chloroplastic OS=Zea mays OX=4577 GN=100283825 PE=1 SV=1	aHkkGAGSTkNGR	N-Term(Propionyl); K3(Propionyl); K4(Propionyl); K10(Propionyl)	44600	768.417	67	0.000106022	2	40.175	4665	5928_Lumos2_DDA_120min-IS_HCD-OT_K1-prop-FASP.raw	40.16
A0A804NC34	A0A804NC34	50S ribosomal protein L34, chloroplastic OS=Zea mays OX=4577 GN=100282969 PE=3 SV=1	tNSNSGkkR	T1(Propionyl); K7(Propionyl); K8(Propionyl)	733000	580.307	66	0.000161326	2	33.6852	4322	5928_Lumos2_DDA_120min-IS_HCD-OT_K4-prop-FASP.raw	33.7
A0A804NC34	A0A804NC34	50S ribosomal protein L34, chloroplastic OS=Zea mays OX=4577 GN=100282969 PE=3 SV=1	tNSNSGkkR	N-Term(Propionyl); K7(Propionyl); K8(Propionyl)	733000	580.307	66	0.000161326	2	33.6852	4322	5928_Lumos2_DDA_120min-IS_HCD-OT_K4-prop-FASP.raw	33.7
A0A804NC34	A0A804NC34	50S ribosomal protein L34, chloroplastic OS=Zea mays OX=4577 GN=100282969 PE=3 SV=1	tNSNSGkkR	N-Term(Propionyl); K7(Propionyl); K8(Propionyl)	138000	580.307	52	0.00400375	2	33.5169	4228	5928_Lumos2_DDA_120min-IS_HCD-OT_K2-prop-FASP.raw	33.49
A0A804NC34	A0A804NC34	50S ribosomal protein L34, chloroplastic OS=Zea mays OX=4577 GN=100282969 PE=3 SV=1	tNSNSGkkR	T1(Propionyl); K7(Propionyl); K8(Propionyl)	138000	580.307	52	0.00400375	2	33.5169	4228	5928_Lumos2_DDA_120min-IS_HCD-OT_K2-prop-FASP.raw	33.49
A0A804NC34	A0A804NC34	50S ribosomal protein L34, chloroplastic OS=Zea mays OX=4577 GN=100282969 PE=3 SV=1	tNSNSGkkR	T1(Propionyl); K7(Propionyl); K8(Propionyl)	120000	580.307	66	0.000146065	2	33.5648	4092	5928_Lumos2_DDA_120min-IS_HCD-OT_K3-prop-FASP.raw	33.58
A0A804NC34	A0A804NC34	50S ribosomal protein L34, chloroplastic OS=Zea mays OX=4577 GN=100282969 PE=3 SV=1	tNSNSGkkR	N-Term(Propionyl); K7(Propionyl); K8(Propionyl)	120000	580.307	66	0.000146065	2	33.5648	4092	5928_Lumos2_DDA_120min-IS_HCD-OT_K3-prop-FASP.raw	33.58
A0A804NC34	A0A804NC34	50S ribosomal protein L34, chloroplastic OS=Zea mays OX=4577 GN=100282969 PE=3 SV=1	tNSNSGkkR	N-Term(Propionyl); K7(Propionyl); K8(Propionyl)	110000	580.307	64	0.000279839	2	33.5539	4111	5928_Lumos2_DDA_120min-IS_HCD-OT_K5-prop-FASP.raw	33.53
A0A804NC34	A0A804NC34	50S ribosomal protein L34, chloroplastic OS=Zea mays OX=4577 GN=100282969 PE=3 SV=1	tNSNSGkkR	T1(Propionyl); K7(Propionyl); K8(Propionyl)	110000	580.307	64	0.000279839	2	33.5539	4111	5928_Lumos2_DDA_120min-IS_HCD-OT_K5-prop-FASP.raw	33.53
C0P5Y3	B6UF55; C0P5Y3; B8A1R8	5-methyltetrahydropteroyltriglutamate--homocysteine S-methyltransferase OS=Zea mays OX=4577 GN=541942 PE=1 SV=1	aSHIVGYPR	N-Term(Prot)(Acetyl)	357000	521.277	45	0.00900333	2	48.1063	7183	5928_Lumos2_DDA_120min-IS_HCD-OT_K4-prop-FASP.raw	48.14
C0P5Y3	B6UF55; C0P5Y3; B8A1R8	5-methyltetrahydropteroyltriglutamate--homocysteine S-methyltransferase OS=Zea mays OX=4577 GN=541942 PE=1 SV=1	sDEkLLSVFR	N-Term(Propionyl); K4(Propionyl)	103000	653.356	67	6.97673E-05	2	103.123	18017	5928_Lumos2_DDA_120min-IS_HCD-OT_K4-prop-FASP.raw	103.14
C0P5Y3	B6UF55; C0P5Y3; B8A1R8	5-methyltetrahydropteroyltriglutamate--homocysteine S-methyltransferase OS=Zea mays OX=4577 GN=541942 PE=1 SV=1	sDEkLLSVFR	S1(Propionyl); K4(Propionyl)	103000	653.356	67	6.97673E-05	2	103.123	18017	5928_Lumos2_DDA_120min-IS_HCD-OT_K4-prop-FASP.raw	103.14
C0P5Y3	B6UF55; C0P5Y3; B8A1R8	5-methyltetrahydropteroyltriglutamate--homocysteine S-methyltransferase OS=Zea mays OX=4577 GN=541942 PE=1 SV=1	sDEkLLSVFR	N-Term(Propionyl); K4(Propionyl)	81000	653.356	59	0.000416754	2	103.014	17011	5928_Lumos2_DDA_120min-IS_HCD-OT_K2-prop-FASP.raw	103.04
C0P5Y3	B6UF55; C0P5Y3; B8A1R8	5-methyltetrahydropteroyltriglutamate--homocysteine S-methyltransferase OS=Zea mays OX=4577 GN=541942 PE=1 SV=1	sDEkLLSVFR	S1(Propionyl); K4(Propionyl)	81000	653.356	59	0.000416754	2	103.014	17011	5928_Lumos2_DDA_120min-IS_HCD-OT_K2-prop-FASP.raw	103.04
C0P5Y3	B6UF55; C0P5Y3; B8A1R8	5-methyltetrahydropteroyltriglutamate--homocysteine S-methyltransferase OS=Zea mays OX=4577 GN=541942 PE=1 SV=1	sDEkLLSVFR	N-Term(Propionyl); K4(Propionyl)	52700	653.356	57	0.000741321	2	103.213	15623	5928_Lumos2_DDA_120min-IS_HCD-OT_K5-prop-FASP.raw	103.24
C0P5Y3	B6UF55; C0P5Y3; B8A1R8	5-methyltetrahydropteroyltriglutamate--homocysteine S-methyltransferase OS=Zea mays OX=4577 GN=541942 PE=1 SV=1	sDEkLLSVFR	S1(Propionyl); K4(Propionyl)	52700	653.356	57	0.000741321	2	103.213	15623	5928_Lumos2_DDA_120min-IS_HCD-OT_K5-prop-FASP.raw	103.24
C0P5Y3	B6UF55; C0P5Y3	5-methyltetrahydropteroyltriglutamate--homocysteine S-methyltransferase OS=Zea mays OX=4577 GN=541942 PE=1 SV=1	vTNEEVQkAAAALkGSDHR	N-Term(Propionyl); K8(Propionyl); K14(Propionyl)	38300	731.382	60	0.000920857	3	95.8653	16976	5928_Lumos2_DDA_120min-IS_HCD-OT_K4-prop-FASP.raw	95.87
C0P5Y3	B6UF55; C0P5Y3; B8A1R8	5-methyltetrahydropteroyltriglutamate--homocysteine S-methyltransferase OS=Zea mays OX=4577 GN=541942 PE=1 SV=1	yLFAGVVDGR	Y1(Propionyl)	31000	576.805	58	0.000502357	2	102.681	16965	5928_Lumos2_DDA_120min-IS_HCD-OT_K2-prop-FASP.raw	102.67
C0P5Y3	B6UF55; C0P5Y3; B8A1R8	5-methyltetrahydropteroyltriglutamate--homocysteine S-methyltransferase OS=Zea mays OX=4577 GN=541942 PE=1 SV=1	yLFAGVVDGR	N-Term(Propionyl)	31000	576.805	58	0.000502357	2	102.681	16965	5928_Lumos2_DDA_120min-IS_HCD-OT_K2-prop-FASP.raw	102.67
C0P5Y3	B6UF55; C0P5Y3	5-methyltetrahydropteroyltriglutamate--homocysteine S-methyltransferase OS=Zea mays OX=4577 GN=541942 PE=1 SV=1	vTNEEVQkAAAALkGSDHR	N-Term(Propionyl); K8(Propionyl); K14(Propionyl)	23500	731.382	52	0.00514703	3	96.1366	14660	5928_Lumos2_DDA_120min-IS_HCD-OT_K5-prop-FASP.raw	96.05
C0P5Y3	B6UF55; C0P5Y3; B8A1R8	5-methyltetrahydropteroyltriglutamate--homocysteine S-methyltransferase OS=Zea mays OX=4577 GN=541942 PE=1 SV=1	yLFAGVVDGR	Y1(Propionyl)	16800	576.805	48	0.00560288	2	102.825	14201	5928_Lumos2_DDA_120min-IS_HCD-OT_K1-prop-FASP.raw	102.89
C0P5Y3	B6UF55; C0P5Y3; B8A1R8	5-methyltetrahydropteroyltriglutamate--homocysteine S-methyltransferase OS=Zea mays OX=4577 GN=541942 PE=1 SV=1	yLFAGVVDGR	N-Term(Propionyl)	16800	576.805	48	0.00560288	2	102.825	14201	5928_Lumos2_DDA_120min-IS_HCD-OT_K1-prop-FASP.raw	102.89
B4FNM4	B4FWI0; O24573; B4FNM4	60S acidic ribosomal protein P0 OS=Zea mays OX=4577 GN=ZEAMMB73_Zm00001d035201 PE=1 SV=1	eEVAkYkVGAPAR	N-Term(Propionyl); K5(Propionyl); K7(Propionyl)	177000	793.433	71	4.72046E-05	2	78.1269	13703	5928_Lumos2_DDA_120min-IS_HCD-OT_K4-prop-FASP.raw	78.13
B4FNM4	B4FWI0; O24573; B4FNM4	60S acidic ribosomal protein P0 OS=Zea mays OX=4577 GN=ZEAMMB73_Zm00001d035201 PE=1 SV=1	eEVAkYkVGAPAR	N-Term(Propionyl); K5(Propionyl); K7(Propionyl)	84600	793.431	90	6.95661E-07	2	78.372	13002	5928_Lumos2_DDA_120min-IS_HCD-OT_K2-prop-FASP.raw	78.3
B4FNM4	B4FWI0; O24573; B4FNM4	60S acidic ribosomal protein P0 OS=Zea mays OX=4577 GN=ZEAMMB73_Zm00001d035201 PE=1 SV=1	eEVAkYkVGAPAR	N-Term(Propionyl); K5(Propionyl); K7(Propionyl)	45700	793.433	78	1.01963E-05	2	78.2513	11901	5928_Lumos2_DDA_120min-IS_HCD-OT_K5-prop-FASP.raw	78.21
A0A804P9W0	B6T5B9; A0A804P9W0	60S ribosomal protein L10 OS=Zea mays OX=4577 GN=542298 PE=3 SV=1	qIkNkPYPkSR	N-Term(Propionyl); K3(Propionyl); K5(Propionyl); K9(Propionyl)	507000	791.951	45	0.0112821	2	70.427	10598	5928_Lumos2_DDA_120min-IS_HCD-OT_K5-prop-FASP.raw	70.03
A0A804P9W0	B6T5B9; A0A804P9W0	60S ribosomal protein L10 OS=Zea mays OX=4577 GN=542298 PE=3 SV=1	qIkNkPYPkSR	N-Term(Propionyl); K3(Propionyl); K5(Propionyl); K9(Propionyl)	477000	791.95	49	0.00500591	2	70.2962	12012	5928_Lumos2_DDA_120min-IS_HCD-OT_K4-prop-FASP.raw	70.33
A0A804P9W0	B6T5B9; A0A804P9W0	60S ribosomal protein L10 OS=Zea mays OX=4577 GN=542298 PE=3 SV=1	qIkNkPYPKsR	N-Term(Propionyl); K3(Propionyl); K5(Propionyl); S10(Propionyl)	477000	791.95	49	0.00514615	2	70.2962	12012	5928_Lumos2_DDA_120min-IS_HCD-OT_K4-prop-FASP.raw	70.33
A0A804P9W0	B6T5B9; P45633; A0A804P9W0	60S ribosomal protein L10 OS=Zea mays OX=4577 GN=542298 PE=3 SV=1	aDYLkYkSEGR	N-Term(Propionyl); K5(Propionyl); K7(Propionyl)	361000	749.383	71	4.44243E-05	2	87.442	15544	5928_Lumos2_DDA_120min-IS_HCD-OT_K4-prop-FASP.raw	87.4
A0A804P9W0	B6T5B9; P45633; A0A804P9W0	60S ribosomal protein L10 OS=Zea mays OX=4577 GN=542298 PE=3 SV=1	vDIGQVLLSVR	N-Term(Propionyl)	273000	627.874	77	5.03994E-06	2	114.607	19572	5928_Lumos2_DDA_120min-IS_HCD-OT_K4-prop-FASP.raw	114.57
A0A804P9W0	B6T5B9; P45633; A0A804P9W0	60S ribosomal protein L10 OS=Zea mays OX=4577 GN=542298 PE=3 SV=1	aDYLkYkSEGR	N-Term(Propionyl); K5(Propionyl); K7(Propionyl)	271000	749.382	78	7.54073E-06	2	87.6813	13433	5928_Lumos2_DDA_120min-IS_HCD-OT_K5-prop-FASP.raw	87.68
A0A804P9W0	B6T5B9; P45633; A0A804P9W0	60S ribosomal protein L10 OS=Zea mays OX=4577 GN=542298 PE=3 SV=1	aDYLkYkSEGR	N-Term(Propionyl); K5(Propionyl); K7(Propionyl)	259000	749.383	69	6.49461E-05	2	87.5213	14669	5928_Lumos2_DDA_120min-IS_HCD-OT_K2-prop-FASP.raw	87.53
A0A804P9W0	B6T5B9; P45633; A0A804P9W0	60S ribosomal protein L10 OS=Zea mays OX=4577 GN=542298 PE=3 SV=1	aDYLkYkSEGR	N-Term(Propionyl); K5(Propionyl); K7(Propionyl)	194000	749.382	70	5.39554E-05	2	87.5695	13088	5928_Lumos2_DDA_120min-IS_HCD-OT_K3-prop-FASP.raw	87.6
A0A804P9W0	B6T5B9; A0A804P9W0	60S ribosomal protein L10 OS=Zea mays OX=4577 GN=542298 PE=3 SV=1	qIkNkPYPKsR	N-Term(Propionyl); K3(Propionyl); K5(Propionyl); S10(Propionyl)	143000	791.951	49	0.00543359	2	70.4701	11441	5928_Lumos2_DDA_120min-IS_HCD-OT_K2-prop-FASP.raw	70.47
A0A804P9W0	B6T5B9; A0A804P9W0	60S ribosomal protein L10 OS=Zea mays OX=4577 GN=542298 PE=3 SV=1	qIkNkPYPkSR	N-Term(Propionyl); K3(Propionyl); K5(Propionyl); K9(Propionyl)	143000	791.951	49	0.00515331	2	70.4701	11441	5928_Lumos2_DDA_120min-IS_HCD-OT_K2-prop-FASP.raw	70.47
A0A804P9W0	B6T5B9; A0A804P9W0	60S ribosomal protein L10 OS=Zea mays OX=4577 GN=542298 PE=3 SV=1	iVPDGVNAkLLGNHGR	N-Term(Propionyl); K9(Propionyl)	141000	591.332	76	1.24369E-05	3	87.8189	13132	5928_Lumos2_DDA_120min-IS_HCD-OT_K3-prop-FASP.raw	87.75
A0A804P9W0	B6T5B9; P45633; A0A804P9W0	60S ribosomal protein L10 OS=Zea mays OX=4577 GN=542298 PE=3 SV=1	vDIGQVLLSVR	N-Term(Propionyl)	14900	627.874	60	0.000221677	2	114.522	15844	5928_Lumos2_DDA_120min-IS_HCD-OT_K1-prop-FASP.raw	114.54
B4FKR5	B4FRM7; B6T1H5; B6T6G1; A0A1D6KIE7; A0A804QRK1; B4FKR5	60S ribosomal protein L12 OS=Zea mays OX=4577 GN=100216970 PE=1 SV=1	kkVkNIkH	N-Term(Propionyl); K1(Propionyl); K2(Propionyl); K4(Propionyl); K7(Propionyl)	69200	637.894	37	0.00800615	2	78.5716	13804	5928_Lumos2_DDA_120min-IS_HCD-OT_K4-prop-FASP.raw	78.5
B4FKR5	B6T1H5; B4FKR5	60S ribosomal protein L12 OS=Zea mays OX=4577 GN=100216970 PE=1 SV=1	ikHSGNISLDDVIEIAR	N-Term(Propionyl); K2(Propionyl)	30400	664.696	60	0.000599395	3	98.5263	17365	5928_Lumos2_DDA_120min-IS_HCD-OT_K4-prop-FASP.raw	98.47
B4FWR7	B4FWR7	60S ribosomal protein L13 OS=Zea mays OX=4577 GN=100273645 PE=1 SV=2	kAAGIPkR	N-Term(Propionyl); K1(Propionyl); K7(Propionyl)	330000	504.813	40	0.00552806	2	60.4539	9813	5928_Lumos2_DDA_120min-IS_HCD-OT_K4-prop-FASP.raw	60.53
B4FWR7	B4FWR7	60S ribosomal protein L13 OS=Zea mays OX=4577 GN=100273645 PE=1 SV=2	gFTLEELkAAGIPkR	N-Term(Propionyl); K8(Propionyl); K14(Propionyl)	31800	899.509	52	0.00246805	2	110.873	19067	5928_Lumos2_DDA_120min-IS_HCD-OT_K4-prop-FASP.raw	110.98
B4FWR7	B4FWR7	60S ribosomal protein L13 OS=Zea mays OX=4577 GN=100273645 PE=1 SV=2	GFtLEELkAAGIPkR	T3(Propionyl); K8(Propionyl); K14(Propionyl)	31800	899.509	52	0.00246805	2	110.873	19067	5928_Lumos2_DDA_120min-IS_HCD-OT_K4-prop-FASP.raw	110.98
B4FWR7	B4FWR7	60S ribosomal protein L13 OS=Zea mays OX=4577 GN=100273645 PE=1 SV=2	gFTLEELkAAGIPkR	N-Term(Propionyl); K8(Propionyl); K14(Propionyl)	20300	899.508	57	0.000893852	2	110.875	16652	5928_Lumos2_DDA_120min-IS_HCD-OT_K5-prop-FASP.raw	110.86
B4FWR7	B4FWR7	60S ribosomal protein L13 OS=Zea mays OX=4577 GN=100273645 PE=1 SV=2	gFTLEELkAAGIPkR	N-Term(Propionyl); K8(Propionyl); K14(Propionyl)	19300	899.507	64	0.000180218	2	110.812	18063	5928_Lumos2_DDA_120min-IS_HCD-OT_K2-prop-FASP.raw	110.82
B4FWR7	B4FWR7	60S ribosomal protein L13 OS=Zea mays OX=4577 GN=100273645 PE=1 SV=2	GFtLEELkAAGIPkR	T3(Propionyl); K8(Propionyl); K14(Propionyl)	19300	899.507	64	0.000180218	2	110.812	18063	5928_Lumos2_DDA_120min-IS_HCD-OT_K2-prop-FASP.raw	110.82
B4FWR7	B4FWR7	60S ribosomal protein L13 OS=Zea mays OX=4577 GN=100273645 PE=1 SV=2	gFTLEELkAAGIPkR	N-Term(Propionyl); K8(Propionyl); K14(Propionyl)	8260	899.509	54	0.00177225	2	111.012	16392	5928_Lumos2_DDA_120min-IS_HCD-OT_K3-prop-FASP.raw	110.96
B4FWR7	B4FWR7	60S ribosomal protein L13 OS=Zea mays OX=4577 GN=100273645 PE=1 SV=2	GFtLEELkAAGIPkR	T3(Propionyl); K8(Propionyl); K14(Propionyl)	8260	899.509	54	0.00177225	2	111.012	16392	5928_Lumos2_DDA_120min-IS_HCD-OT_K3-prop-FASP.raw	110.96
B4FWR7; B6T5F2	B4FWR7; B6T5F2; B6UIJ6	60S ribosomal protein L13 OS=Zea mays OX=4577 GN=100273645 PE=1 SV=2 60S ribosomal protein L13 OS=Zea mays OX=4577 GN=100282254 PE=1 SV=1	lAPTIGISVDHR	N-Term(Propionyl)	2190000	667.875	57	0.00051488	2	77.0819	13475	5928_Lumos2_DDA_120min-IS_HCD-OT_K4-prop-FASP.raw	77.15
B4FWR7; B6T5F2	B4FWR7; B6T5F2; B6UIJ6	60S ribosomal protein L13 OS=Zea mays OX=4577 GN=100273645 PE=1 SV=2 60S ribosomal protein L13 OS=Zea mays OX=4577 GN=100282254 PE=1 SV=1	qkkAVkIFPR	N-Term(Propionyl); K2(Propionyl); K3(Propionyl); K6(Propionyl)	1490000	719.942	49	0.00162739	2	90.1631	16028	5928_Lumos2_DDA_120min-IS_HCD-OT_K4-prop-FASP.raw	90.29
B4FWR7; B6T5F2	B4FWR7; B6T5F2; B6UIJ6	60S ribosomal protein L13 OS=Zea mays OX=4577 GN=100273645 PE=1 SV=2 60S ribosomal protein L13 OS=Zea mays OX=4577 GN=100282254 PE=1 SV=1	kNkSLEGLQANVQR	N-Term(Propionyl); K1(Propionyl); K3(Propionyl)	1070000	876.983	101	4.31316E-08	2	75.5665	13144	5928_Lumos2_DDA_120min-IS_HCD-OT_K4-prop-FASP.raw	75.62
B4FWR7; B6T5F2	B4FWR7; B6T5F2; B6UIJ6	60S ribosomal protein L13 OS=Zea mays OX=4577 GN=100273645 PE=1 SV=2 60S ribosomal protein L13 OS=Zea mays OX=4577 GN=100282254 PE=1 SV=1	lAPTIGISVDHR	N-Term(Propionyl)	805000	667.874	69	3.68992E-05	2	77.3229	12788	5928_Lumos2_DDA_120min-IS_HCD-OT_K2-prop-FASP.raw	77.34
B4FWR7; B6T5F2	B4FWR7; B6T5F2; B6UIJ6	60S ribosomal protein L13 OS=Zea mays OX=4577 GN=100273645 PE=1 SV=2 60S ribosomal protein L13 OS=Zea mays OX=4577 GN=100282254 PE=1 SV=1	qkkAVkIFPR	N-Term(Propionyl); K2(Propionyl); K3(Propionyl); K6(Propionyl)	702000	719.942	51	0.000925223	2	90.3345	15138	5928_Lumos2_DDA_120min-IS_HCD-OT_K2-prop-FASP.raw	90.45
B4FWR7; B6T5F2	B4FWR7; B6T5F2; B6UIJ6	60S ribosomal protein L13 OS=Zea mays OX=4577 GN=100273645 PE=1 SV=2 60S ribosomal protein L13 OS=Zea mays OX=4577 GN=100282254 PE=1 SV=1	lAPTIGISVDHR	N-Term(Propionyl)	649000	667.874	58	0.000492834	2	77.4015	11474	5928_Lumos2_DDA_120min-IS_HCD-OT_K3-prop-FASP.raw	77.43
B4FWR7; B6T5F2	B4FWR7; B6T5F2; B6UIJ6	60S ribosomal protein L13 OS=Zea mays OX=4577 GN=100273645 PE=1 SV=2 60S ribosomal protein L13 OS=Zea mays OX=4577 GN=100282254 PE=1 SV=1	qkkAVkIFPR	N-Term(Propionyl); K2(Propionyl); K3(Propionyl); K6(Propionyl)	608000	719.942	54	0.000436587	2	90.3772	13532	5928_Lumos2_DDA_120min-IS_HCD-OT_K3-prop-FASP.raw	90.49
B4FWR7; B6T5F2	B4FWR7; B6T5F2; B6UIJ6	60S ribosomal protein L13 OS=Zea mays OX=4577 GN=100273645 PE=1 SV=2 60S ribosomal protein L13 OS=Zea mays OX=4577 GN=100282254 PE=1 SV=1	lAPTIGISVDHR	N-Term(Propionyl)	588000	667.875	68	3.87881E-05	2	77.3123	11756	5928_Lumos2_DDA_120min-IS_HCD-OT_K5-prop-FASP.raw	77.34
B4FWR7; B6T5F2	B4FWR7; B6T5F2; B6UIJ6	60S ribosomal protein L13 OS=Zea mays OX=4577 GN=100273645 PE=1 SV=2 60S ribosomal protein L13 OS=Zea mays OX=4577 GN=100282254 PE=1 SV=1	kNkSLEGLQANVQR	N-Term(Propionyl); K1(Propionyl); K3(Propionyl)	531000	584.991	67	0.000102821	3	75.5709	13145	5928_Lumos2_DDA_120min-IS_HCD-OT_K4-prop-FASP.raw	75.61
B4FWR7; B6T5F2	B4FWR7; B6T5F2; B6UIJ6	60S ribosomal protein L13 OS=Zea mays OX=4577 GN=100273645 PE=1 SV=2 60S ribosomal protein L13 OS=Zea mays OX=4577 GN=100282254 PE=1 SV=1	qkkAVkIFPR	N-Term(Propionyl); K2(Propionyl); K3(Propionyl); K6(Propionyl)	510000	719.942	54	0.000473949	2	90.3805	13822	5928_Lumos2_DDA_120min-IS_HCD-OT_K5-prop-FASP.raw	90.51
B4FWR7; B6T5F2	B4FWR7; B6T5F2; B6UIJ6	60S ribosomal protein L13 OS=Zea mays OX=4577 GN=100273645 PE=1 SV=2 60S ribosomal protein L13 OS=Zea mays OX=4577 GN=100282254 PE=1 SV=1	kNkSLEGLQANVQR	N-Term(Propionyl); K1(Propionyl); K3(Propionyl)	445000	876.982	92	2.88554E-07	2	75.8222	12491	5928_Lumos2_DDA_120min-IS_HCD-OT_K2-prop-FASP.raw	75.84
B4FWR7; B6T5F2	B4FWR7; B6T5F2; B6UIJ6	60S ribosomal protein L13 OS=Zea mays OX=4577 GN=100273645 PE=1 SV=2 60S ribosomal protein L13 OS=Zea mays OX=4577 GN=100282254 PE=1 SV=1	kNkSLEGLQANVQR	N-Term(Propionyl); K1(Propionyl); K3(Propionyl)	409000	876.982	90	4.91165E-07	2	75.8562	11206	5928_Lumos2_DDA_120min-IS_HCD-OT_K3-prop-FASP.raw	75.87
B4FWR7; B6T5F2	B4FWR7; B6T5F2; B6UIJ6	60S ribosomal protein L13 OS=Zea mays OX=4577 GN=100273645 PE=1 SV=2 60S ribosomal protein L13 OS=Zea mays OX=4577 GN=100282254 PE=1 SV=1	aAYGkLR	N-Term(Propionyl); K5(Propionyl)	398000	445.758	42	0.0111943	2	62.3321	10241	5928_Lumos2_DDA_120min-IS_HCD-OT_K4-prop-FASP.raw	62.36
B4FWR7; B6T5F2	B4FWR7; B6T5F2	60S ribosomal protein L13 OS=Zea mays OX=4577 GN=100273645 PE=1 SV=2 60S ribosomal protein L13 OS=Zea mays OX=4577 GN=100282254 PE=1 SV=1	qkkAAEAEkEDkk	N-Term(Propionyl); K2(Propionyl); K3(Propionyl); K9(Propionyl); K12(Propionyl); K13(Propionyl)	346000	919.99	81	5.24988E-06	2	77.2186	13503	5928_Lumos2_DDA_120min-IS_HCD-OT_K4-prop-FASP.raw	77.21
B4FWR7; B6T5F2	B4FWR7; B6T5F2; B6UIJ6	60S ribosomal protein L13 OS=Zea mays OX=4577 GN=100273645 PE=1 SV=2 60S ribosomal protein L13 OS=Zea mays OX=4577 GN=100282254 PE=1 SV=1	kNkSLEGLQANVQR	N-Term(Propionyl); K1(Propionyl); K3(Propionyl)	296000	876.984	101	3.41306E-08	2	75.7422	11491	5928_Lumos2_DDA_120min-IS_HCD-OT_K5-prop-FASP.raw	75.75
B4FWR7; B6T5F2	B4FWR7; B6T5F2; B6UIJ6	60S ribosomal protein L13 OS=Zea mays OX=4577 GN=100273645 PE=1 SV=2 60S ribosomal protein L13 OS=Zea mays OX=4577 GN=100282254 PE=1 SV=1	kNkSLEGLQANVQR	N-Term(Propionyl); K1(Propionyl); K3(Propionyl)	206000	584.991	68	8.64696E-05	3	75.8257	12492	5928_Lumos2_DDA_120min-IS_HCD-OT_K2-prop-FASP.raw	75.84
B4FWR7; B6T5F2	B4FWR7; B6T5F2; B6UIJ6	60S ribosomal protein L13 OS=Zea mays OX=4577 GN=100273645 PE=1 SV=2 60S ribosomal protein L13 OS=Zea mays OX=4577 GN=100282254 PE=1 SV=1	kNkSLEGLQANVQR	N-Term(Propionyl); K1(Propionyl); K3(Propionyl)	159000	584.991	72	3.15666E-05	3	75.8708	11209	5928_Lumos2_DDA_120min-IS_HCD-OT_K3-prop-FASP.raw	75.87
B4FWR7; B6T5F2	B4FWR7; B6T5F2; B6UIJ6	60S ribosomal protein L13 OS=Zea mays OX=4577 GN=100273645 PE=1 SV=2 60S ribosomal protein L13 OS=Zea mays OX=4577 GN=100282254 PE=1 SV=1	lAPTIGISVDHR	N-Term(Propionyl)	159000	667.874	57	0.000602583	2	77.4189	10628	5928_Lumos2_DDA_120min-IS_HCD-OT_K1-prop-FASP.raw	77.45
B4FWR7; B6T5F2	B4FWR7; B6T5F2; B6UIJ6	60S ribosomal protein L13 OS=Zea mays OX=4577 GN=100273645 PE=1 SV=2 60S ribosomal protein L13 OS=Zea mays OX=4577 GN=100282254 PE=1 SV=1	lAPTIGIsVDHR	N-Term(Propionyl); S8(Propionyl)	157000	695.888	66	8.89957E-05	2	88.2498	15692	5928_Lumos2_DDA_120min-IS_HCD-OT_K4-prop-FASP.raw	88.26
B4FWR7; B6T5F2	B4FWR7; B6T5F2	60S ribosomal protein L13 OS=Zea mays OX=4577 GN=100273645 PE=1 SV=2 60S ribosomal protein L13 OS=Zea mays OX=4577 GN=100282254 PE=1 SV=1	qkkAAEAEkEDkk	N-Term(Propionyl); K2(Propionyl); K3(Propionyl); K9(Propionyl); K12(Propionyl); K13(Propionyl)	127000	919.99	72	4.03131E-05	2	77.2435	11446	5928_Lumos2_DDA_120min-IS_HCD-OT_K3-prop-FASP.raw	77.24
B4FWR7; B6T5F2	B4FWR7; B6T5F2	60S ribosomal protein L13 OS=Zea mays OX=4577 GN=100273645 PE=1 SV=2 60S ribosomal protein L13 OS=Zea mays OX=4577 GN=100282254 PE=1 SV=1	qkkAAEAEkEDkk	N-Term(Propionyl); K2(Propionyl); K3(Propionyl); K9(Propionyl); K12(Propionyl); K13(Propionyl)	116000	919.989	53	0.0031695	2	77.2915	12782	5928_Lumos2_DDA_120min-IS_HCD-OT_K2-prop-FASP.raw	77.25
B4FWR7; B6T5F2	B4FWR7; B6T5F2; B6UIJ6	60S ribosomal protein L13 OS=Zea mays OX=4577 GN=100273645 PE=1 SV=2 60S ribosomal protein L13 OS=Zea mays OX=4577 GN=100282254 PE=1 SV=1	qkkAVkIFPR	N-Term(Propionyl); K2(Propionyl); K3(Propionyl); K6(Propionyl)	113000	719.941	57	0.00023361	2	90.5447	12525	5928_Lumos2_DDA_120min-IS_HCD-OT_K1-prop-FASP.raw	90.6
B4FWR7; B6T5F2	B4FWR7; B6T5F2; B6UIJ6	60S ribosomal protein L13 OS=Zea mays OX=4577 GN=100273645 PE=1 SV=2 60S ribosomal protein L13 OS=Zea mays OX=4577 GN=100282254 PE=1 SV=1	lAPTIGIsVDHR	N-Term(Propionyl); S8(Propionyl)	106000	695.887	72	2.4487E-05	2	88.5158	14847	5928_Lumos2_DDA_120min-IS_HCD-OT_K2-prop-FASP.raw	88.52
B4FWR7; B6T5F2	B4FWR7; B6T5F2; B6UIJ6	60S ribosomal protein L13 OS=Zea mays OX=4577 GN=100273645 PE=1 SV=2 60S ribosomal protein L13 OS=Zea mays OX=4577 GN=100282254 PE=1 SV=1	kNkSLEGLQANVQR	N-Term(Propionyl); K1(Propionyl); K3(Propionyl)	103000	584.992	56	0.00127204	3	75.7752	11495	5928_Lumos2_DDA_120min-IS_HCD-OT_K5-prop-FASP.raw	75.75
B4FWR7; B6T5F2	B4FWR7; B6T5F2; B6UIJ6	60S ribosomal protein L13 OS=Zea mays OX=4577 GN=100273645 PE=1 SV=2 60S ribosomal protein L13 OS=Zea mays OX=4577 GN=100282254 PE=1 SV=1	lAPTIGIsVDHR	N-Term(Propionyl); S8(Propionyl)	96500	695.888	66	8.92244E-05	2	88.6401	13269	5928_Lumos2_DDA_120min-IS_HCD-OT_K3-prop-FASP.raw	88.62
B4FWR7; B6T5F2	B4FWR7; B6T5F2	60S ribosomal protein L13 OS=Zea mays OX=4577 GN=100273645 PE=1 SV=2 60S ribosomal protein L13 OS=Zea mays OX=4577 GN=100282254 PE=1 SV=1	qkkAAEAEkEDkk	N-Term(Propionyl); K2(Propionyl); K3(Propionyl); K9(Propionyl); K12(Propionyl); K13(Propionyl)	93300	919.992	58	0.000928663	2	77.1635	11729	5928_Lumos2_DDA_120min-IS_HCD-OT_K5-prop-FASP.raw	77.16
B4FWR7; B6T5F2	B4FWR7; B6T5F2; B6UIJ6	60S ribosomal protein L13 OS=Zea mays OX=4577 GN=100273645 PE=1 SV=2 60S ribosomal protein L13 OS=Zea mays OX=4577 GN=100282254 PE=1 SV=1	kNkSLEGLQANVQR	N-Term(Propionyl); K1(Propionyl); K3(Propionyl)	72600	876.982	99	7.01823E-08	2	75.8678	10382	5928_Lumos2_DDA_120min-IS_HCD-OT_K1-prop-FASP.raw	75.86
B4FWR7; B6T5F2	B4FWR7; B6T5F2; B6UIJ6	60S ribosomal protein L13 OS=Zea mays OX=4577 GN=100273645 PE=1 SV=2 60S ribosomal protein L13 OS=Zea mays OX=4577 GN=100282254 PE=1 SV=1	lAPTIGIsVDHR	N-Term(Propionyl); S8(Propionyl)	50800	695.887	61	0.000294813	2	88.6738	13581	5928_Lumos2_DDA_120min-IS_HCD-OT_K5-prop-FASP.raw	88.62
B4FWR7; B6T5F2	B4FWR7; B6T5F2; B6UIJ6	60S ribosomal protein L13 OS=Zea mays OX=4577 GN=100273645 PE=1 SV=2 60S ribosomal protein L13 OS=Zea mays OX=4577 GN=100282254 PE=1 SV=1	qkkAVkIFPR	N-Term(Propionyl); K2(Propionyl); K3(Propionyl); K6(Propionyl)	45700	480.297	49	0.0014842	3	90.4816	15162	5928_Lumos2_DDA_120min-IS_HCD-OT_K2-prop-FASP.raw	90.45
B4FWR7; B6T5F2	B4FWR7; B6T5F2; B6UIJ6	60S ribosomal protein L13 OS=Zea mays OX=4577 GN=100273645 PE=1 SV=2 60S ribosomal protein L13 OS=Zea mays OX=4577 GN=100282254 PE=1 SV=1	qkkAVkIFPR	N-Term(Propionyl); K2(Propionyl); K3(Propionyl); K6(Propionyl)	39800	480.297	52	0.000790392	3	90.4788	13546	5928_Lumos2_DDA_120min-IS_HCD-OT_K3-prop-FASP.raw	90.49
B4FWR7; B6T5F2	B4FWR7; B6T5F2; B6UIJ6	60S ribosomal protein L13 OS=Zea mays OX=4577 GN=100273645 PE=1 SV=2 60S ribosomal protein L13 OS=Zea mays OX=4577 GN=100282254 PE=1 SV=1	kAkLVIFPR	N-Term(Propionyl); K1(Propionyl); K3(Propionyl)	37500	620.394	47	0.00158862	2	105.353	18319	5928_Lumos2_DDA_120min-IS_HCD-OT_K4-prop-FASP.raw	105.34
B4FWR7; B6T5F2	B4FWR7; B6T5F2; B6UIJ6	60S ribosomal protein L13 OS=Zea mays OX=4577 GN=100273645 PE=1 SV=2 60S ribosomal protein L13 OS=Zea mays OX=4577 GN=100282254 PE=1 SV=1	kAkLVIFPR	N-Term(Propionyl); K1(Propionyl); K3(Propionyl)	18600	620.394	42	0.0037721	2	105.383	15626	5928_Lumos2_DDA_120min-IS_HCD-OT_K3-prop-FASP.raw	105.37
B6T5F2	B6T5F2; B6UIJ6	60S ribosomal protein L13 OS=Zea mays OX=4577 GN=100282254 PE=1 SV=1	kAAGIPkkLAPTIGISVDHR	N-Term(Propionyl); K1(Propionyl); K7(Propionyl); K8(Propionyl)	56800	766.117	45	0.00503969	3	97.9169	17275	5928_Lumos2_DDA_120min-IS_HCD-OT_K4-prop-FASP.raw	97.86
B4FAM6	B4FAM6; C0HFM4	60S ribosomal protein L13a-1 OS=Zea mays OX=4577 GN=100191912 PE=1 SV=1	kEkAkVAYER	N-Term(Propionyl); K1(Propionyl); K3(Propionyl); K5(Propionyl)	1140000	723.403	61	0.000308661	2	73.0868	12604	5928_Lumos2_DDA_120min-IS_HCD-OT_K4-prop-FASP.raw	73.13
B4FAM6	B4FAM6	60S ribosomal protein L13a-1 OS=Zea mays OX=4577 GN=100191912 PE=1 SV=1	kkQLAkLR	N-Term(Propionyl); K1(Propionyl); K2(Propionyl); K6(Propionyl)	986000	604.89	46	0.00058074	2	85.3127	15153	5928_Lumos2_DDA_120min-IS_HCD-OT_K4-prop-FASP.raw	85.36
B4FAM6	B4FAM6; C0HFM4	60S ribosomal protein L13a-1 OS=Zea mays OX=4577 GN=100191912 PE=1 SV=1	gEAALAR	N-Term(Propionyl)	800000	372.206	52	0.00107958	2	40.8505	5729	5928_Lumos2_DDA_120min-IS_HCD-OT_K4-prop-FASP.raw	40.89
B4FAM6	B4FAM6; C0HFM4	60S ribosomal protein L13a-1 OS=Zea mays OX=4577 GN=100191912 PE=1 SV=1	kQLAkLR	N-Term(Propionyl); K1(Propionyl); K5(Propionyl)	729000	512.829	46	0.00129074	2	80.6705	14262	5928_Lumos2_DDA_120min-IS_HCD-OT_K4-prop-FASP.raw	80.69
B4FAM6	B4FAM6; C0HFM4	60S ribosomal protein L13a-1 OS=Zea mays OX=4577 GN=100191912 PE=1 SV=1	gEAALAR	N-Term(Propionyl)	460000	372.206	48	0.00239472	2	40.7783	5309	5928_Lumos2_DDA_120min-IS_HCD-OT_K5-prop-FASP.raw	40.65
B4FAM6	B4FAM6; C0HFM4	60S ribosomal protein L13a-1 OS=Zea mays OX=4577 GN=100191912 PE=1 SV=1	kEkAkVAYER	N-Term(Propionyl); K1(Propionyl); K3(Propionyl); K5(Propionyl)	347000	723.403	69	5.67926E-05	2	73.3009	11996	5928_Lumos2_DDA_120min-IS_HCD-OT_K2-prop-FASP.raw	73.33
B4FAM6	B4FAM6	60S ribosomal protein L13a-1 OS=Zea mays OX=4577 GN=100191912 PE=1 SV=1	kkQLAkLR	N-Term(Propionyl); K1(Propionyl); K2(Propionyl); K6(Propionyl)	332000	604.89	48	0.00038105	2	85.439	14315	5928_Lumos2_DDA_120min-IS_HCD-OT_K2-prop-FASP.raw	85.47
B4FAM6	B4FAM6; C0HFM4	60S ribosomal protein L13a-1 OS=Zea mays OX=4577 GN=100191912 PE=1 SV=1	kEkAkVAYER	N-Term(Propionyl); K1(Propionyl); K3(Propionyl); K5(Propionyl)	305000	723.403	56	0.00101972	2	73.3406	10776	5928_Lumos2_DDA_120min-IS_HCD-OT_K3-prop-FASP.raw	73.37
B4FAM6	B4FAM6	60S ribosomal protein L13a-1 OS=Zea mays OX=4577 GN=100191912 PE=1 SV=1	kkQLAkLR	N-Term(Propionyl); K1(Propionyl); K2(Propionyl); K6(Propionyl)	229000	604.889	47	0.000500356	2	85.5582	13093	5928_Lumos2_DDA_120min-IS_HCD-OT_K5-prop-FASP.raw	85.59
B4FAM6	B4FAM6	60S ribosomal protein L13a-1 OS=Zea mays OX=4577 GN=100191912 PE=1 SV=1	kkQLAkLR	N-Term(Propionyl); K1(Propionyl); K2(Propionyl); K6(Propionyl)	206000	604.889	52	0.000152064	2	85.583	12783	5928_Lumos2_DDA_120min-IS_HCD-OT_K3-prop-FASP.raw	85.6
B4FAM6	B4FAM6; C0HFM4	60S ribosomal protein L13a-1 OS=Zea mays OX=4577 GN=100191912 PE=1 SV=1	gEAALAR	N-Term(Propionyl)	176000	372.206	49	0.00196452	2	40.7397	5234	5928_Lumos2_DDA_120min-IS_HCD-OT_K3-prop-FASP.raw	40.73
B4FAM6	B4FAM6; C0HFM4	60S ribosomal protein L13a-1 OS=Zea mays OX=4577 GN=100191912 PE=1 SV=1	kEkAkVAYER	N-Term(Propionyl); K1(Propionyl); K3(Propionyl); K5(Propionyl)	174000	723.403	63	0.00021789	2	73.2701	11087	5928_Lumos2_DDA_120min-IS_HCD-OT_K5-prop-FASP.raw	73.27
B4FAM6	B4FAM6; C0HFM4	60S ribosomal protein L13a-1 OS=Zea mays OX=4577 GN=100191912 PE=1 SV=1	gEAALAR	N-Term(Propionyl)	150000	372.206	46	0.00398342	2	40.5595	5496	5928_Lumos2_DDA_120min-IS_HCD-OT_K2-prop-FASP.raw	40.56
B4FAM6	B4FAM6; C0HFM4	60S ribosomal protein L13a-1 OS=Zea mays OX=4577 GN=100191912 PE=1 SV=1	ekAkVAYER	N-Term(Propionyl); K2(Propionyl); K4(Propionyl)	78400	631.342	48	0.006702	2	65.3854	10940	5928_Lumos2_DDA_120min-IS_HCD-OT_K4-prop-FASP.raw	65.31
B4FAM6	B4FAM6	60S ribosomal protein L13a-1 OS=Zea mays OX=4577 GN=100191912 PE=1 SV=1	aPAkILWR	N-Term(Propionyl); K4(Propionyl)	68400	533.823	39	0.0111916	2	96.0861	16041	5928_Lumos2_DDA_120min-IS_HCD-OT_K2-prop-FASP.raw	96.08
B4FAM6	B4FAM6; C0HFM4	60S ribosomal protein L13a-1 OS=Zea mays OX=4577 GN=100191912 PE=1 SV=1	ekAkVAYER	N-Term(Propionyl); K2(Propionyl); K4(Propionyl)	46300	631.342	59	0.000543506	2	65.4375	9676	5928_Lumos2_DDA_120min-IS_HCD-OT_K5-prop-FASP.raw	65.36
B4FAM6	B4FAM6	60S ribosomal protein L13a-1 OS=Zea mays OX=4577 GN=100191912 PE=1 SV=1	kkQLAkLR	N-Term(Propionyl); K1(Propionyl); K2(Propionyl); K6(Propionyl)	30400	604.889	36	0.00628462	2	85.6294	11822	5928_Lumos2_DDA_120min-IS_HCD-OT_K1-prop-FASP.raw	85.61
B4FCU1	B4FCU1	60S ribosomal protein L14-1 OS=Zea mays OX=4577 GN=100192835 PE=1 SV=1	vALVNYGEDYGR	N-Term(Propionyl)	198000	706.345	50	0.00417358	2	88.375	15716	5928_Lumos2_DDA_120min-IS_HCD-OT_K4-prop-FASP.raw	88.43
B4FCU1	B4FCU1	60S ribosomal protein L14-1 OS=Zea mays OX=4577 GN=100192835 PE=1 SV=1	vALVNYGEDYGR	N-Term(Propionyl)	59500	706.346	48	0.00627407	2	88.6689	13580	5928_Lumos2_DDA_120min-IS_HCD-OT_K5-prop-FASP.raw	88.64
A0A1D6IB46	A0A1D6IB46	60S ribosomal protein L14-1 OS=Zea mays OX=4577 GN=ZEAMMB73_Zm00001d021445 PE=1 SV=1	vALVNYGkDYGR	N-Term(Propionyl); K8(Propionyl)	255000	733.885	74	2.02523E-05	2	93.3039	16563	5928_Lumos2_DDA_120min-IS_HCD-OT_K4-prop-FASP.raw	93.3
A0A1D6IB46	A0A1D6IB46	60S ribosomal protein L14-1 OS=Zea mays OX=4577 GN=ZEAMMB73_Zm00001d021445 PE=1 SV=1	vALVNYGkDYGR	N-Term(Propionyl); K8(Propionyl)	97100	733.885	86	1.47971E-06	2	93.3686	15627	5928_Lumos2_DDA_120min-IS_HCD-OT_K2-prop-FASP.raw	93.36
A0A1D6IB46	A0A1D6IB46	60S ribosomal protein L14-1 OS=Zea mays OX=4577 GN=ZEAMMB73_Zm00001d021445 PE=1 SV=1	vALVNYGKDyGR	N-Term(Propionyl); Y10(Propionyl)	50900	733.886	60	0.000489846	2	93.4862	14283	5928_Lumos2_DDA_120min-IS_HCD-OT_K5-prop-FASP.raw	93.48
A0A1D6IB46	A0A1D6IB46	60S ribosomal protein L14-1 OS=Zea mays OX=4577 GN=ZEAMMB73_Zm00001d021445 PE=1 SV=1	vALVNYGkDYGR	N-Term(Propionyl); K8(Propionyl)	50900	733.886	60	0.000489846	2	93.4862	14283	5928_Lumos2_DDA_120min-IS_HCD-OT_K5-prop-FASP.raw	93.48
A0A1D6IB46	A0A1D6IB46	60S ribosomal protein L14-1 OS=Zea mays OX=4577 GN=ZEAMMB73_Zm00001d021445 PE=1 SV=1	vALVNYGkDYGR	N-Term(Propionyl); K8(Propionyl)	39600	733.885	85	1.56528E-06	2	93.4272	13986	5928_Lumos2_DDA_120min-IS_HCD-OT_K3-prop-FASP.raw	93.38
A0A1D6IB46; B4FCU1	A0A1D6IB46; B4FCU1	60S ribosomal protein L14-1 OS=Zea mays OX=4577 GN=ZEAMMB73_Zm00001d021445 PE=1 SV=1 60S ribosomal protein L14-1 OS=Zea mays OX=4577 GN=100192835 PE=1 SV=1	qELAkLkkASTA	N-Term(Propionyl); K5(Propionyl); K7(Propionyl); K8(Propionyl)	353000	756.438	48	0.00516269	2	106.372	18461	5928_Lumos2_DDA_120min-IS_HCD-OT_K4-prop-FASP.raw	106.42
A0A1D6IB46; B4FCU1	A0A1D6IB46; B4FCU1	60S ribosomal protein L14-1 OS=Zea mays OX=4577 GN=ZEAMMB73_Zm00001d021445 PE=1 SV=1 60S ribosomal protein L14-1 OS=Zea mays OX=4577 GN=100192835 PE=1 SV=1	qELAkLkKAsTA	N-Term(Propionyl); K5(Propionyl); K7(Propionyl); S10(Propionyl)	353000	756.438	48	0.00516269	2	106.372	18461	5928_Lumos2_DDA_120min-IS_HCD-OT_K4-prop-FASP.raw	106.42
A0A1D6IB46; B4FCU1	A0A1D6IB46; B4FCU1	60S ribosomal protein L14-1 OS=Zea mays OX=4577 GN=ZEAMMB73_Zm00001d021445 PE=1 SV=1 60S ribosomal protein L14-1 OS=Zea mays OX=4577 GN=100192835 PE=1 SV=1	qELAkLkKAStA	N-Term(Propionyl); K5(Propionyl); K7(Propionyl); T11(Propionyl)	353000	756.438	48	0.00516269	2	106.372	18461	5928_Lumos2_DDA_120min-IS_HCD-OT_K4-prop-FASP.raw	106.42
A0A1D6IB46; B4FCU1	A0A1D6IB46; B4FCU1	60S ribosomal protein L14-1 OS=Zea mays OX=4577 GN=ZEAMMB73_Zm00001d021445 PE=1 SV=1 60S ribosomal protein L14-1 OS=Zea mays OX=4577 GN=100192835 PE=1 SV=1	qELAkLkKAStA	N-Term(Propionyl); K5(Propionyl); K7(Propionyl); T11(Propionyl)	97300	756.438	48	0.00482134	2	106.291	17457	5928_Lumos2_DDA_120min-IS_HCD-OT_K2-prop-FASP.raw	106.27
A0A1D6IB46; B4FCU1	A0A1D6IB46; B4FCU1	60S ribosomal protein L14-1 OS=Zea mays OX=4577 GN=ZEAMMB73_Zm00001d021445 PE=1 SV=1 60S ribosomal protein L14-1 OS=Zea mays OX=4577 GN=100192835 PE=1 SV=1	qELAkLkKAsTA	N-Term(Propionyl); K5(Propionyl); K7(Propionyl); S10(Propionyl)	97300	756.438	48	0.00482134	2	106.291	17457	5928_Lumos2_DDA_120min-IS_HCD-OT_K2-prop-FASP.raw	106.27
A0A1D6IB46; B4FCU1	A0A1D6IB46; B4FCU1	60S ribosomal protein L14-1 OS=Zea mays OX=4577 GN=ZEAMMB73_Zm00001d021445 PE=1 SV=1 60S ribosomal protein L14-1 OS=Zea mays OX=4577 GN=100192835 PE=1 SV=1	qELAkLkkASTA	N-Term(Propionyl); K5(Propionyl); K7(Propionyl); K8(Propionyl)	97300	756.438	48	0.00482134	2	106.291	17457	5928_Lumos2_DDA_120min-IS_HCD-OT_K2-prop-FASP.raw	106.27
A0A1D6IB46; B4FCU1	A0A1D6IB46; B4FCU1	60S ribosomal protein L14-1 OS=Zea mays OX=4577 GN=ZEAMMB73_Zm00001d021445 PE=1 SV=1 60S ribosomal protein L14-1 OS=Zea mays OX=4577 GN=100192835 PE=1 SV=1	qELAkLkKAStA	N-Term(Propionyl); K5(Propionyl); K7(Propionyl); T11(Propionyl)	94900	756.439	48	0.0055217	2	106.418	16057	5928_Lumos2_DDA_120min-IS_HCD-OT_K5-prop-FASP.raw	106.4
A0A1D6IB46; B4FCU1	A0A1D6IB46; B4FCU1	60S ribosomal protein L14-1 OS=Zea mays OX=4577 GN=ZEAMMB73_Zm00001d021445 PE=1 SV=1 60S ribosomal protein L14-1 OS=Zea mays OX=4577 GN=100192835 PE=1 SV=1	qELAkLkKAsTA	N-Term(Propionyl); K5(Propionyl); K7(Propionyl); S10(Propionyl)	94900	756.439	48	0.0055217	2	106.418	16057	5928_Lumos2_DDA_120min-IS_HCD-OT_K5-prop-FASP.raw	106.4
A0A1D6IB46; B4FCU1	A0A1D6IB46; B4FCU1	60S ribosomal protein L14-1 OS=Zea mays OX=4577 GN=ZEAMMB73_Zm00001d021445 PE=1 SV=1 60S ribosomal protein L14-1 OS=Zea mays OX=4577 GN=100192835 PE=1 SV=1	qELAkLkkASTA	N-Term(Propionyl); K5(Propionyl); K7(Propionyl); K8(Propionyl)	94900	756.439	48	0.0055217	2	106.418	16057	5928_Lumos2_DDA_120min-IS_HCD-OT_K5-prop-FASP.raw	106.4
B6SJ08	B6SJ08	60S ribosomal protein L18 OS=Zea mays OX=4577 GN=100192878 PE=1 SV=1	aPLGQNTVLLR	N-Term(Propionyl)	526000	619.366	64	5.24128E-05	2	81.3787	14413	5928_Lumos2_DDA_120min-IS_HCD-OT_K4-prop-FASP.raw	81.41
B6SJ08	B6SJ08	60S ribosomal protein L18 OS=Zea mays OX=4577 GN=100192878 PE=1 SV=1	aPLGQNTVLLR	N-Term(Propionyl)	170000	619.366	56	0.000336076	2	81.5884	13623	5928_Lumos2_DDA_120min-IS_HCD-OT_K2-prop-FASP.raw	81.57
B6SJ08	B6SJ08	60S ribosomal protein L18 OS=Zea mays OX=4577 GN=100192878 PE=1 SV=1	aPLGQNTVLLR	N-Term(Propionyl)	78800	619.366	59	0.000182573	2	81.612	12453	5928_Lumos2_DDA_120min-IS_HCD-OT_K5-prop-FASP.raw	81.59
B6SJ08; A0A804Q0L6	B6SJ08; A0A804Q0L6	60S ribosomal protein L18 OS=Zea mays OX=4577 GN=100192878 PE=1 SV=1 Large ribosomal subunit protein uL15/eL18 domain-containing protein OS=Zea mays OX=4577 GN=100194344 PE=1 SV=1	gIDLVAGGR	N-Term(Propionyl)	1650000	457.258	61	0.000230279	2	70.3773	12033	5928_Lumos2_DDA_120min-IS_HCD-OT_K4-prop-FASP.raw	70.49
B6SJ08; A0A804Q0L6	B6SJ08; A0A804Q0L6	60S ribosomal protein L18 OS=Zea mays OX=4577 GN=100192878 PE=1 SV=1 Large ribosomal subunit protein uL15/eL18 domain-containing protein OS=Zea mays OX=4577 GN=100194344 PE=1 SV=1	tkSNFNAVILkR	N-Term(Propionyl); K2(Propionyl); K11(Propionyl)	609000	779.951	88	3.24682E-07	2	89.4549	15906	5928_Lumos2_DDA_120min-IS_HCD-OT_K4-prop-FASP.raw	89.46
B6SJ08; A0A804Q0L6	B6SJ08; A0A804Q0L6	60S ribosomal protein L18 OS=Zea mays OX=4577 GN=100192878 PE=1 SV=1 Large ribosomal subunit protein uL15/eL18 domain-containing protein OS=Zea mays OX=4577 GN=100194344 PE=1 SV=1	tkSNFNAVILkR	T1(Propionyl); K2(Propionyl); K11(Propionyl)	609000	779.951	88	3.24682E-07	2	89.4549	15906	5928_Lumos2_DDA_120min-IS_HCD-OT_K4-prop-FASP.raw	89.46
B6SJ08; A0A804Q0L6	B6SJ08; A0A804Q0L6	60S ribosomal protein L18 OS=Zea mays OX=4577 GN=100192878 PE=1 SV=1 Large ribosomal subunit protein uL15/eL18 domain-containing protein OS=Zea mays OX=4577 GN=100194344 PE=1 SV=1	gIDLVAGGR	N-Term(Propionyl)	203000	457.258	46	0.00785292	2	70.6666	10313	5928_Lumos2_DDA_120min-IS_HCD-OT_K3-prop-FASP.raw	70.66
B6SJ08; A0A804Q0L6	B6SJ08; A0A804Q0L6	60S ribosomal protein L18 OS=Zea mays OX=4577 GN=100192878 PE=1 SV=1 Large ribosomal subunit protein uL15/eL18 domain-containing protein OS=Zea mays OX=4577 GN=100194344 PE=1 SV=1	tkSNFNAVILkR	T1(Propionyl); K2(Propionyl); K11(Propionyl)	142000	779.951	99	3.35962E-08	2	89.6225	15023	5928_Lumos2_DDA_120min-IS_HCD-OT_K2-prop-FASP.raw	89.6
B6SJ08; A0A804Q0L6	B6SJ08; A0A804Q0L6	60S ribosomal protein L18 OS=Zea mays OX=4577 GN=100192878 PE=1 SV=1 Large ribosomal subunit protein uL15/eL18 domain-containing protein OS=Zea mays OX=4577 GN=100194344 PE=1 SV=1	tkSNFNAVILkR	N-Term(Propionyl); K2(Propionyl); K11(Propionyl)	142000	779.951	99	3.35962E-08	2	89.6225	15023	5928_Lumos2_DDA_120min-IS_HCD-OT_K2-prop-FASP.raw	89.6
B6SJ08; A0A804Q0L6	B6SJ08; A0A804Q0L6	60S ribosomal protein L18 OS=Zea mays OX=4577 GN=100192878 PE=1 SV=1 Large ribosomal subunit protein uL15/eL18 domain-containing protein OS=Zea mays OX=4577 GN=100194344 PE=1 SV=1	tkSNFNAVILkR	T1(Propionyl); K2(Propionyl); K11(Propionyl)	123000	520.304	78	3.40505E-06	3	89.5071	15917	5928_Lumos2_DDA_120min-IS_HCD-OT_K4-prop-FASP.raw	89.46
B6SJ08; A0A804Q0L6	B6SJ08; A0A804Q0L6	60S ribosomal protein L18 OS=Zea mays OX=4577 GN=100192878 PE=1 SV=1 Large ribosomal subunit protein uL15/eL18 domain-containing protein OS=Zea mays OX=4577 GN=100194344 PE=1 SV=1	tkSNFNAVILkR	N-Term(Propionyl); K2(Propionyl); K11(Propionyl)	123000	520.304	78	3.40505E-06	3	89.5071	15917	5928_Lumos2_DDA_120min-IS_HCD-OT_K4-prop-FASP.raw	89.46
B6SJ08; A0A804Q0L6	B6SJ08; A0A804Q0L6	60S ribosomal protein L18 OS=Zea mays OX=4577 GN=100192878 PE=1 SV=1 Large ribosomal subunit protein uL15/eL18 domain-containing protein OS=Zea mays OX=4577 GN=100194344 PE=1 SV=1	tKSNFNAVILkR	N-Term(Propionyl); T1(Propionyl); K11(Propionyl)	123000	520.304	78	3.40505E-06	3	89.5071	15917	5928_Lumos2_DDA_120min-IS_HCD-OT_K4-prop-FASP.raw	89.46
B6SJ08; A0A804Q0L6	B6SJ08; A0A804Q0L6	60S ribosomal protein L18 OS=Zea mays OX=4577 GN=100192878 PE=1 SV=1 Large ribosomal subunit protein uL15/eL18 domain-containing protein OS=Zea mays OX=4577 GN=100194344 PE=1 SV=1	tkSNFNAVILkR	T1(Propionyl); K2(Propionyl); K11(Propionyl)	71800	779.95	85	8.72027E-07	2	89.6832	13726	5928_Lumos2_DDA_120min-IS_HCD-OT_K5-prop-FASP.raw	89.66
B6SJ08; A0A804Q0L6	B6SJ08; A0A804Q0L6	60S ribosomal protein L18 OS=Zea mays OX=4577 GN=100192878 PE=1 SV=1 Large ribosomal subunit protein uL15/eL18 domain-containing protein OS=Zea mays OX=4577 GN=100194344 PE=1 SV=1	tkSNFNAVILkR	N-Term(Propionyl); K2(Propionyl); K11(Propionyl)	71800	779.95	85	8.72027E-07	2	89.6832	13726	5928_Lumos2_DDA_120min-IS_HCD-OT_K5-prop-FASP.raw	89.66
B6SJ08; A0A804Q0L6	B6SJ08; A0A804Q0L6	60S ribosomal protein L18 OS=Zea mays OX=4577 GN=100192878 PE=1 SV=1 Large ribosomal subunit protein uL15/eL18 domain-containing protein OS=Zea mays OX=4577 GN=100194344 PE=1 SV=1	tkSNFNAVILkR	N-Term(Propionyl); K2(Propionyl); K11(Propionyl)	58500	779.95	73	1.21504E-05	2	89.697	13432	5928_Lumos2_DDA_120min-IS_HCD-OT_K3-prop-FASP.raw	89.62
B6SJ08; A0A804Q0L6	B6SJ08; A0A804Q0L6	60S ribosomal protein L18 OS=Zea mays OX=4577 GN=100192878 PE=1 SV=1 Large ribosomal subunit protein uL15/eL18 domain-containing protein OS=Zea mays OX=4577 GN=100194344 PE=1 SV=1	tkSNFNAVILkR	T1(Propionyl); K2(Propionyl); K11(Propionyl)	58500	779.95	73	1.21504E-05	2	89.697	13432	5928_Lumos2_DDA_120min-IS_HCD-OT_K3-prop-FASP.raw	89.62
B6T1D8	C0P639; B6T1D8	60S ribosomal protein L18a OS=Zea mays OX=4577 GN=100286074 PE=2 SV=1	aLPTPTDEHPkIYR	N-Term(Propionyl); K11(Propionyl)	99800	875.462	57	0.00124938	2	69.7349	10464	5928_Lumos2_DDA_120min-IS_HCD-OT_K5-prop-FASP.raw	69.68
B6T1D8	C0P639; B6T1D8	60S ribosomal protein L18a OS=Zea mays OX=4577 GN=100286074 PE=2 SV=1	aLPTPTDEHPkIYR	N-Term(Propionyl); K11(Propionyl)	66200	875.461	63	0.00031115	2	69.85	10172	5928_Lumos2_DDA_120min-IS_HCD-OT_K3-prop-FASP.raw	69.78
B6TGT0	B6TGT0; B4F9R4	60S ribosomal protein L2 OS=Zea mays OX=4577 GN=ZEAMMB73_Zm00001d030691 PE=1 SV=1	gAPLAkVTFR	N-Term(Propionyl); K6(Propionyl)	3770000	586.345	68	4.71592E-05	2	87.2744	15508	5928_Lumos2_DDA_120min-IS_HCD-OT_K4-prop-FASP.raw	87.32
B6TGT0	B6TGT0; B4F9R4	60S ribosomal protein L2 OS=Zea mays OX=4577 GN=ZEAMMB73_Zm00001d030691 PE=1 SV=1	dAPPGQkVGLIAAR	N-Term(Propionyl); K7(Propionyl)	1430000	752.929	78	4.22238E-06	2	75.7533	13184	5928_Lumos2_DDA_120min-IS_HCD-OT_K4-prop-FASP.raw	75.82
B6TGT0	B6TGT0; B4F9R4	60S ribosomal protein L2 OS=Zea mays OX=4577 GN=ZEAMMB73_Zm00001d030691 PE=1 SV=1	sLDFGER	S1(Propionyl)	1070000	440.214	45	0.00724512	2	65.9789	11082	5928_Lumos2_DDA_120min-IS_HCD-OT_K4-prop-FASP.raw	65.99
B6TGT0	B6TGT0; B4F9R4	60S ribosomal protein L2 OS=Zea mays OX=4577 GN=ZEAMMB73_Zm00001d030691 PE=1 SV=1	sLDFGER	N-Term(Propionyl)	1070000	440.214	45	0.00724512	2	65.9789	11082	5928_Lumos2_DDA_120min-IS_HCD-OT_K4-prop-FASP.raw	65.99
B6TGT0	B6TGT0; B4F9R4	60S ribosomal protein L2 OS=Zea mays OX=4577 GN=ZEAMMB73_Zm00001d030691 PE=1 SV=1	gAPLAkVTFR	N-Term(Propionyl); K6(Propionyl)	976000	586.345	66	5.59857E-05	2	87.5132	13400	5928_Lumos2_DDA_120min-IS_HCD-OT_K5-prop-FASP.raw	87.57
B6TGT0	B6TGT0; B4F9R4	60S ribosomal protein L2 OS=Zea mays OX=4577 GN=ZEAMMB73_Zm00001d030691 PE=1 SV=1	aTLSIGNVLPLR	N-Term(Propionyl)	755000	655.396	69	1.4906E-05	2	102.535	17932	5928_Lumos2_DDA_120min-IS_HCD-OT_K4-prop-FASP.raw	102.59
B6TGT0	B6TGT0; B4F9R4	60S ribosomal protein L2 OS=Zea mays OX=4577 GN=ZEAMMB73_Zm00001d030691 PE=1 SV=1	gAPLAkVTFR	N-Term(Propionyl); K6(Propionyl)	728000	586.344	70	2.83062E-05	2	87.44	14655	5928_Lumos2_DDA_120min-IS_HCD-OT_K2-prop-FASP.raw	87.48
B6TGT0	B6TGT0; B4F9R4	60S ribosomal protein L2 OS=Zea mays OX=4577 GN=ZEAMMB73_Zm00001d030691 PE=1 SV=1	gAPLAkVTFR	N-Term(Propionyl); K6(Propionyl)	521000	586.345	70	2.71998E-05	2	87.5149	13079	5928_Lumos2_DDA_120min-IS_HCD-OT_K3-prop-FASP.raw	87.58
B6TGT0	B6TGT0; B4F9R4	60S ribosomal protein L2 OS=Zea mays OX=4577 GN=ZEAMMB73_Zm00001d030691 PE=1 SV=1	dAPPGQkVGLIAAR	N-Term(Propionyl); K7(Propionyl)	503000	752.926	74	1.36778E-05	2	75.8583	12498	5928_Lumos2_DDA_120min-IS_HCD-OT_K2-prop-FASP.raw	75.97
B6TGT0	B6TGT0; B4F9R4	60S ribosomal protein L2 OS=Zea mays OX=4577 GN=ZEAMMB73_Zm00001d030691 PE=1 SV=1	dAPPGQkVGLIAAR	N-Term(Propionyl); K7(Propionyl)	447000	752.926	67	5.78117E-05	2	75.9447	11222	5928_Lumos2_DDA_120min-IS_HCD-OT_K3-prop-FASP.raw	76.02
B6TGT0	B6TGT0; B4F9R4	60S ribosomal protein L2 OS=Zea mays OX=4577 GN=ZEAMMB73_Zm00001d030691 PE=1 SV=1	sLDFGER	N-Term(Propionyl)	343000	440.213	44	0.00758402	2	66.0232	10560	5928_Lumos2_DDA_120min-IS_HCD-OT_K2-prop-FASP.raw	66.05
B6TGT0	B6TGT0; B4F9R4	60S ribosomal protein L2 OS=Zea mays OX=4577 GN=ZEAMMB73_Zm00001d030691 PE=1 SV=1	sLDFGER	S1(Propionyl)	343000	440.213	44	0.00758402	2	66.0232	10560	5928_Lumos2_DDA_120min-IS_HCD-OT_K2-prop-FASP.raw	66.05
B6TGT0	B6TGT0; B4F9R4	60S ribosomal protein L2 OS=Zea mays OX=4577 GN=ZEAMMB73_Zm00001d030691 PE=1 SV=1	aSGDYAIVISHNPDNGTSR	N-Term(Propionyl)	308000	677.323	57	0.000955497	3	64.5807	10748	5928_Lumos2_DDA_120min-IS_HCD-OT_K4-prop-FASP.raw	64.56
B6TGT0	B6TGT0; B4F9R4	60S ribosomal protein L2 OS=Zea mays OX=4577 GN=ZEAMMB73_Zm00001d030691 PE=1 SV=1	dAPPGQkVGLIAAR	N-Term(Propionyl); K7(Propionyl)	302000	752.928	78	3.59226E-06	2	75.8661	11510	5928_Lumos2_DDA_120min-IS_HCD-OT_K5-prop-FASP.raw	75.95
B6TGT0	B6TGT0; B4F9R4	60S ribosomal protein L2 OS=Zea mays OX=4577 GN=ZEAMMB73_Zm00001d030691 PE=1 SV=1	sLDFGER	S1(Propionyl)	273000	440.214	48	0.00301955	2	66.0343	9791	5928_Lumos2_DDA_120min-IS_HCD-OT_K5-prop-FASP.raw	66.06
B6TGT0	B6TGT0; B4F9R4	60S ribosomal protein L2 OS=Zea mays OX=4577 GN=ZEAMMB73_Zm00001d030691 PE=1 SV=1	sLDFGER	N-Term(Propionyl)	273000	440.214	48	0.00301955	2	66.0343	9791	5928_Lumos2_DDA_120min-IS_HCD-OT_K5-prop-FASP.raw	66.06
B6TGT0	B6TGT0; B4F9R4	60S ribosomal protein L2 OS=Zea mays OX=4577 GN=ZEAMMB73_Zm00001d030691 PE=1 SV=1	aTLSIGNVLPLR	N-Term(Propionyl)	246000	655.395	53	0.000662355	2	102.502	16940	5928_Lumos2_DDA_120min-IS_HCD-OT_K2-prop-FASP.raw	102.56
B6TGT0	B6TGT0; B4F9R4	60S ribosomal protein L2 OS=Zea mays OX=4577 GN=ZEAMMB73_Zm00001d030691 PE=1 SV=1	AtLSIGNVLPLR	T2(Propionyl)	246000	655.395	53	0.000662355	2	102.502	16940	5928_Lumos2_DDA_120min-IS_HCD-OT_K2-prop-FASP.raw	102.56
B6TGT0	B6TGT0; B4F9R4	60S ribosomal protein L2 OS=Zea mays OX=4577 GN=ZEAMMB73_Zm00001d030691 PE=1 SV=1	nGYLkGVVTDVIHDPGR	N-Term(Propionyl); K5(Propionyl)	229000	976.514	87	1.3691E-06	2	103.052	18007	5928_Lumos2_DDA_120min-IS_HCD-OT_K4-prop-FASP.raw	103.1
B6TGT0	B6TGT0	60S ribosomal protein L2 OS=Zea mays OX=4577 GN=ZEAMMB73_Zm00001d030691 PE=1 SV=1	lRGQAAATASkADkAT	N-Term(Propionyl); K11(Propionyl); K14(Propionyl)	221000	576.648	65	0.000225848	3	65.1089	10880	5928_Lumos2_DDA_120min-IS_HCD-OT_K4-prop-FASP.raw	65.06
B6TGT0	B6TGT0; B4F9R4	60S ribosomal protein L2 OS=Zea mays OX=4577 GN=ZEAMMB73_Zm00001d030691 PE=1 SV=1	sLDFGER	S1(Propionyl)	208000	440.214	44	0.00887249	2	66.1328	9529	5928_Lumos2_DDA_120min-IS_HCD-OT_K3-prop-FASP.raw	66.15
B6TGT0	B6TGT0; B4F9R4	60S ribosomal protein L2 OS=Zea mays OX=4577 GN=ZEAMMB73_Zm00001d030691 PE=1 SV=1	sLDFGER	N-Term(Propionyl)	208000	440.214	44	0.00887249	2	66.1328	9529	5928_Lumos2_DDA_120min-IS_HCD-OT_K3-prop-FASP.raw	66.15
B6TGT0	B6TGT0; B4F9R4	60S ribosomal protein L2 OS=Zea mays OX=4577 GN=ZEAMMB73_Zm00001d030691 PE=1 SV=1	aTLSIGNVLPLR	N-Term(Propionyl)	165000	655.395	57	0.00022679	2	102.609	15256	5928_Lumos2_DDA_120min-IS_HCD-OT_K3-prop-FASP.raw	102.68
B6TGT0	B6TGT0; B4F9R4	60S ribosomal protein L2 OS=Zea mays OX=4577 GN=ZEAMMB73_Zm00001d030691 PE=1 SV=1	AtLSIGNVLPLR	T2(Propionyl)	165000	655.395	57	0.00022679	2	102.609	15256	5928_Lumos2_DDA_120min-IS_HCD-OT_K3-prop-FASP.raw	102.68
B6TGT0	B6TGT0; B4F9R4	60S ribosomal protein L2 OS=Zea mays OX=4577 GN=ZEAMMB73_Zm00001d030691 PE=1 SV=1	AsGDYAIVISHNPDNGTSR	S2(Propionyl)	134000	1015.48	82	3.55287E-06	2	64.9372	9315	5928_Lumos2_DDA_120min-IS_HCD-OT_K3-prop-FASP.raw	64.9
B6TGT0	B6TGT0; B4F9R4	60S ribosomal protein L2 OS=Zea mays OX=4577 GN=ZEAMMB73_Zm00001d030691 PE=1 SV=1	aSGDYAIVISHNPDNGTSR	N-Term(Propionyl)	134000	1015.48	82	3.56106E-06	2	64.9372	9315	5928_Lumos2_DDA_120min-IS_HCD-OT_K3-prop-FASP.raw	64.9
B6TGT0	B6TGT0; B4F9R4	60S ribosomal protein L2 OS=Zea mays OX=4577 GN=ZEAMMB73_Zm00001d030691 PE=1 SV=1	gVVTDVIHDPGR	N-Term(Propionyl)	126000	660.849	75	1.57105E-05	2	70.349	12026	5928_Lumos2_DDA_120min-IS_HCD-OT_K4-prop-FASP.raw	70.32
B6TGT0	B6TGT0; B4F9R4	60S ribosomal protein L2 OS=Zea mays OX=4577 GN=ZEAMMB73_Zm00001d030691 PE=1 SV=1	kGAGSVFkSHTH	N-Term(Propionyl); K1(Propionyl); K8(Propionyl)	126000	712.37	90	4.20131E-07	2	66.2411	11141	5928_Lumos2_DDA_120min-IS_HCD-OT_K4-prop-FASP.raw	66.23
B6TGT0	B6TGT0; B4F9R4	60S ribosomal protein L2 OS=Zea mays OX=4577 GN=ZEAMMB73_Zm00001d030691 PE=1 SV=1	aSGDYAIVISHNPDNGTSR	N-Term(Propionyl)	123000	677.324	48	0.00822197	3	64.7914	9543	5928_Lumos2_DDA_120min-IS_HCD-OT_K5-prop-FASP.raw	64.74
B6TGT0	B6TGT0; B4F9R4	60S ribosomal protein L2 OS=Zea mays OX=4577 GN=ZEAMMB73_Zm00001d030691 PE=1 SV=1	aSGDYAIVISHNPDNGTSR	N-Term(Propionyl)	122000	677.323	55	0.00165043	3	64.7599	10285	5928_Lumos2_DDA_120min-IS_HCD-OT_K2-prop-FASP.raw	64.76
B6TGT0	B6TGT0; B4F9R4	60S ribosomal protein L2 OS=Zea mays OX=4577 GN=ZEAMMB73_Zm00001d030691 PE=1 SV=1	nGYLkGVVTDVIHDPGR	N-Term(Propionyl); K5(Propionyl)	83000	976.514	88	1.205E-06	2	102.924	16999	5928_Lumos2_DDA_120min-IS_HCD-OT_K2-prop-FASP.raw	102.93
B6TGT0	B6TGT0; B4F9R4	60S ribosomal protein L2 OS=Zea mays OX=4577 GN=ZEAMMB73_Zm00001d030691 PE=1 SV=1	nGYLkGVVTDVIHDPGR	N-Term(Propionyl); K5(Propionyl)	79300	976.514	94	2.89556E-07	2	103.137	15613	5928_Lumos2_DDA_120min-IS_HCD-OT_K5-prop-FASP.raw	103.16
B6TGT0	B6TGT0; B4F9R4	60S ribosomal protein L2 OS=Zea mays OX=4577 GN=ZEAMMB73_Zm00001d030691 PE=1 SV=1	dAPPGQkVGLIAAR	N-Term(Propionyl); K7(Propionyl)	72800	752.927	55	0.00103925	2	76.0012	10402	5928_Lumos2_DDA_120min-IS_HCD-OT_K1-prop-FASP.raw	76.02
B6TGT0	B6TGT0; B4F9R4	60S ribosomal protein L2 OS=Zea mays OX=4577 GN=ZEAMMB73_Zm00001d030691 PE=1 SV=1	gAPLAkVTFR	N-Term(Propionyl); K6(Propionyl)	71600	586.344	43	0.011258	2	87.5892	12101	5928_Lumos2_DDA_120min-IS_HCD-OT_K1-prop-FASP.raw	87.59
B6TGT0	B6TGT0; B4F9R4	60S ribosomal protein L2 OS=Zea mays OX=4577 GN=ZEAMMB73_Zm00001d030691 PE=1 SV=1	nGYLkGVVTDVIHDPGR	N-Term(Propionyl); K5(Propionyl)	57300	976.514	79	9.13619E-06	2	103.078	15317	5928_Lumos2_DDA_120min-IS_HCD-OT_K3-prop-FASP.raw	103.13
B6TGT0	B6TGT0; B4F9R4	60S ribosomal protein L2 OS=Zea mays OX=4577 GN=ZEAMMB73_Zm00001d030691 PE=1 SV=1	lkGVVTDVIHDPGR	N-Term(Propionyl); K2(Propionyl)	34500	809.451	59	0.000508608	2	97.2432	17175	5928_Lumos2_DDA_120min-IS_HCD-OT_K4-prop-FASP.raw	97.19
B6TGT0	B6TGT0; B4F9R4	60S ribosomal protein L2 OS=Zea mays OX=4577 GN=ZEAMMB73_Zm00001d030691 PE=1 SV=1	AtLSIGNVLPLR	T2(Propionyl)	27200	655.395	58	0.000195545	2	102.702	14183	5928_Lumos2_DDA_120min-IS_HCD-OT_K1-prop-FASP.raw	102.68
B6TGT0	B6TGT0; B4F9R4	60S ribosomal protein L2 OS=Zea mays OX=4577 GN=ZEAMMB73_Zm00001d030691 PE=1 SV=1	aTLSIGNVLPLR	N-Term(Propionyl)	27200	655.395	58	0.000195545	2	102.702	14183	5928_Lumos2_DDA_120min-IS_HCD-OT_K1-prop-FASP.raw	102.68
A0A804PAY9	A0A804PAY9	60S ribosomal protein L21-1 OS=Zea mays OX=4577 GN=100192855 PE=1 SV=1	kVkNDQLkADAkER	N-Term(Propionyl); K1(Propionyl); K3(Propionyl); K8(Propionyl); K12(Propionyl)	203000	641.69	48	0.00778539	3	77.0425	13467	5928_Lumos2_DDA_120min-IS_HCD-OT_K4-prop-FASP.raw	77.01
C0P2E2	B4FCL6; C0P2E2	60S ribosomal protein L21-1 OS=Zea mays OX=4577 GN=100281780 PE=1 SV=1	aIGVEINkQVNGR	N-Term(Propionyl); K8(Propionyl)	162000	755.422	89	4.63285E-07	2	78.9627	13902	5928_Lumos2_DDA_120min-IS_HCD-OT_K4-prop-FASP.raw	78.91
C0P2E2	C0P2E2	60S ribosomal protein L21-1 OS=Zea mays OX=4577 GN=100281780 PE=1 SV=1	kAkNDQLkADAkAR	N-Term(Propionyl); K1(Propionyl); K3(Propionyl); K8(Propionyl); K12(Propionyl)	136000	613.011	74	1.72051E-05	3	73.9214	12117	5928_Lumos2_DDA_120min-IS_HCD-OT_K2-prop-FASP.raw	73.88
C0P2E2	C0P2E2	60S ribosomal protein L21-1 OS=Zea mays OX=4577 GN=100281780 PE=1 SV=1	kAkNDQLkADAkAR	N-Term(Propionyl); K1(Propionyl); K3(Propionyl); K8(Propionyl); K12(Propionyl)	101000	613.01	86	9.37747E-07	3	73.9186	10872	5928_Lumos2_DDA_120min-IS_HCD-OT_K3-prop-FASP.raw	73.89
C0P2E2	C0P2E2	60S ribosomal protein L21-1 OS=Zea mays OX=4577 GN=100281780 PE=1 SV=1	kAkNDQLkADAkAR	N-Term(Propionyl); K1(Propionyl); K3(Propionyl); K8(Propionyl); K12(Propionyl)	95200	919.012	121	3.99561E-10	2	73.9266	12118	5928_Lumos2_DDA_120min-IS_HCD-OT_K2-prop-FASP.raw	73.88
C0P2E2	C0P2E2	60S ribosomal protein L21-1 OS=Zea mays OX=4577 GN=100281780 PE=1 SV=1	kAkNDQLkADAkAR	N-Term(Propionyl); K1(Propionyl); K3(Propionyl); K8(Propionyl); K12(Propionyl)	81700	613.011	69	4.76717E-05	3	73.8561	11181	5928_Lumos2_DDA_120min-IS_HCD-OT_K5-prop-FASP.raw	73.81
C0P2E2	C0P2E2	60S ribosomal protein L21-1 OS=Zea mays OX=4577 GN=100281780 PE=1 SV=1	kAkNDQLkADAkAR	N-Term(Propionyl); K1(Propionyl); K3(Propionyl); K8(Propionyl); K12(Propionyl)	66200	919.011	120	3.66645E-10	2	73.9381	10876	5928_Lumos2_DDA_120min-IS_HCD-OT_K3-prop-FASP.raw	73.9
C0P2E2	B4FCL6; C0P2E2	60S ribosomal protein L21-1 OS=Zea mays OX=4577 GN=100281780 PE=1 SV=1	aIGVEINkQVNGR	N-Term(Propionyl); K8(Propionyl)	50700	755.422	51	0.00323661	2	79.1134	11763	5928_Lumos2_DDA_120min-IS_HCD-OT_K3-prop-FASP.raw	79.09
C0P2E2	C0P2E2	60S ribosomal protein L21-1 OS=Zea mays OX=4577 GN=100281780 PE=1 SV=1	kAkNDQLkADAkAR	N-Term(Propionyl); K1(Propionyl); K3(Propionyl); K8(Propionyl); K12(Propionyl)	43900	919.012	78	6.48122E-06	2	73.8796	11184	5928_Lumos2_DDA_120min-IS_HCD-OT_K5-prop-FASP.raw	73.81
C0P2E2; A0A804PAY9; A0A1D6KTT8	B4FCL6; C0P2E2; A0A804PAY9; A0A1D6KTT8	60S ribosomal protein L21-1 OS=Zea mays OX=4577 GN=100281780 PE=1 SV=1 60S ribosomal protein L21-1 OS=Zea mays OX=4577 GN=100192855 PE=1 SV=1 60S ribosomal protein L21-1 OS=Zea mays OX=4577 GN=ZEAMMB73_Zm00001d032760 PE=1 SV=1	gEVISTkR	N-Term(Propionyl); K7(Propionyl)	3250000	501.285	52	0.00278783	2	58.5897	9391	5928_Lumos2_DDA_120min-IS_HCD-OT_K4-prop-FASP.raw	58.62
C0P2E2; A0A804PAY9; A0A1D6KTT8	B4FCL6; C0P2E2; A0A804PAY9; A0A1D6KTT8	60S ribosomal protein L21-1 OS=Zea mays OX=4577 GN=100281780 PE=1 SV=1 60S ribosomal protein L21-1 OS=Zea mays OX=4577 GN=100192855 PE=1 SV=1 60S ribosomal protein L21-1 OS=Zea mays OX=4577 GN=ZEAMMB73_Zm00001d032760 PE=1 SV=1	gEVIStKR	N-Term(Propionyl); T6(Propionyl)	3250000	501.285	52	0.00278783	2	58.5897	9391	5928_Lumos2_DDA_120min-IS_HCD-OT_K4-prop-FASP.raw	58.62
C0P2E2; A0A804PAY9; A0A1D6KTT8	B4FCL6; C0P2E2; A0A804PAY9; A0A1D6KTT8	60S ribosomal protein L21-1 OS=Zea mays OX=4577 GN=100281780 PE=1 SV=1 60S ribosomal protein L21-1 OS=Zea mays OX=4577 GN=100192855 PE=1 SV=1 60S ribosomal protein L21-1 OS=Zea mays OX=4577 GN=ZEAMMB73_Zm00001d032760 PE=1 SV=1	gEVIStKR	N-Term(Propionyl); T6(Propionyl)	1440000	501.285	52	0.00267422	2	58.6301	8452	5928_Lumos2_DDA_120min-IS_HCD-OT_K5-prop-FASP.raw	58.65
C0P2E2; A0A804PAY9; A0A1D6KTT8	B4FCL6; C0P2E2; A0A804PAY9; A0A1D6KTT8	60S ribosomal protein L21-1 OS=Zea mays OX=4577 GN=100281780 PE=1 SV=1 60S ribosomal protein L21-1 OS=Zea mays OX=4577 GN=100192855 PE=1 SV=1 60S ribosomal protein L21-1 OS=Zea mays OX=4577 GN=ZEAMMB73_Zm00001d032760 PE=1 SV=1	gEVISTkR	N-Term(Propionyl); K7(Propionyl)	1440000	501.285	52	0.00267422	2	58.6301	8452	5928_Lumos2_DDA_120min-IS_HCD-OT_K5-prop-FASP.raw	58.65
C0P2E2; A0A804PAY9; A0A1D6KTT8	B4FCL6; C0P2E2; A0A804PAY9; A0A1D6KTT8	60S ribosomal protein L21-1 OS=Zea mays OX=4577 GN=100281780 PE=1 SV=1 60S ribosomal protein L21-1 OS=Zea mays OX=4577 GN=100192855 PE=1 SV=1 60S ribosomal protein L21-1 OS=Zea mays OX=4577 GN=ZEAMMB73_Zm00001d032760 PE=1 SV=1	gEVISTkR	N-Term(Propionyl); K7(Propionyl)	1400000	501.285	52	0.00283966	2	58.468	8981	5928_Lumos2_DDA_120min-IS_HCD-OT_K2-prop-FASP.raw	58.53
C0P2E2; A0A804PAY9; A0A1D6KTT8	B4FCL6; C0P2E2; A0A804PAY9; A0A1D6KTT8	60S ribosomal protein L21-1 OS=Zea mays OX=4577 GN=100281780 PE=1 SV=1 60S ribosomal protein L21-1 OS=Zea mays OX=4577 GN=100192855 PE=1 SV=1 60S ribosomal protein L21-1 OS=Zea mays OX=4577 GN=ZEAMMB73_Zm00001d032760 PE=1 SV=1	gEVIStKR	N-Term(Propionyl); T6(Propionyl)	1400000	501.285	52	0.00283966	2	58.468	8981	5928_Lumos2_DDA_120min-IS_HCD-OT_K2-prop-FASP.raw	58.53
C0P2E2; A0A804PAY9; A0A1D6KTT8	B4FCL6; C0P2E2; A0A804PAY9; A0A1D6KTT8	60S ribosomal protein L21-1 OS=Zea mays OX=4577 GN=100281780 PE=1 SV=1 60S ribosomal protein L21-1 OS=Zea mays OX=4577 GN=100192855 PE=1 SV=1 60S ribosomal protein L21-1 OS=Zea mays OX=4577 GN=ZEAMMB73_Zm00001d032760 PE=1 SV=1	gEVISTkR	N-Term(Propionyl); K7(Propionyl)	1170000	501.284	52	0.00278498	2	58.5358	8205	5928_Lumos2_DDA_120min-IS_HCD-OT_K3-prop-FASP.raw	58.59
C0P2E2; A0A804PAY9; A0A1D6KTT8	B4FCL6; C0P2E2; A0A804PAY9; A0A1D6KTT8	60S ribosomal protein L21-1 OS=Zea mays OX=4577 GN=100281780 PE=1 SV=1 60S ribosomal protein L21-1 OS=Zea mays OX=4577 GN=100192855 PE=1 SV=1 60S ribosomal protein L21-1 OS=Zea mays OX=4577 GN=ZEAMMB73_Zm00001d032760 PE=1 SV=1	gEVIStKR	N-Term(Propionyl); T6(Propionyl)	1170000	501.284	52	0.00278498	2	58.5358	8205	5928_Lumos2_DDA_120min-IS_HCD-OT_K3-prop-FASP.raw	58.59
C0P2E2; A0A804PAY9; A0A1D6KTT8	B4FCL6; C0P2E2; A0A804PAY9; A0A1D6KTT8	60S ribosomal protein L21-1 OS=Zea mays OX=4577 GN=100281780 PE=1 SV=1 60S ribosomal protein L21-1 OS=Zea mays OX=4577 GN=100192855 PE=1 SV=1 60S ribosomal protein L21-1 OS=Zea mays OX=4577 GN=ZEAMMB73_Zm00001d032760 PE=1 SV=1	gEVIStKR	N-Term(Propionyl); T6(Propionyl)	350000	501.285	52	0.00270519	2	58.4431	7552	5928_Lumos2_DDA_120min-IS_HCD-OT_K1-prop-FASP.raw	58.48
C0P2E2; A0A804PAY9; A0A1D6KTT8	B4FCL6; C0P2E2; A0A804PAY9; A0A1D6KTT8	60S ribosomal protein L21-1 OS=Zea mays OX=4577 GN=100281780 PE=1 SV=1 60S ribosomal protein L21-1 OS=Zea mays OX=4577 GN=100192855 PE=1 SV=1 60S ribosomal protein L21-1 OS=Zea mays OX=4577 GN=ZEAMMB73_Zm00001d032760 PE=1 SV=1	gEVISTkR	N-Term(Propionyl); K7(Propionyl)	350000	501.285	52	0.00270519	2	58.4431	7552	5928_Lumos2_DDA_120min-IS_HCD-OT_K1-prop-FASP.raw	58.48
C0P2E2; A0A804PAY9; A0A1D6KTT8	B4FCL6; C0P2E2; A0A804PAY9; A0A1D6KTT8	60S ribosomal protein L21-1 OS=Zea mays OX=4577 GN=100281780 PE=1 SV=1 60S ribosomal protein L21-1 OS=Zea mays OX=4577 GN=100192855 PE=1 SV=1 60S ribosomal protein L21-1 OS=Zea mays OX=4577 GN=ZEAMMB73_Zm00001d032760 PE=1 SV=1	kkGYIPLTTYLR	N-Term(Propionyl); K1(Propionyl); K2(Propionyl)	172000	810.971	44	0.00767635	2	104.028	18140	5928_Lumos2_DDA_120min-IS_HCD-OT_K4-prop-FASP.raw	104.08
C0P2E2; A0A804PAY9; A0A1D6KTT8	B4FCL6; C0P2E2; A0A804PAY9; A0A1D6KTT8	60S ribosomal protein L21-1 OS=Zea mays OX=4577 GN=100281780 PE=1 SV=1 60S ribosomal protein L21-1 OS=Zea mays OX=4577 GN=100192855 PE=1 SV=1 60S ribosomal protein L21-1 OS=Zea mays OX=4577 GN=ZEAMMB73_Zm00001d032760 PE=1 SV=1	kkGYIPLTTYLR	N-Term(Propionyl); K1(Propionyl); K2(Propionyl)	78300	810.971	56	0.00056641	2	104.011	17145	5928_Lumos2_DDA_120min-IS_HCD-OT_K2-prop-FASP.raw	104.01
C0P2E2; A0A804PAY9; A0A1D6KTT8	B4FCL6; C0P2E2; A0A804PAY9; A0A1D6KTT8	60S ribosomal protein L21-1 OS=Zea mays OX=4577 GN=100281780 PE=1 SV=1 60S ribosomal protein L21-1 OS=Zea mays OX=4577 GN=100192855 PE=1 SV=1 60S ribosomal protein L21-1 OS=Zea mays OX=4577 GN=ZEAMMB73_Zm00001d032760 PE=1 SV=1	kkGYIPLTTYLR	N-Term(Propionyl); K1(Propionyl); K2(Propionyl)	66800	810.971	52	0.00130934	2	104.094	15742	5928_Lumos2_DDA_120min-IS_HCD-OT_K5-prop-FASP.raw	104.11
C0P2E2; A0A804PAY9; A0A1D6KTT8	B4FCL6; C0P2E2; A0A804PAY9; A0A1D6KTT8	60S ribosomal protein L21-1 OS=Zea mays OX=4577 GN=100281780 PE=1 SV=1 60S ribosomal protein L21-1 OS=Zea mays OX=4577 GN=100192855 PE=1 SV=1 60S ribosomal protein L21-1 OS=Zea mays OX=4577 GN=ZEAMMB73_Zm00001d032760 PE=1 SV=1	kkGYIPLTTYLR	N-Term(Propionyl); K1(Propionyl); K2(Propionyl)	52200	810.971	50	0.00237209	2	104.125	15458	5928_Lumos2_DDA_120min-IS_HCD-OT_K3-prop-FASP.raw	104.12
A0A1D6KTT8	A0A1D6KTT8	60S ribosomal protein L21-1 OS=Zea mays OX=4577 GN=ZEAMMB73_Zm00001d032760 PE=1 SV=1	kAkNDQLkADAkkR	N-Term(Propionyl); K1(Propionyl); K3(Propionyl); K8(Propionyl); K12(Propionyl); K13(Propionyl)	704000	650.706	77	6.66436E-06	3	77.0638	13471	5928_Lumos2_DDA_120min-IS_HCD-OT_K4-prop-FASP.raw	77.07
A0A1D6KTT8	A0A1D6KTT8	60S ribosomal protein L21-1 OS=Zea mays OX=4577 GN=ZEAMMB73_Zm00001d032760 PE=1 SV=1	kAkNDQLkADAkkR	N-Term(Propionyl); K1(Propionyl); K3(Propionyl); K8(Propionyl); K12(Propionyl); K13(Propionyl)	317000	650.705	92	2.08156E-07	3	77.234	12771	5928_Lumos2_DDA_120min-IS_HCD-OT_K2-prop-FASP.raw	77.24
A0A1D6KTT8	A0A1D6KTT8	60S ribosomal protein L21-1 OS=Zea mays OX=4577 GN=ZEAMMB73_Zm00001d032760 PE=1 SV=1	kAkNDQLkADAkkR	N-Term(Propionyl); K1(Propionyl); K3(Propionyl); K8(Propionyl); K12(Propionyl); K13(Propionyl)	249000	650.705	83	1.67887E-06	3	77.2517	11447	5928_Lumos2_DDA_120min-IS_HCD-OT_K3-prop-FASP.raw	77.26
A0A1D6KTT8	A0A1D6KTT8	60S ribosomal protein L21-1 OS=Zea mays OX=4577 GN=ZEAMMB73_Zm00001d032760 PE=1 SV=1	kAkNDQLkADAkkR	N-Term(Propionyl); K1(Propionyl); K3(Propionyl); K8(Propionyl); K12(Propionyl); K13(Propionyl)	188000	975.554	81	2.65088E-06	2	77.093	13478	5928_Lumos2_DDA_120min-IS_HCD-OT_K4-prop-FASP.raw	77.08
A0A1D6KTT8	A0A1D6KTT8	60S ribosomal protein L21-1 OS=Zea mays OX=4577 GN=ZEAMMB73_Zm00001d032760 PE=1 SV=1	aIGVEVNkQVNGR	N-Term(Propionyl); K8(Propionyl)	157000	748.415	74	1.30176E-05	2	72.1328	12395	5928_Lumos2_DDA_120min-IS_HCD-OT_K4-prop-FASP.raw	72.13
A0A1D6KTT8	A0A1D6KTT8	60S ribosomal protein L21-1 OS=Zea mays OX=4577 GN=ZEAMMB73_Zm00001d032760 PE=1 SV=1	kAkNDQLkADAkkR	N-Term(Propionyl); K1(Propionyl); K3(Propionyl); K8(Propionyl); K12(Propionyl); K13(Propionyl)	156000	650.706	67	6.16832E-05	3	77.1328	11725	5928_Lumos2_DDA_120min-IS_HCD-OT_K5-prop-FASP.raw	77.15
A0A1D6KTT8	A0A1D6KTT8	60S ribosomal protein L21-1 OS=Zea mays OX=4577 GN=ZEAMMB73_Zm00001d032760 PE=1 SV=1	aIGVEVNkQVNGR	N-Term(Propionyl); K8(Propionyl)	93100	748.415	68	5.70175E-05	2	72.2684	11791	5928_Lumos2_DDA_120min-IS_HCD-OT_K2-prop-FASP.raw	72.25
A0A1D6KTT8	A0A1D6KTT8	60S ribosomal protein L21-1 OS=Zea mays OX=4577 GN=ZEAMMB73_Zm00001d032760 PE=1 SV=1	aIGVEVNkQVNGR	N-Term(Propionyl); K8(Propionyl)	68700	748.415	77	6.95605E-06	2	72.2728	10600	5928_Lumos2_DDA_120min-IS_HCD-OT_K3-prop-FASP.raw	72.26
A0A1D6KTT8	A0A1D6KTT8	60S ribosomal protein L21-1 OS=Zea mays OX=4577 GN=ZEAMMB73_Zm00001d032760 PE=1 SV=1	aIGVEVNkQVNGR	N-Term(Propionyl); K8(Propionyl)	37000	748.415	85	1.14728E-06	2	72.2206	10917	5928_Lumos2_DDA_120min-IS_HCD-OT_K5-prop-FASP.raw	72.16
K7VZN8	K7VZN8	60S ribosomal protein L22-2 OS=Zea mays OX=4577 GN=ZEAMMB73_Zm00001d047500 PE=1 SV=1	vVAASkDR	N-Term(Propionyl); K6(Propionyl)	367000	479.272	48	0.00833266	2	53.8966	8390	5928_Lumos2_DDA_120min-IS_HCD-OT_K4-prop-FASP.raw	53.93
K7VZN8	K7VZN8	60S ribosomal protein L22-2 OS=Zea mays OX=4577 GN=ZEAMMB73_Zm00001d047500 PE=1 SV=1	vVAASkDR	N-Term(Propionyl); K6(Propionyl)	111000	479.271	47	0.00932457	2	53.8389	8051	5928_Lumos2_DDA_120min-IS_HCD-OT_K2-prop-FASP.raw	53.82
K7VZN8	K7VZN8	60S ribosomal protein L22-2 OS=Zea mays OX=4577 GN=ZEAMMB73_Zm00001d047500 PE=1 SV=1	ikVAGGkAGQLGEGVTVTR	N-Term(Propionyl); K2(Propionyl); K7(Propionyl)	101000	670.384	93	2.0273E-07	3	90.1135	16021	5928_Lumos2_DDA_120min-IS_HCD-OT_K4-prop-FASP.raw	90.13
K7VZN8	K7VZN8	60S ribosomal protein L22-2 OS=Zea mays OX=4577 GN=ZEAMMB73_Zm00001d047500 PE=1 SV=1	vVAASkDR	N-Term(Propionyl); K6(Propionyl)	83100	479.271	48	0.00902532	2	53.9259	7416	5928_Lumos2_DDA_120min-IS_HCD-OT_K3-prop-FASP.raw	53.91
K7VZN8	K7VZN8	60S ribosomal protein L22-2 OS=Zea mays OX=4577 GN=ZEAMMB73_Zm00001d047500 PE=1 SV=1	dksKVTVTSDGPFSkR	N-Term(Propionyl); K2(Propionyl); S3(Propionyl); K15(Propionyl)	52500	659.349	80	7.52654E-06	3	84.3614	14985	5928_Lumos2_DDA_120min-IS_HCD-OT_K4-prop-FASP.raw	84.32
K7VZN8	K7VZN8	60S ribosomal protein L22-2 OS=Zea mays OX=4577 GN=ZEAMMB73_Zm00001d047500 PE=1 SV=1	ikVAGGkAGQLGEGVTVTR	N-Term(Propionyl); K2(Propionyl); K7(Propionyl)	23500	670.384	58	0.000686523	3	90.3394	13816	5928_Lumos2_DDA_120min-IS_HCD-OT_K5-prop-FASP.raw	90.29
B4FGL4	B4FGL4	60S ribosomal protein L23 OS=Zea mays OX=4577 GN=100194224 PE=1 SV=1	gGSAGNkFR	N-Term(Propionyl); K7(Propionyl)	834000	503.259	73	1.85439E-05	2	50.5794	7694	5928_Lumos2_DDA_120min-IS_HCD-OT_K4-prop-FASP.raw	50.62
B4FGL4	B4FGL4; B4FRN9	60S ribosomal protein L23 OS=Zea mays OX=4577 GN=100194224 PE=1 SV=1	tVkkGkPDLR	T1(Propionyl); K3(Propionyl); K4(Propionyl); K6(Propionyl)	369000	683.409	50	0.00100409	2	73.5824	12703	5928_Lumos2_DDA_120min-IS_HCD-OT_K4-prop-FASP.raw	73.56
B4FGL4	B4FGL4; B4FRN9	60S ribosomal protein L23 OS=Zea mays OX=4577 GN=100194224 PE=1 SV=1	tVkkGkPDLR	N-Term(Propionyl); K3(Propionyl); K4(Propionyl); K6(Propionyl)	369000	683.409	50	0.00100409	2	73.5824	12703	5928_Lumos2_DDA_120min-IS_HCD-OT_K4-prop-FASP.raw	73.56
B4FGL4	B4FGL4	60S ribosomal protein L23 OS=Zea mays OX=4577 GN=100194224 PE=1 SV=1	gGSAGNkFR	N-Term(Propionyl); K7(Propionyl)	279000	503.259	65	0.000125827	2	50.4363	7362	5928_Lumos2_DDA_120min-IS_HCD-OT_K2-prop-FASP.raw	50.47
B4FGL4	B4FGL4	60S ribosomal protein L23 OS=Zea mays OX=4577 GN=100194224 PE=1 SV=1	gGSAGNkFR	N-Term(Propionyl); K7(Propionyl)	243000	503.258	73	2.33763E-05	2	50.5765	6994	5928_Lumos2_DDA_120min-IS_HCD-OT_K5-prop-FASP.raw	50.61
B4FGL4	B4FGL4	60S ribosomal protein L23 OS=Zea mays OX=4577 GN=100194224 PE=1 SV=1	gGSAGNkFR	N-Term(Propionyl); K7(Propionyl)	203000	503.259	69	4.87276E-05	2	50.6301	6857	5928_Lumos2_DDA_120min-IS_HCD-OT_K3-prop-FASP.raw	50.64
B4FGL4	B4FGL4; B4FRN9	60S ribosomal protein L23 OS=Zea mays OX=4577 GN=100194224 PE=1 SV=1	tVkkGkPDLR	T1(Propionyl); K3(Propionyl); K4(Propionyl); K6(Propionyl)	104000	683.409	52	0.000707909	2	73.8305	10857	5928_Lumos2_DDA_120min-IS_HCD-OT_K3-prop-FASP.raw	73.81
B4FGL4	B4FGL4; B4FRN9	60S ribosomal protein L23 OS=Zea mays OX=4577 GN=100194224 PE=1 SV=1	tVkkGkPDLR	N-Term(Propionyl); K3(Propionyl); K4(Propionyl); K6(Propionyl)	104000	683.409	52	0.000707909	2	73.8305	10857	5928_Lumos2_DDA_120min-IS_HCD-OT_K3-prop-FASP.raw	73.81
B4FGL4	B4FGL4; B4FRN9	60S ribosomal protein L23 OS=Zea mays OX=4577 GN=100194224 PE=1 SV=1	tVkkGkPDLR	T1(Propionyl); K3(Propionyl); K4(Propionyl); K6(Propionyl)	79500	683.408	43	0.00662222	2	73.7382	11161	5928_Lumos2_DDA_120min-IS_HCD-OT_K5-prop-FASP.raw	73.71
B4FGL4	B4FGL4; B4FRN9	60S ribosomal protein L23 OS=Zea mays OX=4577 GN=100194224 PE=1 SV=1	tVkkGkPDLR	N-Term(Propionyl); K3(Propionyl); K4(Propionyl); K6(Propionyl)	79500	683.408	43	0.00662222	2	73.7382	11161	5928_Lumos2_DDA_120min-IS_HCD-OT_K5-prop-FASP.raw	73.71
B4FGL4	B4FGL4; B4FRN9	60S ribosomal protein L23 OS=Zea mays OX=4577 GN=100194224 PE=1 SV=1	iISVkGIkGR	N-Term(Propionyl); K5(Propionyl); K8(Propionyl)	74600	619.894	55	0.000200389	2	97.4064	17200	5928_Lumos2_DDA_120min-IS_HCD-OT_K4-prop-FASP.raw	97.41
B4FGL4	B4FGL4	60S ribosomal protein L23 OS=Zea mays OX=4577 GN=100194224 PE=1 SV=1	gGSAGNkFR	N-Term(Propionyl); K7(Propionyl)	57000	503.259	63	0.000220686	2	50.4986	6281	5928_Lumos2_DDA_120min-IS_HCD-OT_K1-prop-FASP.raw	50.48
B4FGL4	B4FGL4; B4FRN9	60S ribosomal protein L23 OS=Zea mays OX=4577 GN=100194224 PE=1 SV=1	iISVkGIkGR	N-Term(Propionyl); K5(Propionyl); K8(Propionyl)	22200	619.894	55	0.000169775	2	97.7115	14593	5928_Lumos2_DDA_120min-IS_HCD-OT_K3-prop-FASP.raw	97.68
B6SLQ7	B6SLQ7	60S ribosomal protein L23a OS=Zea mays OX=4577 GN=100280771 PE=1 SV=1	VAkAVksGAGkkkTkkIR	K3(Propionyl); K6(Propionyl); S7(Propionyl); K11(Propionyl); K12(Propionyl); K13(Propionyl); K15(Propionyl); K16(Propionyl)	51900	782.821	39	0.00233494	3	99.0302	17433	5928_Lumos2_DDA_120min-IS_HCD-OT_K4-prop-FASP.raw	99
B4FKI3	B4FKI3	60S ribosomal protein L23a OS=Zea mays OX=4577 GN=541695 PE=1 SV=1	hRPTTLkkAR	N-Term(Propionyl); K7(Propionyl); K8(Propionyl)	174000	459.277	43	0.00364809	3	41.7459	5905	5928_Lumos2_DDA_120min-IS_HCD-OT_K4-prop-FASP.raw	41.71
B4FKI3	B4FKI3	60S ribosomal protein L23a OS=Zea mays OX=4577 GN=541695 PE=1 SV=1	VAkAVksGAAkkkTkkIR	K3(Propionyl); K6(Propionyl); S7(Propionyl); K11(Propionyl); K12(Propionyl); K13(Propionyl); K15(Propionyl); K16(Propionyl)	52100	787.493	40	0.00171204	3	105.881	18394	5928_Lumos2_DDA_120min-IS_HCD-OT_K4-prop-FASP.raw	105.84
B4FFR7	B6T1G6; B6TLK1; B4FFR7	60S ribosomal protein L24-2 OS=Zea mays OX=4577 GN=100193634 PE=2 SV=1	aSLEVIQkkR	N-Term(Propionyl); K8(Propionyl); K9(Propionyl)	2170000	670.401	53	0.000859529	2	83.5784	14842	5928_Lumos2_DDA_120min-IS_HCD-OT_K4-prop-FASP.raw	83.65
B4FFR7	B6T1G6; B6TLK1; B4FFR7	60S ribosomal protein L24-2 OS=Zea mays OX=4577 GN=100193634 PE=2 SV=1	aSLEVIQkkR	N-Term(Propionyl); K8(Propionyl); K9(Propionyl)	696000	670.401	51	0.00164536	2	83.709	14016	5928_Lumos2_DDA_120min-IS_HCD-OT_K2-prop-FASP.raw	83.75
B4FFR7	B6T1G6; B6TLK1; B4FFR7	60S ribosomal protein L24-2 OS=Zea mays OX=4577 GN=100193634 PE=2 SV=1	AsLEVIQkkR	S2(Propionyl); K8(Propionyl); K9(Propionyl)	696000	670.401	51	0.00164536	2	83.709	14016	5928_Lumos2_DDA_120min-IS_HCD-OT_K2-prop-FASP.raw	83.75
B4FFR7	B6T1G6; B6TLK1; B4FFR7	60S ribosomal protein L24-2 OS=Zea mays OX=4577 GN=100193634 PE=2 SV=1	kQHkkDIHAEAVkkR	N-Term(Propionyl); K1(Propionyl); K4(Propionyl); K5(Propionyl); K13(Propionyl); K14(Propionyl)	606000	718.08	59	0.000407318	3	63.4395	10494	5928_Lumos2_DDA_120min-IS_HCD-OT_K4-prop-FASP.raw	63.44
B4FFR7	B6T1G6; B6TLK1; B4FFR7	60S ribosomal protein L24-2 OS=Zea mays OX=4577 GN=100193634 PE=2 SV=1	aSLEVIQkkR	N-Term(Propionyl); K8(Propionyl); K9(Propionyl)	569000	670.4	67	4.08515E-05	2	83.7893	12806	5928_Lumos2_DDA_120min-IS_HCD-OT_K5-prop-FASP.raw	83.84
B4FFR7	B6T1G6; B6TLK1; B4FFR7	60S ribosomal protein L24-2 OS=Zea mays OX=4577 GN=100193634 PE=2 SV=1	aSLEVIQkkR	N-Term(Propionyl); K8(Propionyl); K9(Propionyl)	556000	670.4	67	4.05676E-05	2	83.8055	12517	5928_Lumos2_DDA_120min-IS_HCD-OT_K3-prop-FASP.raw	83.85
B4FFR7	B6T1G6; B6TLK1; B4FFR7	60S ribosomal protein L24-2 OS=Zea mays OX=4577 GN=100193634 PE=2 SV=1	sIVGASLEVIQkkR	N-Term(Propionyl); K12(Propionyl); K13(Propionyl)	405000	848.503	75	5.75449E-06	2	110.101	18966	5928_Lumos2_DDA_120min-IS_HCD-OT_K4-prop-FASP.raw	110.19
B4FFR7	B6T1G6; B6TLK1; B4FFR7	60S ribosomal protein L24-2 OS=Zea mays OX=4577 GN=100193634 PE=2 SV=1	sIVGASLEVIQkkR	S1(Propionyl); K12(Propionyl); K13(Propionyl)	405000	848.503	75	5.75449E-06	2	110.101	18966	5928_Lumos2_DDA_120min-IS_HCD-OT_K4-prop-FASP.raw	110.19
B4FFR7	B6T1G6; B6TLK1; B4FFR7	60S ribosomal protein L24-2 OS=Zea mays OX=4577 GN=100193634 PE=2 SV=1	fSGQkIYPGkGIR	N-Term(Propionyl); K5(Propionyl); K10(Propionyl)	355000	809.95	65	0.000135087	2	88.3559	15711	5928_Lumos2_DDA_120min-IS_HCD-OT_K4-prop-FASP.raw	88.38
B4FFR7	B6T1G6; B6TLK1; B4FFR7	60S ribosomal protein L24-2 OS=Zea mays OX=4577 GN=100193634 PE=2 SV=1	kQHkkDIHAEAVkkR	N-Term(Propionyl); K1(Propionyl); K4(Propionyl); K5(Propionyl); K13(Propionyl); K14(Propionyl)	304000	718.078	66	7.91885E-05	3	63.5403	10023	5928_Lumos2_DDA_120min-IS_HCD-OT_K2-prop-FASP.raw	63.56
B4FFR7	B6T1G6; B6TLK1; B4FFR7	60S ribosomal protein L24-2 OS=Zea mays OX=4577 GN=100193634 PE=2 SV=1	kQHkkDIHAEAVkkR	N-Term(Propionyl); K1(Propionyl); K4(Propionyl); K5(Propionyl); K13(Propionyl); K14(Propionyl)	266000	718.078	47	0.00692005	3	63.7756	9094	5928_Lumos2_DDA_120min-IS_HCD-OT_K3-prop-FASP.raw	63.78
B4FFR7	B6T1G6; B6TLK1; B4FFR7	60S ribosomal protein L24-2 OS=Zea mays OX=4577 GN=100193634 PE=2 SV=1	fSGQkIYPGkGIR	N-Term(Propionyl); K5(Propionyl); K10(Propionyl)	166000	809.95	60	0.000374978	2	88.4505	14834	5928_Lumos2_DDA_120min-IS_HCD-OT_K2-prop-FASP.raw	88.47
B4FFR7	B6T1G6; B6TLK1; B4FFR7	60S ribosomal protein L24-2 OS=Zea mays OX=4577 GN=100193634 PE=2 SV=1	sIVGASLEVIQkkR	N-Term(Propionyl); K12(Propionyl); K13(Propionyl)	160000	848.503	95	6.07679E-08	2	110.038	17958	5928_Lumos2_DDA_120min-IS_HCD-OT_K2-prop-FASP.raw	110.09
B4FFR7	B6T1G6; B6TLK1; B4FFR7	60S ribosomal protein L24-2 OS=Zea mays OX=4577 GN=100193634 PE=2 SV=1	sIVGASLEVIQkkR	S1(Propionyl); K12(Propionyl); K13(Propionyl)	160000	848.503	95	6.07679E-08	2	110.038	17958	5928_Lumos2_DDA_120min-IS_HCD-OT_K2-prop-FASP.raw	110.09
B4FFR7	B6T1G6; B6TLK1; B4FFR7	60S ribosomal protein L24-2 OS=Zea mays OX=4577 GN=100193634 PE=2 SV=1	fSGQkIYPGkGIR	N-Term(Propionyl); K5(Propionyl); K10(Propionyl)	147000	809.95	75	1.1989E-05	2	88.5419	13251	5928_Lumos2_DDA_120min-IS_HCD-OT_K3-prop-FASP.raw	88.54
B4FFR7	B6T1G6; B6TLK1; B4FFR7	60S ribosomal protein L24-2 OS=Zea mays OX=4577 GN=100193634 PE=2 SV=1	sIVGASLEVIQkkR	N-Term(Propionyl); K12(Propionyl); K13(Propionyl)	126000	566.005	91	1.69237E-07	3	110.142	18972	5928_Lumos2_DDA_120min-IS_HCD-OT_K4-prop-FASP.raw	110.18
B4FFR7	B6T1G6; B6TLK1; B4FFR7	60S ribosomal protein L24-2 OS=Zea mays OX=4577 GN=100193634 PE=2 SV=1	sIVGASLEVIQkkR	S1(Propionyl); K12(Propionyl); K13(Propionyl)	126000	566.005	91	1.69237E-07	3	110.142	18972	5928_Lumos2_DDA_120min-IS_HCD-OT_K4-prop-FASP.raw	110.18
B4FFR7	B6T1G6; B6TLK1; B4FFR7	60S ribosomal protein L24-2 OS=Zea mays OX=4577 GN=100193634 PE=2 SV=1	sIVGASLEVIQkkR	S1(Propionyl); K12(Propionyl); K13(Propionyl)	120000	848.504	94	7.59444E-08	2	110.077	16261	5928_Lumos2_DDA_120min-IS_HCD-OT_K3-prop-FASP.raw	110.15
B4FFR7	B6T1G6; B6TLK1; B4FFR7	60S ribosomal protein L24-2 OS=Zea mays OX=4577 GN=100193634 PE=2 SV=1	sIVGASLEVIQkkR	N-Term(Propionyl); K12(Propionyl); K13(Propionyl)	120000	848.504	94	7.59444E-08	2	110.077	16261	5928_Lumos2_DDA_120min-IS_HCD-OT_K3-prop-FASP.raw	110.15
B4FFR7	B6T1G6; B6TLK1; B4FFR7	60S ribosomal protein L24-2 OS=Zea mays OX=4577 GN=100193634 PE=2 SV=1	lEVIQkkR	N-Term(Propionyl); K6(Propionyl); K7(Propionyl)	97500	591.366	45	0.00294679	2	93.7418	16632	5928_Lumos2_DDA_120min-IS_HCD-OT_K4-prop-FASP.raw	93.74
B4FFR7	B6T1G6; B6TLK1; B4FFR7	60S ribosomal protein L24-2 OS=Zea mays OX=4577 GN=100193634 PE=2 SV=1	sIVGASLEVIQkkR	N-Term(Propionyl); K12(Propionyl); K13(Propionyl)	88200	848.503	95	6.11891E-08	2	110.09	16549	5928_Lumos2_DDA_120min-IS_HCD-OT_K5-prop-FASP.raw	110.13
B4FFR7	B6T1G6; B6TLK1; B4FFR7	60S ribosomal protein L24-2 OS=Zea mays OX=4577 GN=100193634 PE=2 SV=1	sIVGASLEVIQkkR	S1(Propionyl); K12(Propionyl); K13(Propionyl)	88200	848.503	95	6.11891E-08	2	110.09	16549	5928_Lumos2_DDA_120min-IS_HCD-OT_K5-prop-FASP.raw	110.13
B4FFR7	B6T1G6; B6TLK1; B4FFR7	60S ribosomal protein L24-2 OS=Zea mays OX=4577 GN=100193634 PE=2 SV=1	aSLEVIQkkR	N-Term(Propionyl); K8(Propionyl); K9(Propionyl)	85000	670.4	54	0.000936932	2	83.8442	11579	5928_Lumos2_DDA_120min-IS_HCD-OT_K1-prop-FASP.raw	83.87
B4FFR7	B6T1G6; B6TLK1; B4FFR7	60S ribosomal protein L24-2 OS=Zea mays OX=4577 GN=100193634 PE=2 SV=1	fSGQkIYPGkGIR	N-Term(Propionyl); K5(Propionyl); K10(Propionyl)	83600	809.95	61	0.000332364	2	88.6006	13569	5928_Lumos2_DDA_120min-IS_HCD-OT_K5-prop-FASP.raw	88.57
B4FFR7	B6T1G6; B6TLK1; B4FFR7	60S ribosomal protein L24-2 OS=Zea mays OX=4577 GN=100193634 PE=2 SV=1	sIVGASLEVIQkkR	S1(Propionyl); K12(Propionyl); K13(Propionyl)	44900	566.004	57	0.000392065	3	110.118	17969	5928_Lumos2_DDA_120min-IS_HCD-OT_K2-prop-FASP.raw	110.08
B4FFR7	B6T1G6; B6TLK1; B4FFR7	60S ribosomal protein L24-2 OS=Zea mays OX=4577 GN=100193634 PE=2 SV=1	sIVGASLEVIQkkR	N-Term(Propionyl); K12(Propionyl); K13(Propionyl)	44900	566.004	57	0.000392065	3	110.118	17969	5928_Lumos2_DDA_120min-IS_HCD-OT_K2-prop-FASP.raw	110.08
B4FFR7	B6T1G6; B6TLK1; B4FFR7	60S ribosomal protein L24-2 OS=Zea mays OX=4577 GN=100193634 PE=2 SV=1	sIVGASLEVIQkkR	N-Term(Propionyl); K12(Propionyl); K13(Propionyl)	32200	566.005	59	0.000198975	3	110.176	16274	5928_Lumos2_DDA_120min-IS_HCD-OT_K3-prop-FASP.raw	110.16
B4FFR7	B6T1G6; B6TLK1; B4FFR7	60S ribosomal protein L24-2 OS=Zea mays OX=4577 GN=100193634 PE=2 SV=1	sIVGASLEVIQkkR	S1(Propionyl); K12(Propionyl); K13(Propionyl)	32200	566.005	59	0.000198975	3	110.176	16274	5928_Lumos2_DDA_120min-IS_HCD-OT_K3-prop-FASP.raw	110.16
B4FFR7	B6T1G6; B6TLK1; B4FFR7	60S ribosomal protein L24-2 OS=Zea mays OX=4577 GN=100193634 PE=2 SV=1	sIVGASLEVIQk	N-Term(Propionyl); K12(Propionyl)	28200	678.393	45	0.0103183	2	111.423	19139	5928_Lumos2_DDA_120min-IS_HCD-OT_K4-prop-FASP.raw	111.39
B4FFR7	B6T1G6; B6TLK1; B4FFR7	60S ribosomal protein L24-2 OS=Zea mays OX=4577 GN=100193634 PE=2 SV=1	sIVGASLEVIQk	S1(Propionyl); K12(Propionyl)	28200	678.393	45	0.0103183	2	111.423	19139	5928_Lumos2_DDA_120min-IS_HCD-OT_K4-prop-FASP.raw	111.39
B4FFR7	B6T1G6; B6TLK1; B4FFR7	60S ribosomal protein L24-2 OS=Zea mays OX=4577 GN=100193634 PE=2 SV=1	sIVGASLEVIQkkR	N-Term(Propionyl); K12(Propionyl); K13(Propionyl)	25300	566.005	57	0.000320478	3	110.154	16557	5928_Lumos2_DDA_120min-IS_HCD-OT_K5-prop-FASP.raw	110.14
B4FFR7	B6T1G6; B6TLK1; B4FFR7	60S ribosomal protein L24-2 OS=Zea mays OX=4577 GN=100193634 PE=2 SV=1	sIVGASLEVIQkkR	S1(Propionyl); K12(Propionyl); K13(Propionyl)	25300	566.005	57	0.000320478	3	110.154	16557	5928_Lumos2_DDA_120min-IS_HCD-OT_K5-prop-FASP.raw	110.14
B4FFR7	B6T1G6; B6TLK1; B4FFR7	60S ribosomal protein L24-2 OS=Zea mays OX=4577 GN=100193634 PE=2 SV=1	sIVGASLEVIQkkR	S1(Propionyl); K12(Propionyl); K13(Propionyl)	11800	848.503	70	1.62106E-05	2	110.111	15213	5928_Lumos2_DDA_120min-IS_HCD-OT_K1-prop-FASP.raw	110.13
B4FFR7	B6T1G6; B6TLK1; B4FFR7	60S ribosomal protein L24-2 OS=Zea mays OX=4577 GN=100193634 PE=2 SV=1	sIVGASLEVIQkkR	N-Term(Propionyl); K12(Propionyl); K13(Propionyl)	11800	848.503	70	1.62106E-05	2	110.111	15213	5928_Lumos2_DDA_120min-IS_HCD-OT_K1-prop-FASP.raw	110.13
B4FTA3	B4FEE3; B4FTA3; A0A804MA65; A0A1D6GSL8	60S ribosomal protein L27 OS=Zea mays OX=4577 GN=ZEAMMB73_Zm00001d036570 PE=1 SV=1	dSAKktAkkSR	N-Term(Propionyl); K5(Propionyl); T6(Propionyl); K8(Propionyl); K9(Propionyl)	618000	750.425	49	0.00452821	2	60.7319	9873	5928_Lumos2_DDA_120min-IS_HCD-OT_K4-prop-FASP.raw	60.71
B4FTA3	B4FTA3	60S ribosomal protein L27 OS=Zea mays OX=4577 GN=ZEAMMB73_Zm00001d036570 PE=1 SV=1	yTLDVDFkDVATGGPDALSTR	Y1(Propionyl); K8(Propionyl)	34600	785.056	51	0.0064406	3	107.844	18659	5928_Lumos2_DDA_120min-IS_HCD-OT_K4-prop-FASP.raw	107.77
B4FTA3	B4FTA3	60S ribosomal protein L27 OS=Zea mays OX=4577 GN=ZEAMMB73_Zm00001d036570 PE=1 SV=1	yTLDVDFkDVATGGPDALSTR	N-Term(Propionyl); K8(Propionyl)	34600	785.056	51	0.0064406	3	107.844	18659	5928_Lumos2_DDA_120min-IS_HCD-OT_K4-prop-FASP.raw	107.77
B4FYR2	B4FYR2	60S ribosomal protein L28 OS=Zea mays OX=4577 GN=100284901 PE=1 SV=1	aTVPGDLIWQVVR	N-Term(Prot)(Acetyl)	476000	748.416	65	0.000131398	2	108.093	18692	5928_Lumos2_DDA_120min-IS_HCD-OT_K4-prop-FASP.raw	108.23
B4FYR2	B4FYR2	60S ribosomal protein L28 OS=Zea mays OX=4577 GN=100284901 PE=1 SV=1	aTVPGDLIWQVVR	N-Term(Prot)(Acetyl)	213000	748.416	63	0.000207433	2	108.054	17693	5928_Lumos2_DDA_120min-IS_HCD-OT_K2-prop-FASP.raw	108.1
B4FYR2	B4FYR2	60S ribosomal protein L28 OS=Zea mays OX=4577 GN=100284901 PE=1 SV=1	aTVPGDLIWQVVR	N-Term(Prot)(Acetyl)	103000	748.416	69	4.55791E-05	2	108.099	16279	5928_Lumos2_DDA_120min-IS_HCD-OT_K5-prop-FASP.raw	108.18
B4FYR2	B4FYR2	60S ribosomal protein L28 OS=Zea mays OX=4577 GN=100284901 PE=1 SV=1	aTVPGDLIWQVVR	N-Term(Prot)(Acetyl)	87900	748.417	48	0.00674796	2	108.121	15995	5928_Lumos2_DDA_120min-IS_HCD-OT_K3-prop-FASP.raw	108.18
B4FYR2; B4FM15	B4FYR2; B4FM15	60S ribosomal protein L28 OS=Zea mays OX=4577 GN=100284901 PE=1 SV=1 60S ribosomal protein L28-1 OS=Zea mays OX=4577 GN=100281129 PE=1 SV=1	sLQVAkSGVkkkNR	N-Term(Propionyl); K6(Propionyl); K10(Propionyl); K11(Propionyl); K12(Propionyl)	986000	608.363	93	1.15349E-07	3	82.6022	14655	5928_Lumos2_DDA_120min-IS_HCD-OT_K4-prop-FASP.raw	82.64
B4FYR2; B4FM15	B4FYR2; B4FM15	60S ribosomal protein L28 OS=Zea mays OX=4577 GN=100284901 PE=1 SV=1 60S ribosomal protein L28-1 OS=Zea mays OX=4577 GN=100281129 PE=1 SV=1	sLQVAkSGVkkkNR	S1(Propionyl); K6(Propionyl); K10(Propionyl); K11(Propionyl); K12(Propionyl)	986000	608.363	93	1.15349E-07	3	82.6022	14655	5928_Lumos2_DDA_120min-IS_HCD-OT_K4-prop-FASP.raw	82.64
B4FYR2; B4FM15	B4FYR2; B4FM15	60S ribosomal protein L28 OS=Zea mays OX=4577 GN=100284901 PE=1 SV=1 60S ribosomal protein L28-1 OS=Zea mays OX=4577 GN=100281129 PE=1 SV=1	sLQVAkSGVkkkNR	N-Term(Propionyl); K6(Propionyl); K10(Propionyl); K11(Propionyl); K12(Propionyl)	600000	912.04	84	8.22229E-07	2	82.6101	14657	5928_Lumos2_DDA_120min-IS_HCD-OT_K4-prop-FASP.raw	82.65
B4FYR2; B4FM15	B4FYR2; B4FM15	60S ribosomal protein L28 OS=Zea mays OX=4577 GN=100284901 PE=1 SV=1 60S ribosomal protein L28-1 OS=Zea mays OX=4577 GN=100281129 PE=1 SV=1	sLQVAkSGVkkkNR	S1(Propionyl); K6(Propionyl); K10(Propionyl); K11(Propionyl); K12(Propionyl)	600000	912.04	84	8.22229E-07	2	82.6101	14657	5928_Lumos2_DDA_120min-IS_HCD-OT_K4-prop-FASP.raw	82.65
B4FYR2; B4FM15	B4FYR2; B4FM15	60S ribosomal protein L28 OS=Zea mays OX=4577 GN=100284901 PE=1 SV=1 60S ribosomal protein L28-1 OS=Zea mays OX=4577 GN=100281129 PE=1 SV=1	sLQVAkSGVkkkNR	S1(Propionyl); K6(Propionyl); K10(Propionyl); K11(Propionyl); K12(Propionyl)	344000	608.362	64	6.62541E-05	3	82.7389	13835	5928_Lumos2_DDA_120min-IS_HCD-OT_K2-prop-FASP.raw	82.75
B4FYR2; B4FM15	B4FYR2; B4FM15	60S ribosomal protein L28 OS=Zea mays OX=4577 GN=100284901 PE=1 SV=1 60S ribosomal protein L28-1 OS=Zea mays OX=4577 GN=100281129 PE=1 SV=1	sLQVAkSGVkkkNR	N-Term(Propionyl); K6(Propionyl); K10(Propionyl); K11(Propionyl); K12(Propionyl)	344000	608.362	64	6.62541E-05	3	82.7389	13835	5928_Lumos2_DDA_120min-IS_HCD-OT_K2-prop-FASP.raw	82.75
B4FYR2; B4FM15	B4FYR2; B4FM15	60S ribosomal protein L28 OS=Zea mays OX=4577 GN=100284901 PE=1 SV=1 60S ribosomal protein L28-1 OS=Zea mays OX=4577 GN=100281129 PE=1 SV=1	sLQVAkSGVkkkNR	S1(Propionyl); K6(Propionyl); K10(Propionyl); K11(Propionyl); K12(Propionyl)	236000	608.363	75	6.69549E-06	3	82.84	12368	5928_Lumos2_DDA_120min-IS_HCD-OT_K3-prop-FASP.raw	82.86
B4FYR2; B4FM15	B4FYR2; B4FM15	60S ribosomal protein L28 OS=Zea mays OX=4577 GN=100284901 PE=1 SV=1 60S ribosomal protein L28-1 OS=Zea mays OX=4577 GN=100281129 PE=1 SV=1	sLQVAkSGVkkkNR	N-Term(Propionyl); K6(Propionyl); K10(Propionyl); K11(Propionyl); K12(Propionyl)	236000	608.363	75	6.69549E-06	3	82.84	12368	5928_Lumos2_DDA_120min-IS_HCD-OT_K3-prop-FASP.raw	82.86
B4FYR2; B4FM15	B4FYR2; B4FM15	60S ribosomal protein L28 OS=Zea mays OX=4577 GN=100284901 PE=1 SV=1 60S ribosomal protein L28-1 OS=Zea mays OX=4577 GN=100281129 PE=1 SV=1	sLQVAkSGVkkkNR	S1(Propionyl); K6(Propionyl); K10(Propionyl); K11(Propionyl); K12(Propionyl)	223000	912.039	70	2.05217E-05	2	82.7433	13836	5928_Lumos2_DDA_120min-IS_HCD-OT_K2-prop-FASP.raw	82.75
B4FYR2; B4FM15	B4FYR2; B4FM15	60S ribosomal protein L28 OS=Zea mays OX=4577 GN=100284901 PE=1 SV=1 60S ribosomal protein L28-1 OS=Zea mays OX=4577 GN=100281129 PE=1 SV=1	sLQVAkSGVkkkNR	N-Term(Propionyl); K6(Propionyl); K10(Propionyl); K11(Propionyl); K12(Propionyl)	223000	912.039	70	2.05217E-05	2	82.7433	13836	5928_Lumos2_DDA_120min-IS_HCD-OT_K2-prop-FASP.raw	82.75
B4FYR2; B4FM15	B4FYR2; B4FM15	60S ribosomal protein L28 OS=Zea mays OX=4577 GN=100284901 PE=1 SV=1 60S ribosomal protein L28-1 OS=Zea mays OX=4577 GN=100281129 PE=1 SV=1	sLQVAkSGVkkkNR	S1(Propionyl); K6(Propionyl); K10(Propionyl); K11(Propionyl); K12(Propionyl)	176000	608.364	76	4.67211E-06	3	82.7722	12641	5928_Lumos2_DDA_120min-IS_HCD-OT_K5-prop-FASP.raw	82.79
B4FYR2; B4FM15	B4FYR2; B4FM15	60S ribosomal protein L28 OS=Zea mays OX=4577 GN=100284901 PE=1 SV=1 60S ribosomal protein L28-1 OS=Zea mays OX=4577 GN=100281129 PE=1 SV=1	sLQVAkSGVkkkNR	N-Term(Propionyl); K6(Propionyl); K10(Propionyl); K11(Propionyl); K12(Propionyl)	176000	608.364	76	4.67211E-06	3	82.7722	12641	5928_Lumos2_DDA_120min-IS_HCD-OT_K5-prop-FASP.raw	82.79
B4FYR2; B4FM15	B4FYR2; B4FM15	60S ribosomal protein L28 OS=Zea mays OX=4577 GN=100284901 PE=1 SV=1 60S ribosomal protein L28-1 OS=Zea mays OX=4577 GN=100281129 PE=1 SV=1	sLQVAkSGVkkkNR	S1(Propionyl); K6(Propionyl); K10(Propionyl); K11(Propionyl); K12(Propionyl)	145000	912.04	85	6.55483E-07	2	82.845	12369	5928_Lumos2_DDA_120min-IS_HCD-OT_K3-prop-FASP.raw	82.87
B4FYR2; B4FM15	B4FYR2; B4FM15	60S ribosomal protein L28 OS=Zea mays OX=4577 GN=100284901 PE=1 SV=1 60S ribosomal protein L28-1 OS=Zea mays OX=4577 GN=100281129 PE=1 SV=1	sLQVAkSGVkkkNR	N-Term(Propionyl); K6(Propionyl); K10(Propionyl); K11(Propionyl); K12(Propionyl)	145000	912.04	85	6.55483E-07	2	82.845	12369	5928_Lumos2_DDA_120min-IS_HCD-OT_K3-prop-FASP.raw	82.87
B4FYR2; B4FM15	B4FYR2; B4FM15	60S ribosomal protein L28 OS=Zea mays OX=4577 GN=100284901 PE=1 SV=1 60S ribosomal protein L28-1 OS=Zea mays OX=4577 GN=100281129 PE=1 SV=1	sLQVAkSGVkkkNR	S1(Propionyl); K6(Propionyl); K10(Propionyl); K11(Propionyl); K12(Propionyl)	116000	912.041	90	1.80231E-07	2	82.7922	12644	5928_Lumos2_DDA_120min-IS_HCD-OT_K5-prop-FASP.raw	82.79
B4FYR2; B4FM15	B4FYR2; B4FM15	60S ribosomal protein L28 OS=Zea mays OX=4577 GN=100284901 PE=1 SV=1 60S ribosomal protein L28-1 OS=Zea mays OX=4577 GN=100281129 PE=1 SV=1	sLQVAkSGVkkkNR	N-Term(Propionyl); K6(Propionyl); K10(Propionyl); K11(Propionyl); K12(Propionyl)	116000	912.041	90	1.80231E-07	2	82.7922	12644	5928_Lumos2_DDA_120min-IS_HCD-OT_K5-prop-FASP.raw	82.79
B4FYR2; B4FM15	B4FYR2; B4FM15	60S ribosomal protein L28 OS=Zea mays OX=4577 GN=100284901 PE=1 SV=1 60S ribosomal protein L28-1 OS=Zea mays OX=4577 GN=100281129 PE=1 SV=1	sLQVAkSGVkkkNR	S1(Propionyl); K6(Propionyl); K10(Propionyl); K11(Propionyl); K12(Propionyl)	50900	608.362	67	3.55519E-05	3	82.849	11436	5928_Lumos2_DDA_120min-IS_HCD-OT_K1-prop-FASP.raw	82.86
B4FYR2; B4FM15	B4FYR2; B4FM15	60S ribosomal protein L28 OS=Zea mays OX=4577 GN=100284901 PE=1 SV=1 60S ribosomal protein L28-1 OS=Zea mays OX=4577 GN=100281129 PE=1 SV=1	sLQVAkSGVkkkNR	N-Term(Propionyl); K6(Propionyl); K10(Propionyl); K11(Propionyl); K12(Propionyl)	50900	608.362	67	3.55519E-05	3	82.849	11436	5928_Lumos2_DDA_120min-IS_HCD-OT_K1-prop-FASP.raw	82.86
B4FYR2; B4FM15	B4FYR2; B4FM15	60S ribosomal protein L28 OS=Zea mays OX=4577 GN=100284901 PE=1 SV=1 60S ribosomal protein L28-1 OS=Zea mays OX=4577 GN=100281129 PE=1 SV=1	sLQVAkSGVkkkNR	S1(Propionyl); K6(Propionyl); K10(Propionyl); K11(Propionyl); K12(Propionyl)	43800	912.039	81	1.37641E-06	2	82.8748	11439	5928_Lumos2_DDA_120min-IS_HCD-OT_K1-prop-FASP.raw	82.86
B4FYR2; B4FM15	B4FYR2; B4FM15	60S ribosomal protein L28 OS=Zea mays OX=4577 GN=100284901 PE=1 SV=1 60S ribosomal protein L28-1 OS=Zea mays OX=4577 GN=100281129 PE=1 SV=1	sLQVAkSGVkkkNR	N-Term(Propionyl); K6(Propionyl); K10(Propionyl); K11(Propionyl); K12(Propionyl)	43800	912.039	81	1.37641E-06	2	82.8748	11439	5928_Lumos2_DDA_120min-IS_HCD-OT_K1-prop-FASP.raw	82.86
B4FBM9	C0P5V7; B4FBM9	60S ribosomal protein L3-1 OS=Zea mays OX=4577 GN=100192516 PE=1 SV=1	vIAHTQIR	N-Term(Propionyl)	614000	497.296	46	0.00308398	2	52.4368	8084	5928_Lumos2_DDA_120min-IS_HCD-OT_K4-prop-FASP.raw	52.47
B4FBM9	C0P5V7; B4FBM9	60S ribosomal protein L3-1 OS=Zea mays OX=4577 GN=100192516 PE=1 SV=1	fQTTDEkQR	N-Term(Propionyl); K7(Propionyl)	379000	632.812	49	0.00500441	2	56.7866	9027	5928_Lumos2_DDA_120min-IS_HCD-OT_K4-prop-FASP.raw	56.8
B4FBM9	B4FBM9	60S ribosomal protein L3-1 OS=Zea mays OX=4577 GN=100192516 PE=1 SV=1	gkVkSFPR	N-Term(Propionyl); K2(Propionyl); K4(Propionyl)	354000	543.819	60	0.000292882	2	72.4134	12460	5928_Lumos2_DDA_120min-IS_HCD-OT_K4-prop-FASP.raw	72.53
B4FBM9	C0P5V7; B4FBM9	60S ribosomal protein L3-1 OS=Zea mays OX=4577 GN=100192516 PE=1 SV=1	qSLLkQTSR	N-Term(Propionyl); K5(Propionyl)	330000	586.836	47	0.00785145	2	70.8173	12133	5928_Lumos2_DDA_120min-IS_HCD-OT_K4-prop-FASP.raw	70.83
B4FBM9	C0P5V7; B4FBM9	60S ribosomal protein L3-1 OS=Zea mays OX=4577 GN=100192516 PE=1 SV=1	vIAHTQIR	N-Term(Propionyl)	237000	497.296	48	0.00198204	2	52.5533	7349	5928_Lumos2_DDA_120min-IS_HCD-OT_K5-prop-FASP.raw	52.55
B4FBM9	C0P5V7; B4FBM9	60S ribosomal protein L3-1 OS=Zea mays OX=4577 GN=100192516 PE=1 SV=1	vIAHTQIR	N-Term(Propionyl)	237000	497.296	42	0.00828156	2	52.2251	7727	5928_Lumos2_DDA_120min-IS_HCD-OT_K2-prop-FASP.raw	52.23
B4FBM9	C0P5V7; B4FBM9	60S ribosomal protein L3-1 OS=Zea mays OX=4577 GN=100192516 PE=1 SV=1	fQTTDEkQR	N-Term(Propionyl); K7(Propionyl)	127000	632.812	48	0.00641883	2	56.7903	7922	5928_Lumos2_DDA_120min-IS_HCD-OT_K3-prop-FASP.raw	56.78
B4FBM9	C0P5V7; B4FBM9	60S ribosomal protein L3-1 OS=Zea mays OX=4577 GN=100192516 PE=1 SV=1	vIAHTQIR	N-Term(Propionyl)	119000	497.295	54	0.000491663	2	52.5349	7184	5928_Lumos2_DDA_120min-IS_HCD-OT_K3-prop-FASP.raw	52.53
B4FBM9	B4FBM9	60S ribosomal protein L3-1 OS=Zea mays OX=4577 GN=100192516 PE=1 SV=1	gkVkSFPR	N-Term(Propionyl); K2(Propionyl); K4(Propionyl)	105000	543.818	52	0.00172859	2	72.7224	11886	5928_Lumos2_DDA_120min-IS_HCD-OT_K2-prop-FASP.raw	72.72
B4FBM9	B4FBM9	60S ribosomal protein L3-1 OS=Zea mays OX=4577 GN=100192516 PE=1 SV=1	gkVkSFPR	N-Term(Propionyl); K2(Propionyl); K4(Propionyl)	84300	543.819	49	0.0035702	2	72.6963	10997	5928_Lumos2_DDA_120min-IS_HCD-OT_K5-prop-FASP.raw	72.71
B6U961	B6U961; B6SNJ5; B6SJJ1	60S ribosomal protein L31 OS=Zea mays OX=4577 GN=100285759 PE=1 SV=1	kDEVVTR	N-Term(Propionyl); K1(Propionyl)	353000	479.763	48	0.00821606	2	52.7168	7823	5928_Lumos2_DDA_120min-IS_HCD-OT_K2-prop-FASP.raw	52.73
B6U961	B6U961; B6SNJ5; B6SJJ1	60S ribosomal protein L31 OS=Zea mays OX=4577 GN=100285759 PE=1 SV=1	kDEVVTR	N-Term(Propionyl); K1(Propionyl)	334000	479.763	51	0.00463334	2	52.8293	7394	5928_Lumos2_DDA_120min-IS_HCD-OT_K5-prop-FASP.raw	52.86
B6U961	B6U961; B6SNJ5; B6SJJ1	60S ribosomal protein L31 OS=Zea mays OX=4577 GN=100285759 PE=1 SV=1	eYTINLHkR	N-Term(Propionyl); K8(Propionyl)	255000	643.347	47	0.0109408	2	67.0857	10771	5928_Lumos2_DDA_120min-IS_HCD-OT_K2-prop-FASP.raw	67.07
B6U961	B6U961; B6SNJ5; B6SJJ1	60S ribosomal protein L31 OS=Zea mays OX=4577 GN=100285759 PE=1 SV=1	eYTINLHkR	N-Term(Propionyl); K8(Propionyl)	224000	643.347	52	0.00303188	2	67.1202	9696	5928_Lumos2_DDA_120min-IS_HCD-OT_K3-prop-FASP.raw	67.13
B6U961	B6U961; B6SNJ5; B6SJJ1	60S ribosomal protein L31 OS=Zea mays OX=4577 GN=100285759 PE=1 SV=1	kDEVVTR	N-Term(Propionyl); K1(Propionyl)	108000	479.763	47	0.00996928	2	52.7395	6637	5928_Lumos2_DDA_120min-IS_HCD-OT_K1-prop-FASP.raw	52.74
B6U961	B6U961; B6SNJ5; B6SJJ1	60S ribosomal protein L31 OS=Zea mays OX=4577 GN=100285759 PE=1 SV=1	kkkAPNAIkEIR	N-Term(Propionyl); K1(Propionyl); K2(Propionyl); K3(Propionyl); K9(Propionyl)	70200	838.509	56	0.000179982	2	84.5236	15014	5928_Lumos2_DDA_120min-IS_HCD-OT_K4-prop-FASP.raw	84.44
B4FI53	B4FI53	60S ribosomal protein L32 OS=Zea mays OX=4577 GN=100194289 PE=1 SV=1	iGYGSDkSTR	N-Term(Propionyl); K7(Propionyl)	255000	598.302	51	0.00270099	2	59.0029	9494	5928_Lumos2_DDA_120min-IS_HCD-OT_K4-prop-FASP.raw	58.98
B4FI53	B4FI53	60S ribosomal protein L32 OS=Zea mays OX=4577 GN=100194289 PE=1 SV=1	kkIVkkR	N-Term(Propionyl); K1(Propionyl); K2(Propionyl); K5(Propionyl); K6(Propionyl)	160000	590.394	35	0.00323088	2	82.7865	14691	5928_Lumos2_DDA_120min-IS_HCD-OT_K4-prop-FASP.raw	82.8
B4FI53	B4FI53	60S ribosomal protein L32 OS=Zea mays OX=4577 GN=100194289 PE=1 SV=1	kkIVkkR	N-Term(Propionyl); K1(Propionyl); K2(Propionyl); K5(Propionyl); K6(Propionyl)	92500	590.395	33	0.0046916	2	83.0576	12404	5928_Lumos2_DDA_120min-IS_HCD-OT_K3-prop-FASP.raw	83.05
B8A2K5	B8A2K5; B6T872	60S ribosomal protein L32-1 OS=Zea mays OX=4577 GN=100193699 PE=1 SV=1	iGYGSDkkTR	N-Term(Propionyl); K7(Propionyl); K8(Propionyl)	148000	646.846	46	0.00934651	2	66.7795	11250	5928_Lumos2_DDA_120min-IS_HCD-OT_K4-prop-FASP.raw	66.76
B8A2K5	B8A2K5; B6T872	60S ribosomal protein L32-1 OS=Zea mays OX=4577 GN=100193699 PE=1 SV=1	iGYGSDkKtR	N-Term(Propionyl); K7(Propionyl); T9(Propionyl)	148000	646.846	46	0.00934651	2	66.7795	11250	5928_Lumos2_DDA_120min-IS_HCD-OT_K4-prop-FASP.raw	66.76
B8A2K5	B8A2K5; B6T872	60S ribosomal protein L32-1 OS=Zea mays OX=4577 GN=100193699 PE=1 SV=1	aVPLLTQkIVkkR	N-Term(Propionyl); K8(Propionyl); K11(Propionyl); K12(Propionyl)	83900	859.55	62	5.30654E-06	2	114.095	19495	5928_Lumos2_DDA_120min-IS_HCD-OT_K4-prop-FASP.raw	114.08
B8A2K5; B4FI53	B8A2K5; B6T872; B4FI53	60S ribosomal protein L32-1 OS=Zea mays OX=4577 GN=100193699 PE=1 SV=1 60S ribosomal protein L32 OS=Zea mays OX=4577 GN=100194289 PE=1 SV=1	aAQLDIVVTNkLAR	N-Term(Propionyl); K11(Propionyl)	794000	812.476	87	4.92921E-07	2	106.297	18449	5928_Lumos2_DDA_120min-IS_HCD-OT_K4-prop-FASP.raw	106.34
B8A2K5; B4FI53	B8A2K5; B6T872; B4FI53	60S ribosomal protein L32-1 OS=Zea mays OX=4577 GN=100193699 PE=1 SV=1 60S ribosomal protein L32 OS=Zea mays OX=4577 GN=100194289 PE=1 SV=1	aAQLDIVVTNkLAR	N-Term(Propionyl); K11(Propionyl)	302000	812.475	84	9.10333E-07	2	106.222	17447	5928_Lumos2_DDA_120min-IS_HCD-OT_K2-prop-FASP.raw	106.23
B8A2K5; B4FI53	B8A2K5; B6T872; B4FI53	60S ribosomal protein L32-1 OS=Zea mays OX=4577 GN=100193699 PE=1 SV=1 60S ribosomal protein L32 OS=Zea mays OX=4577 GN=100194289 PE=1 SV=1	aAQLDIVVTNkLAR	N-Term(Propionyl); K11(Propionyl)	237000	812.474	87	5.4301E-07	2	106.323	16043	5928_Lumos2_DDA_120min-IS_HCD-OT_K5-prop-FASP.raw	106.37
B8A2K5; B4FI53	B8A2K5; B6T872; B4FI53	60S ribosomal protein L32-1 OS=Zea mays OX=4577 GN=100193699 PE=1 SV=1 60S ribosomal protein L32 OS=Zea mays OX=4577 GN=100194289 PE=1 SV=1	aAQLDIVVTNkLAR	N-Term(Propionyl); K11(Propionyl)	177000	812.474	88	3.60631E-07	2	106.289	15747	5928_Lumos2_DDA_120min-IS_HCD-OT_K3-prop-FASP.raw	106.34
B8A2K5; B4FI53	B8A2K5; B6T872; B4FI53	60S ribosomal protein L32-1 OS=Zea mays OX=4577 GN=100193699 PE=1 SV=1 60S ribosomal protein L32 OS=Zea mays OX=4577 GN=100194289 PE=1 SV=1	aAQLDIVVTNkLAR	N-Term(Propionyl); K11(Propionyl)	13300	812.474	73	1.22762E-05	2	106.384	14693	5928_Lumos2_DDA_120min-IS_HCD-OT_K1-prop-FASP.raw	106.36
B6T8S6	B6T8S6; A0A804Q9N7; Q8W1C9	60S ribosomal protein L33-B OS=Zea mays OX=4577 GN=100282547 PE=1 SV=1	gTILGYkR	N-Term(Propionyl); K7(Propionyl)	1680000	510.297	47	0.00365506	2	78.7228	13842	5928_Lumos2_DDA_120min-IS_HCD-OT_K4-prop-FASP.raw	78.75
B6T8S6	B6T8S6; A0A804Q9N7; Q8W1C9	60S ribosomal protein L33-B OS=Zea mays OX=4577 GN=100282547 PE=1 SV=1	gTILGYkR	N-Term(Propionyl); K7(Propionyl)	415000	510.297	42	0.0112952	2	78.9524	12022	5928_Lumos2_DDA_120min-IS_HCD-OT_K5-prop-FASP.raw	78.98
B6T8S6	B6T8S6; Q8W1C9	60S ribosomal protein L33-B OS=Zea mays OX=4577 GN=100282547 PE=1 SV=1	kAktKSSETR	N-Term(Propionyl); K1(Propionyl); K3(Propionyl); T4(Propionyl)	104000	680.376	50	0.0054101	2	52.9921	8194	5928_Lumos2_DDA_120min-IS_HCD-OT_K4-prop-FASP.raw	52.95
B6T8S6	B6T8S6; Q8W1C9	60S ribosomal protein L33-B OS=Zea mays OX=4577 GN=100282547 PE=1 SV=1	iYkAktKSSETR	N-Term(Propionyl); K3(Propionyl); K5(Propionyl); T6(Propionyl)	52100	818.451	46	0.00918583	2	82.4456	14624	5928_Lumos2_DDA_120min-IS_HCD-OT_K4-prop-FASP.raw	82.38
B4FGQ6	B6UE26; B6UGU1; B4FGQ6	60S ribosomal protein L34 OS=Zea mays OX=4577 GN=100193910 PE=2 SV=1	tVNRPYGGVLSGTAVR	T1(Propionyl)	2220000	851.965	64	0.000230392	2	63.6691	10546	5928_Lumos2_DDA_120min-IS_HCD-OT_K4-prop-FASP.raw	63.75
B4FGQ6	B6UE26; B6UGU1; B4FGQ6	60S ribosomal protein L34 OS=Zea mays OX=4577 GN=100193910 PE=2 SV=1	tVNRPYGGVLSGTAVR	T1(Propionyl)	951000	851.964	70	5.75851E-05	2	63.9495	9379	5928_Lumos2_DDA_120min-IS_HCD-OT_K5-prop-FASP.raw	63.98
B4FGQ6	B6UE26; B6UGU1; B4FGQ6	60S ribosomal protein L34 OS=Zea mays OX=4577 GN=100193910 PE=2 SV=1	tVNRPYGGVLSGTAVR	T1(Propionyl)	680000	851.965	100	6.24408E-08	2	64.1203	9156	5928_Lumos2_DDA_120min-IS_HCD-OT_K3-prop-FASP.raw	64.15
B4FGQ6	B6UE26; B6UGU1; B4FGQ6	60S ribosomal protein L34 OS=Zea mays OX=4577 GN=100193910 PE=2 SV=1	tVNRPYGGVLSGTAVR	T1(Propionyl)	647000	851.964	73	2.99308E-05	2	63.8823	10098	5928_Lumos2_DDA_120min-IS_HCD-OT_K2-prop-FASP.raw	63.9
B4FGQ6	B6UE26; B6UGU1; B4FGQ6	60S ribosomal protein L34 OS=Zea mays OX=4577 GN=100193910 PE=2 SV=1	tVNRPYGGVLSGTAVR	T1(Propionyl)	365000	568.312	55	0.00195374	3	63.7505	10559	5928_Lumos2_DDA_120min-IS_HCD-OT_K4-prop-FASP.raw	63.77
B4FGQ6	B6UE26; B6UGU1; B4FGQ6	60S ribosomal protein L34 OS=Zea mays OX=4577 GN=100193910 PE=2 SV=1	tVNRPYGGVLSGTAVR	N-Term(Propionyl)	131000	568.312	48	0.00916471	3	63.9133	10105	5928_Lumos2_DDA_120min-IS_HCD-OT_K2-prop-FASP.raw	63.89
B4FGQ6	B6UE26; B6UGU1; B4FGQ6	60S ribosomal protein L34 OS=Zea mays OX=4577 GN=100193910 PE=2 SV=1	tVNRPYGGVLSGTAVR	T1(Propionyl)	131000	568.312	48	0.00916471	3	63.9133	10105	5928_Lumos2_DDA_120min-IS_HCD-OT_K2-prop-FASP.raw	63.89
B4FGQ6	B6UE26; B6UGU1; B4FGQ6	60S ribosomal protein L34 OS=Zea mays OX=4577 GN=100193910 PE=2 SV=1	tVNRPYGGVLSGTAVR	T1(Propionyl)	112000	851.964	82	3.33518E-06	2	64.0123	8457	5928_Lumos2_DDA_120min-IS_HCD-OT_K1-prop-FASP.raw	64.01
B4FGQ6; B4FXX2	B6UE26; B6UGU1; B4FGQ6; B4FXX2	60S ribosomal protein L34 OS=Zea mays OX=4577 GN=100193910 PE=2 SV=1 60S ribosomal protein L34 OS=Zea mays OX=4577 GN=100217171 PE=2 SV=1	hSYATkSNQTR	N-Term(Propionyl); K6(Propionyl)	848000	702.846	79	5.47018E-06	2	33.4184	4273	5928_Lumos2_DDA_120min-IS_HCD-OT_K4-prop-FASP.raw	33.44
B4FGQ6; B4FXX2	B6UE26; B6UGU1; B4FGQ6; B4FXX2	60S ribosomal protein L34 OS=Zea mays OX=4577 GN=100193910 PE=2 SV=1 60S ribosomal protein L34 OS=Zea mays OX=4577 GN=100217171 PE=2 SV=1	hSyATkSNQTR	N-Term(Propionyl); Y3(Propionyl); K6(Propionyl)	843000	730.859	75	1.60609E-05	2	52.1293	8021	5928_Lumos2_DDA_120min-IS_HCD-OT_K4-prop-FASP.raw	52.14
B4FGQ6; B4FXX2	B6UE26; B6UGU1; B4FGQ6; A0A804NR77; A0A804ULT9; B4FXX2	60S ribosomal protein L34 OS=Zea mays OX=4577 GN=100193910 PE=2 SV=1 60S ribosomal protein L34 OS=Zea mays OX=4577 GN=100217171 PE=2 SV=1	lVYQYTkkR	N-Term(Propionyl); K7(Propionyl); K8(Propionyl)	555000	683.891	67	6.09873E-05	2	86.6861	15394	5928_Lumos2_DDA_120min-IS_HCD-OT_K4-prop-FASP.raw	86.7
B4FGQ6; B4FXX2	B6UE26; B6UGU1; B4FGQ6; B4FXX2	60S ribosomal protein L34 OS=Zea mays OX=4577 GN=100193910 PE=2 SV=1 60S ribosomal protein L34 OS=Zea mays OX=4577 GN=100217171 PE=2 SV=1	hSyATkSNQTR	N-Term(Propionyl); Y3(Propionyl); K6(Propionyl)	491000	730.86	67	9.45783E-05	2	51.8099	7640	5928_Lumos2_DDA_120min-IS_HCD-OT_K2-prop-FASP.raw	51.81
B4FGQ6; B4FXX2	B6UE26; B6UGU1; B4FGQ6; B4FXX2	60S ribosomal protein L34 OS=Zea mays OX=4577 GN=100193910 PE=2 SV=1 60S ribosomal protein L34 OS=Zea mays OX=4577 GN=100217171 PE=2 SV=1	hSyATkSNQTR	N-Term(Propionyl); Y3(Propionyl); K6(Propionyl)	329000	730.86	59	0.000697862	2	52.1218	7118	5928_Lumos2_DDA_120min-IS_HCD-OT_K3-prop-FASP.raw	52.16
B4FGQ6; B4FXX2	B6UE26; B6UGU1; B4FGQ6; B4FXX2	60S ribosomal protein L34 OS=Zea mays OX=4577 GN=100193910 PE=2 SV=1 60S ribosomal protein L34 OS=Zea mays OX=4577 GN=100217171 PE=2 SV=1	hSyATkSNQTR	N-Term(Propionyl); Y3(Propionyl); K6(Propionyl)	289000	730.86	75	1.53879E-05	2	52.1579	7281	5928_Lumos2_DDA_120min-IS_HCD-OT_K5-prop-FASP.raw	52.19
B4FGQ6; B4FXX2	B6UGU1; B4FGQ6; A0A804ULT9; B4FXX2	60S ribosomal protein L34 OS=Zea mays OX=4577 GN=100193910 PE=2 SV=1 60S ribosomal protein L34 OS=Zea mays OX=4577 GN=100217171 PE=2 SV=1	VVktPGGkLVYQYTkkR	K3(Propionyl); T4(Propionyl); K8(Propionyl); K15(Propionyl); K16(Propionyl)	224000	749.103	55	0.000600397	3	101.683	17814	5928_Lumos2_DDA_120min-IS_HCD-OT_K4-prop-FASP.raw	101.76
B4FGQ6; B4FXX2	B6UE26; B6UGU1; B4FGQ6; A0A804NR77; A0A804ULT9; B4FXX2	60S ribosomal protein L34 OS=Zea mays OX=4577 GN=100193910 PE=2 SV=1 60S ribosomal protein L34 OS=Zea mays OX=4577 GN=100217171 PE=2 SV=1	lVYQYTkkR	N-Term(Propionyl); K7(Propionyl); K8(Propionyl)	212000	683.89	67	6.16385E-05	2	86.8837	14560	5928_Lumos2_DDA_120min-IS_HCD-OT_K2-prop-FASP.raw	86.83
B4FGQ6; B4FXX2	B6UE26; B6UGU1; B4FGQ6; B4FXX2	60S ribosomal protein L34 OS=Zea mays OX=4577 GN=100193910 PE=2 SV=1 60S ribosomal protein L34 OS=Zea mays OX=4577 GN=100217171 PE=2 SV=1	hSYATkSNQTR	N-Term(Propionyl); K6(Propionyl)	187000	702.846	76	1.42908E-05	2	33.2639	4067	5928_Lumos2_DDA_120min-IS_HCD-OT_K5-prop-FASP.raw	33.28
B4FGQ6; B4FXX2	B6UE26; B6UGU1; B4FGQ6; B4FXX2	60S ribosomal protein L34 OS=Zea mays OX=4577 GN=100193910 PE=2 SV=1 60S ribosomal protein L34 OS=Zea mays OX=4577 GN=100217171 PE=2 SV=1	HsYATkSNQTR	S2(Propionyl); K6(Propionyl)	182000	468.9	63	0.000233313	3	33.4815	4284	5928_Lumos2_DDA_120min-IS_HCD-OT_K4-prop-FASP.raw	33.45
B4FGQ6; B4FXX2	B6UE26; B6UGU1; B4FGQ6; A0A804NR77; A0A804ULT9; B4FXX2	60S ribosomal protein L34 OS=Zea mays OX=4577 GN=100193910 PE=2 SV=1 60S ribosomal protein L34 OS=Zea mays OX=4577 GN=100217171 PE=2 SV=1	lVYQYTkkR	N-Term(Propionyl); K7(Propionyl); K8(Propionyl)	162000	683.89	65	9.41568E-05	2	87.0421	13007	5928_Lumos2_DDA_120min-IS_HCD-OT_K3-prop-FASP.raw	86.91
B4FGQ6; B4FXX2	B6UE26; B6UGU1; B4FGQ6; B4FXX2	60S ribosomal protein L34 OS=Zea mays OX=4577 GN=100193910 PE=2 SV=1 60S ribosomal protein L34 OS=Zea mays OX=4577 GN=100217171 PE=2 SV=1	hSYATkSNQTR	N-Term(Propionyl); K6(Propionyl)	139000	702.846	72	2.82489E-05	2	33.291	4050	5928_Lumos2_DDA_120min-IS_HCD-OT_K3-prop-FASP.raw	33.28
B4FGQ6; B4FXX2	B6UE26; B6UGU1; B4FGQ6; B4FXX2	60S ribosomal protein L34 OS=Zea mays OX=4577 GN=100193910 PE=2 SV=1 60S ribosomal protein L34 OS=Zea mays OX=4577 GN=100217171 PE=2 SV=1	hSYATkSNQTR	N-Term(Propionyl); K6(Propionyl)	135000	702.846	74	1.63682E-05	2	33.1722	4175	5928_Lumos2_DDA_120min-IS_HCD-OT_K2-prop-FASP.raw	33.19
B4FGQ6; B4FXX2	B6UE26; B6UGU1; B4FGQ6; B4FXX2	60S ribosomal protein L34 OS=Zea mays OX=4577 GN=100193910 PE=2 SV=1 60S ribosomal protein L34 OS=Zea mays OX=4577 GN=100217171 PE=2 SV=1	hSyATkSNQTR	N-Term(Propionyl); Y3(Propionyl); K6(Propionyl)	79000	730.86	52	0.00289686	2	52.0597	6533	5928_Lumos2_DDA_120min-IS_HCD-OT_K1-prop-FASP.raw	52.03
B4FGQ6; B4FXX2	B6UGU1; B4FGQ6; A0A804ULT9; B4FXX2	60S ribosomal protein L34 OS=Zea mays OX=4577 GN=100193910 PE=2 SV=1 60S ribosomal protein L34 OS=Zea mays OX=4577 GN=100217171 PE=2 SV=1	VVktPGGkLVYQYTkkR	K3(Propionyl); T4(Propionyl); K8(Propionyl); K15(Propionyl); K16(Propionyl)	56400	749.103	43	0.00910267	3	101.811	15435	5928_Lumos2_DDA_120min-IS_HCD-OT_K5-prop-FASP.raw	101.79
B4FGQ6; B4FXX2	B6UGU1; B4FGQ6; A0A804ULT9; B4FXX2	60S ribosomal protein L34 OS=Zea mays OX=4577 GN=100193910 PE=2 SV=1 60S ribosomal protein L34 OS=Zea mays OX=4577 GN=100217171 PE=2 SV=1	VVktPGGkLVYQYTkkR	K3(Propionyl); T4(Propionyl); K8(Propionyl); K15(Propionyl); K16(Propionyl)	53600	1123.15	52	0.00139185	2	101.778	17827	5928_Lumos2_DDA_120min-IS_HCD-OT_K4-prop-FASP.raw	101.76
B4FGQ6; B4FXX2	B6UGU1; B4FGQ6; A0A804ULT9; B4FXX2	60S ribosomal protein L34 OS=Zea mays OX=4577 GN=100193910 PE=2 SV=1 60S ribosomal protein L34 OS=Zea mays OX=4577 GN=100217171 PE=2 SV=1	VVktPGGkLVYQYTkkR	K3(Propionyl); T4(Propionyl); K8(Propionyl); K15(Propionyl); K16(Propionyl)	42400	749.102	46	0.00566473	3	101.799	15147	5928_Lumos2_DDA_120min-IS_HCD-OT_K3-prop-FASP.raw	101.76
B4FGQ6; B4FXX2	B6UE26; B6UGU1; B4FGQ6; B4FXX2	60S ribosomal protein L34 OS=Zea mays OX=4577 GN=100193910 PE=2 SV=1 60S ribosomal protein L34 OS=Zea mays OX=4577 GN=100217171 PE=2 SV=1	hSYATkSNQTR	N-Term(Propionyl); K6(Propionyl)	34600	702.847	56	0.00101144	2	33.2762	3642	5928_Lumos2_DDA_120min-IS_HCD-OT_K1-prop-FASP.raw	33.24
B4FXX2	A0A804NR77; B4FXX2	60S ribosomal protein L34 OS=Zea mays OX=4577 GN=100217171 PE=2 SV=1	tVNRPYGGVLSGIAVR	T1(Propionyl)	268000	857.983	55	0.00124559	2	77.1258	13485	5928_Lumos2_DDA_120min-IS_HCD-OT_K4-prop-FASP.raw	77.14
B4FXX2	A0A804NR77; B4FXX2	60S ribosomal protein L34 OS=Zea mays OX=4577 GN=100217171 PE=2 SV=1	tVNRPYGGVLSGIAVR	T1(Propionyl)	96900	857.982	51	0.00348496	2	77.4102	12805	5928_Lumos2_DDA_120min-IS_HCD-OT_K2-prop-FASP.raw	77.39
B4FXX2	A0A804NR77; B4FXX2	60S ribosomal protein L34 OS=Zea mays OX=4577 GN=100217171 PE=2 SV=1	tVNRPYGGVLSGIAVR	T1(Propionyl)	82800	857.983	48	0.0064992	2	77.4642	11485	5928_Lumos2_DDA_120min-IS_HCD-OT_K3-prop-FASP.raw	77.44
A0A804MHL4	A0A804MHL4; B6SX73	60S ribosomal protein L35 OS=Zea mays OX=4577 PE=1 SV=1	lTkHQLSLkTER	N-Term(Propionyl); K3(Propionyl); K9(Propionyl)	1070000	811.467	62	0.000173931	2	77.9559	13661	5928_Lumos2_DDA_120min-IS_HCD-OT_K4-prop-FASP.raw	78.01
A0A804MHL4	A0A804MHL4; B6SX73	60S ribosomal protein L35 OS=Zea mays OX=4577 PE=1 SV=1	lTkHQLSLkTER	N-Term(Propionyl); K3(Propionyl); K9(Propionyl)	534000	811.466	62	0.000147588	2	78.2536	12977	5928_Lumos2_DDA_120min-IS_HCD-OT_K2-prop-FASP.raw	78.28
A0A804MHL4	A0A804MHL4; B6SX73	60S ribosomal protein L35 OS=Zea mays OX=4577 PE=1 SV=1	lTkHQLSLkTER	N-Term(Propionyl); K3(Propionyl); K9(Propionyl)	472000	811.466	57	0.000483515	2	78.3274	11622	5928_Lumos2_DDA_120min-IS_HCD-OT_K3-prop-FASP.raw	78.33
A0A804MHL4	A0A804MHL4; B6SX73	60S ribosomal protein L35 OS=Zea mays OX=4577 PE=1 SV=1	ltKHQLSLkTER	N-Term(Propionyl); T2(Propionyl); K9(Propionyl)	380000	541.313	56	0.000697424	3	77.9984	13673	5928_Lumos2_DDA_120min-IS_HCD-OT_K4-prop-FASP.raw	78.01
A0A804MHL4	A0A804MHL4; B6SX73	60S ribosomal protein L35 OS=Zea mays OX=4577 PE=1 SV=1	lTkHQLSLkTER	N-Term(Propionyl); K3(Propionyl); K9(Propionyl)	380000	541.313	56	0.000697424	3	77.9984	13673	5928_Lumos2_DDA_120min-IS_HCD-OT_K4-prop-FASP.raw	78.01
A0A804MHL4	A0A804MHL4; B6SX73	60S ribosomal protein L35 OS=Zea mays OX=4577 PE=1 SV=1	lTkHQLSLkTER	N-Term(Propionyl); K3(Propionyl); K9(Propionyl)	374000	811.467	61	0.000217734	2	78.2312	11898	5928_Lumos2_DDA_120min-IS_HCD-OT_K5-prop-FASP.raw	78.26
A0A804MHL4	A0A804MHL4; B6SX73	60S ribosomal protein L35 OS=Zea mays OX=4577 PE=1 SV=1	lTkHQLSLkTER	N-Term(Propionyl); K3(Propionyl); K9(Propionyl)	185000	541.313	46	0.0071458	3	78.2779	12983	5928_Lumos2_DDA_120min-IS_HCD-OT_K2-prop-FASP.raw	78.27
A0A804MHL4	A0A804MHL4; B6SX73	60S ribosomal protein L35 OS=Zea mays OX=4577 PE=1 SV=1	vAkVTGGAPNkLSkIkVVR	N-Term(Propionyl); K3(Propionyl); K11(Propionyl); K14(Propionyl); K16(Propionyl)	174000	749.126	39	0.00551566	3	106.974	18544	5928_Lumos2_DDA_120min-IS_HCD-OT_K4-prop-FASP.raw	106.98
A0A804MHL4	A0A804MHL4; B6SX73	60S ribosomal protein L35 OS=Zea mays OX=4577 PE=1 SV=1	kLSkIkVVR	N-Term(Propionyl); K1(Propionyl); K4(Propionyl); K6(Propionyl)	153000	647.926	66	3.99309E-06	2	94.8613	16814	5928_Lumos2_DDA_120min-IS_HCD-OT_K4-prop-FASP.raw	94.89
A0A804MHL4	A0A804MHL4; B6SX73	60S ribosomal protein L35 OS=Zea mays OX=4577 PE=1 SV=1	ltKHQLSLkTER	N-Term(Propionyl); T2(Propionyl); K9(Propionyl)	153000	541.313	51	0.00216975	3	78.3516	11626	5928_Lumos2_DDA_120min-IS_HCD-OT_K3-prop-FASP.raw	78.33
A0A804MHL4	A0A804MHL4; B6SX73	60S ribosomal protein L35 OS=Zea mays OX=4577 PE=1 SV=1	lTkHQLSLkTER	N-Term(Propionyl); K3(Propionyl); K9(Propionyl)	153000	541.313	51	0.00216975	3	78.3516	11626	5928_Lumos2_DDA_120min-IS_HCD-OT_K3-prop-FASP.raw	78.33
A0A804RHG7	A0A804RHG7	60S ribosomal protein L35 OS=Zea mays OX=4577 PE=1 SV=1	lTkYQLSLkTER	N-Term(Propionyl); K3(Propionyl); K9(Propionyl)	89500	824.469	71	2.41702E-05	2	95.3645	16900	5928_Lumos2_DDA_120min-IS_HCD-OT_K4-prop-FASP.raw	95.3
A0A804MHL4	A0A804MHL4; B6SX73	60S ribosomal protein L35 OS=Zea mays OX=4577 PE=1 SV=1	lTkHQLSLkTER	N-Term(Propionyl); K3(Propionyl); K9(Propionyl)	77900	811.466	50	0.0031659	2	78.3934	10773	5928_Lumos2_DDA_120min-IS_HCD-OT_K1-prop-FASP.raw	78.38
A0A804MHL4	A0A804MHL4; B6SX73	60S ribosomal protein L35 OS=Zea mays OX=4577 PE=1 SV=1	vAkVTGGAPNkLSkIkVVR	N-Term(Propionyl); K3(Propionyl); K11(Propionyl); K14(Propionyl); K16(Propionyl)	77300	749.125	47	0.000887593	3	106.949	17544	5928_Lumos2_DDA_120min-IS_HCD-OT_K2-prop-FASP.raw	106.95
A0A804MHL4	A0A804MHL4; B6SX73	60S ribosomal protein L35 OS=Zea mays OX=4577 PE=1 SV=1	vAkVTGGAPNkLSkIkVVR	N-Term(Propionyl); K3(Propionyl); K11(Propionyl); K14(Propionyl); K16(Propionyl)	65100	749.125	64	1.48217E-05	3	107.037	15847	5928_Lumos2_DDA_120min-IS_HCD-OT_K3-prop-FASP.raw	107.03
A0A804MHL4	A0A804MHL4; B6SX73	60S ribosomal protein L35 OS=Zea mays OX=4577 PE=1 SV=1	kLSkIkVVR	N-Term(Propionyl); K1(Propionyl); K4(Propionyl); K6(Propionyl)	39100	647.927	50	0.000162671	2	95.123	14515	5928_Lumos2_DDA_120min-IS_HCD-OT_K5-prop-FASP.raw	95.1
A0A804RHG7; A0A804MHL4	A0A804RHG7; A0A804MHL4; B6SX73	60S ribosomal protein L35 OS=Zea mays OX=4577 PE=1 SV=1 60S ribosomal protein L35 OS=Zea mays OX=4577 PE=1 SV=1	vLTVISQkQkSALR	N-Term(Propionyl); K8(Propionyl); K10(Propionyl)	601000	870.024	99	1.43014E-08	2	107.918	18669	5928_Lumos2_DDA_120min-IS_HCD-OT_K4-prop-FASP.raw	108
A0A804RHG7; A0A804MHL4	A0A804RHG7; A0A804MHL4; B6SX73	60S ribosomal protein L35 OS=Zea mays OX=4577 PE=1 SV=1 60S ribosomal protein L35 OS=Zea mays OX=4577 PE=1 SV=1	vLTVISQkQkSALR	N-Term(Propionyl); K8(Propionyl); K10(Propionyl)	302000	870.024	109	1.46346E-09	2	107.877	17669	5928_Lumos2_DDA_120min-IS_HCD-OT_K2-prop-FASP.raw	107.93
A0A804RHG7; A0A804MHL4	A0A804RHG7; A0A804MHL4; B6SX73	60S ribosomal protein L35 OS=Zea mays OX=4577 PE=1 SV=1 60S ribosomal protein L35 OS=Zea mays OX=4577 PE=1 SV=1	vLTVISQkQKsALR	N-Term(Propionyl); K8(Propionyl); S11(Propionyl)	302000	870.024	109	1.46346E-09	2	107.877	17669	5928_Lumos2_DDA_120min-IS_HCD-OT_K2-prop-FASP.raw	107.93
A0A804RHG7; A0A804MHL4	A0A804RHG7; A0A804MHL4; B6SX73	60S ribosomal protein L35 OS=Zea mays OX=4577 PE=1 SV=1 60S ribosomal protein L35 OS=Zea mays OX=4577 PE=1 SV=1	vLTVISQkQkSALR	N-Term(Propionyl); K8(Propionyl); K10(Propionyl)	255000	870.024	109	1.79903E-09	2	107.959	16261	5928_Lumos2_DDA_120min-IS_HCD-OT_K5-prop-FASP.raw	108.01
A0A804RHG7; A0A804MHL4	A0A804RHG7; A0A804MHL4; B6SX73	60S ribosomal protein L35 OS=Zea mays OX=4577 PE=1 SV=1 60S ribosomal protein L35 OS=Zea mays OX=4577 PE=1 SV=1	vLTVISQkQKsALR	N-Term(Propionyl); K8(Propionyl); S11(Propionyl)	255000	870.024	109	1.79903E-09	2	107.959	16261	5928_Lumos2_DDA_120min-IS_HCD-OT_K5-prop-FASP.raw	108.01
A0A804RHG7; A0A804MHL4	A0A804RHG7; A0A804MHL4; B6SX73	60S ribosomal protein L35 OS=Zea mays OX=4577 PE=1 SV=1 60S ribosomal protein L35 OS=Zea mays OX=4577 PE=1 SV=1	qLSLkTER	N-Term(Propionyl); K5(Propionyl)	230000	543.811	55	0.00131681	2	67.1677	11335	5928_Lumos2_DDA_120min-IS_HCD-OT_K4-prop-FASP.raw	67.16
A0A804RHG7; A0A804MHL4	A0A804RHG7; A0A804MHL4; B6SX73	60S ribosomal protein L35 OS=Zea mays OX=4577 PE=1 SV=1 60S ribosomal protein L35 OS=Zea mays OX=4577 PE=1 SV=1	vLTVISQkQkSALR	N-Term(Propionyl); K8(Propionyl); K10(Propionyl)	227000	870.024	99	1.40728E-08	2	107.947	15971	5928_Lumos2_DDA_120min-IS_HCD-OT_K3-prop-FASP.raw	108.02
A0A804RHG7; A0A804MHL4	A0A804RHG7; A0A804MHL4; B6SX73	60S ribosomal protein L35 OS=Zea mays OX=4577 PE=1 SV=1 60S ribosomal protein L35 OS=Zea mays OX=4577 PE=1 SV=1	vISQkQkSALR	N-Term(Propionyl); K5(Propionyl); K7(Propionyl)	208000	713.425	75	6.374E-06	2	75.8616	13208	5928_Lumos2_DDA_120min-IS_HCD-OT_K4-prop-FASP.raw	75.86
A0A804RHG7; A0A804MHL4	A0A804RHG7; A0A804MHL4; B6SX73	60S ribosomal protein L35 OS=Zea mays OX=4577 PE=1 SV=1 60S ribosomal protein L35 OS=Zea mays OX=4577 PE=1 SV=1	vLTVISQkQkSALR	N-Term(Propionyl); K8(Propionyl); K10(Propionyl)	205000	580.352	75	4.01868E-06	3	107.947	18673	5928_Lumos2_DDA_120min-IS_HCD-OT_K4-prop-FASP.raw	108
A0A804RHG7; A0A804MHL4	A0A804RHG7; A0A804MHL4; B6SX73	60S ribosomal protein L35 OS=Zea mays OX=4577 PE=1 SV=1 60S ribosomal protein L35 OS=Zea mays OX=4577 PE=1 SV=1	vISQkQkSALR	N-Term(Propionyl); K5(Propionyl); K7(Propionyl)	112000	713.424	80	2.75879E-06	2	76.0886	11246	5928_Lumos2_DDA_120min-IS_HCD-OT_K3-prop-FASP.raw	76.07
A0A804RHG7; A0A804MHL4	A0A804RHG7; A0A804MHL4; B6SX73	60S ribosomal protein L35 OS=Zea mays OX=4577 PE=1 SV=1 60S ribosomal protein L35 OS=Zea mays OX=4577 PE=1 SV=1	vLTVISQk	N-Term(Propionyl); K8(Propionyl)	92500	500.308	64	7.14795E-05	2	107.828	16244	5928_Lumos2_DDA_120min-IS_HCD-OT_K5-prop-FASP.raw	107.87
A0A804RHG7; A0A804MHL4	A0A804RHG7; A0A804MHL4; B6SX73	60S ribosomal protein L35 OS=Zea mays OX=4577 PE=1 SV=1 60S ribosomal protein L35 OS=Zea mays OX=4577 PE=1 SV=1	vLTVISQkQkSALR	N-Term(Propionyl); K8(Propionyl); K10(Propionyl)	85300	580.351	79	1.84072E-06	3	107.911	17673	5928_Lumos2_DDA_120min-IS_HCD-OT_K2-prop-FASP.raw	107.94
A0A804RHG7; A0A804MHL4	A0A804RHG7; A0A804MHL4; B6SX73	60S ribosomal protein L35 OS=Zea mays OX=4577 PE=1 SV=1 60S ribosomal protein L35 OS=Zea mays OX=4577 PE=1 SV=1	vISQkQkSALR	N-Term(Propionyl); K5(Propionyl); K7(Propionyl)	79400	713.424	77	4.1344E-06	2	76.0145	11536	5928_Lumos2_DDA_120min-IS_HCD-OT_K5-prop-FASP.raw	75.99
A0A804RHG7; A0A804MHL4	A0A804RHG7; A0A804MHL4; B6SX73	60S ribosomal protein L35 OS=Zea mays OX=4577 PE=1 SV=1 60S ribosomal protein L35 OS=Zea mays OX=4577 PE=1 SV=1	vISQkQkSALR	N-Term(Propionyl); K5(Propionyl); K7(Propionyl)	77000	713.424	80	1.96522E-06	2	76.0469	12537	5928_Lumos2_DDA_120min-IS_HCD-OT_K2-prop-FASP.raw	76.01
A0A804RHG7; A0A804MHL4	A0A804RHG7; A0A804MHL4; B6SX73	60S ribosomal protein L35 OS=Zea mays OX=4577 PE=1 SV=1 60S ribosomal protein L35 OS=Zea mays OX=4577 PE=1 SV=1	vLTVISQkQkSALR	N-Term(Propionyl); K8(Propionyl); K10(Propionyl)	76400	580.352	59	0.000127043	3	107.985	15976	5928_Lumos2_DDA_120min-IS_HCD-OT_K3-prop-FASP.raw	108.03
A0A804RHG7; A0A804MHL4	A0A804RHG7; A0A804MHL4; B6SX73	60S ribosomal protein L35 OS=Zea mays OX=4577 PE=1 SV=1 60S ribosomal protein L35 OS=Zea mays OX=4577 PE=1 SV=1	vLTVISQkQkSALR	N-Term(Propionyl); K8(Propionyl); K10(Propionyl)	71300	580.352	77	2.60038E-06	3	107.977	16263	5928_Lumos2_DDA_120min-IS_HCD-OT_K5-prop-FASP.raw	108.01
A0A804RHG7; A0A804MHL4	A0A804RHG7; A0A804MHL4; B6SX73	60S ribosomal protein L35 OS=Zea mays OX=4577 PE=1 SV=1 60S ribosomal protein L35 OS=Zea mays OX=4577 PE=1 SV=1	vLTVISQk	N-Term(Propionyl); K8(Propionyl)	60800	500.308	67	4.18969E-05	2	107.956	18674	5928_Lumos2_DDA_120min-IS_HCD-OT_K4-prop-FASP.raw	107.96
A0A804RHG7; A0A804MHL4	A0A804RHG7; A0A804MHL4; B6SX73	60S ribosomal protein L35 OS=Zea mays OX=4577 PE=1 SV=1 60S ribosomal protein L35 OS=Zea mays OX=4577 PE=1 SV=1	vLTVISQk	N-Term(Propionyl); K8(Propionyl)	39800	500.307	55	0.000597285	2	107.857	17666	5928_Lumos2_DDA_120min-IS_HCD-OT_K2-prop-FASP.raw	107.87
A0A804RHG7; A0A804MHL4	A0A804RHG7; A0A804MHL4; B6SX73	60S ribosomal protein L35 OS=Zea mays OX=4577 PE=1 SV=1 60S ribosomal protein L35 OS=Zea mays OX=4577 PE=1 SV=1	vLTVISQkQkSALR	N-Term(Propionyl); K8(Propionyl); K10(Propionyl)	38500	870.025	93	5.9304E-08	2	107.968	14915	5928_Lumos2_DDA_120min-IS_HCD-OT_K1-prop-FASP.raw	108.03
C4J9C0	C4J9C0	60S ribosomal protein L35a-3 OS=Zea mays OX=4577 PE=1 SV=1	gTVLGYkR	N-Term(Propionyl); K7(Propionyl)	547000	503.29	48	0.00289865	2	70.4598	12052	5928_Lumos2_DDA_120min-IS_HCD-OT_K4-prop-FASP.raw	70.5
C4J9C0; B6T8S6	C4J9C0; B6T8S6; A0A804Q9N7; Q8W1C9	60S ribosomal protein L35a-3 OS=Zea mays OX=4577 PE=1 SV=1 60S ribosomal protein L33-B OS=Zea mays OX=4577 GN=100282547 PE=1 SV=1	skSNQYETTSL	S1(Propionyl); K2(Propionyl)	600000	685.327	48	0.00444867	2	66.108	11113	5928_Lumos2_DDA_120min-IS_HCD-OT_K4-prop-FASP.raw	66.16
C4J9C0; B6T8S6	C4J9C0; B6T8S6; A0A804Q9N7; Q8W1C9	60S ribosomal protein L35a-3 OS=Zea mays OX=4577 PE=1 SV=1 60S ribosomal protein L33-B OS=Zea mays OX=4577 GN=100282547 PE=1 SV=1	skSNQYETTSL	N-Term(Propionyl); K2(Propionyl)	600000	685.327	48	0.00444867	2	66.108	11113	5928_Lumos2_DDA_120min-IS_HCD-OT_K4-prop-FASP.raw	66.16
C4J9C0; B6T8S6	C4J9C0; B6T8S6; A0A804Q9N7; Q8W1C9	60S ribosomal protein L35a-3 OS=Zea mays OX=4577 PE=1 SV=1 60S ribosomal protein L33-B OS=Zea mays OX=4577 GN=100282547 PE=1 SV=1	sKSNQYETTSL	N-Term(Propionyl); S1(Propionyl)	600000	685.327	48	0.00444867	2	66.108	11113	5928_Lumos2_DDA_120min-IS_HCD-OT_K4-prop-FASP.raw	66.16
B6SGX0	B6SGX0; A0A1D6M5V0	60S ribosomal protein L36 OS=Zea mays OX=4577 GN=100283331 PE=1 SV=1	aLkLAkR	N-Term(Propionyl); K3(Propionyl); K6(Propionyl)	2780000	484.318	40	0.00378179	2	81.971	13698	5928_Lumos2_DDA_120min-IS_HCD-OT_K2-prop-FASP.raw	82.04
B6SGX0	B6SGX0; A0A1D6M5V0	60S ribosomal protein L36 OS=Zea mays OX=4577 GN=100283331 PE=1 SV=1	aLkLAkR	N-Term(Propionyl); K3(Propionyl); K6(Propionyl)	2750000	484.318	40	0.0036534	2	82.1187	12257	5928_Lumos2_DDA_120min-IS_HCD-OT_K3-prop-FASP.raw	82.16
B6SGX0	B6SGX0; A0A1D6M5V0	60S ribosomal protein L36 OS=Zea mays OX=4577 GN=100283331 PE=1 SV=1	eVAGFAPYEkR	N-Term(Propionyl); K10(Propionyl)	1940000	689.854	75	1.59958E-05	2	79.9411	14110	5928_Lumos2_DDA_120min-IS_HCD-OT_K4-prop-FASP.raw	80.02
B6SGX0	B6SGX0; A0A1D6M5V0	60S ribosomal protein L36 OS=Zea mays OX=4577 GN=100283331 PE=1 SV=1	eVAGFAPYEkR	N-Term(Propionyl); K10(Propionyl)	838000	689.853	68	7.97524E-05	2	80.1204	12211	5928_Lumos2_DDA_120min-IS_HCD-OT_K5-prop-FASP.raw	80.17
B6SGX0	B6SGX0; A0A1D6M5V0	60S ribosomal protein L36 OS=Zea mays OX=4577 GN=100283331 PE=1 SV=1	eVAGFAPYEkR	N-Term(Propionyl); K10(Propionyl)	808000	689.853	72	3.01824E-05	2	80.1562	13355	5928_Lumos2_DDA_120min-IS_HCD-OT_K2-prop-FASP.raw	80.21
B6SGX0	B6SGX0; A0A1D6M5V0	60S ribosomal protein L36 OS=Zea mays OX=4577 GN=100283331 PE=1 SV=1	eVAGFAPYEkR	N-Term(Propionyl); K10(Propionyl)	743000	689.853	69	6.53157E-05	2	80.1589	11929	5928_Lumos2_DDA_120min-IS_HCD-OT_K3-prop-FASP.raw	80.21
B6SGX0	B6SGX0	60S ribosomal protein L36 OS=Zea mays OX=4577 GN=100283331 PE=1 SV=1	sAGTHTDk	N-Term(Propionyl); K8(Propionyl)	206000	464.722	46	0.00442063	2	30.6494	3784	5928_Lumos2_DDA_120min-IS_HCD-OT_K4-prop-FASP.raw	30.69
B6SGX0	B6SGX0	60S ribosomal protein L36 OS=Zea mays OX=4577 GN=100283331 PE=1 SV=1	sAGTHTDk	S1(Propionyl); K8(Propionyl)	206000	464.722	46	0.00442063	2	30.6494	3784	5928_Lumos2_DDA_120min-IS_HCD-OT_K4-prop-FASP.raw	30.69
B6SGX0	B6SGX0; A0A1D6M5V0	60S ribosomal protein L36 OS=Zea mays OX=4577 GN=100283331 PE=1 SV=1	iNkGHVVtKR	N-Term(Propionyl); K3(Propionyl); T8(Propionyl)	196000	660.393	45	0.00316818	2	62.4526	10267	5928_Lumos2_DDA_120min-IS_HCD-OT_K4-prop-FASP.raw	62.44
B6SGX0	B6SGX0; A0A1D6M5V0	60S ribosomal protein L36 OS=Zea mays OX=4577 GN=100283331 PE=1 SV=1	iNkGHVVTkR	N-Term(Propionyl); K3(Propionyl); K9(Propionyl)	196000	660.393	45	0.00316818	2	62.4526	10267	5928_Lumos2_DDA_120min-IS_HCD-OT_K4-prop-FASP.raw	62.44
B6SGX0	B6SGX0; A0A1D6M5V0	60S ribosomal protein L36 OS=Zea mays OX=4577 GN=100283331 PE=1 SV=1	eVAGFAPYEkR	N-Term(Propionyl); K10(Propionyl)	145000	689.853	61	0.000388532	2	80.2521	11058	5928_Lumos2_DDA_120min-IS_HCD-OT_K1-prop-FASP.raw	80.28
B6SGX0	B6SGX0; A0A1D6M5V0	60S ribosomal protein L36 OS=Zea mays OX=4577 GN=100283331 PE=1 SV=1	vGINkGHVVTkR	N-Term(Propionyl); K5(Propionyl); K11(Propionyl)	138000	738.437	67	3.16332E-05	2	68.0764	10960	5928_Lumos2_DDA_120min-IS_HCD-OT_K2-prop-FASP.raw	68.06
B6SGX0	B6SGX0; A0A1D6M5V0	60S ribosomal protein L36 OS=Zea mays OX=4577 GN=100283331 PE=1 SV=1	eVAGFAPyEkR	N-Term(Propionyl); Y8(Propionyl); K10(Propionyl)	92300	717.866	65	0.000191783	2	99.5312	17507	5928_Lumos2_DDA_120min-IS_HCD-OT_K4-prop-FASP.raw	99.55
B6SGX0	B6SGX0; A0A1D6M5V0	60S ribosomal protein L36 OS=Zea mays OX=4577 GN=100283331 PE=1 SV=1	iNkGHVVTkR	N-Term(Propionyl); K3(Propionyl); K9(Propionyl)	77700	660.393	50	0.00097495	2	62.6636	8909	5928_Lumos2_DDA_120min-IS_HCD-OT_K3-prop-FASP.raw	62.65
B6SGX0	B6SGX0; A0A1D6M5V0	60S ribosomal protein L36 OS=Zea mays OX=4577 GN=100283331 PE=1 SV=1	iNkGHVVTkR	N-Term(Propionyl); K3(Propionyl); K9(Propionyl)	63300	660.393	43	0.00550261	2	62.615	9148	5928_Lumos2_DDA_120min-IS_HCD-OT_K5-prop-FASP.raw	62.56
B6SGX0	B6SGX0; A0A1D6M5V0	60S ribosomal protein L36 OS=Zea mays OX=4577 GN=100283331 PE=1 SV=1	iNkGHVVtKR	N-Term(Propionyl); K3(Propionyl); T8(Propionyl)	63300	660.393	43	0.00550261	2	62.615	9148	5928_Lumos2_DDA_120min-IS_HCD-OT_K5-prop-FASP.raw	62.56
B6SGX0	B6SGX0; A0A1D6M5V0	60S ribosomal protein L36 OS=Zea mays OX=4577 GN=100283331 PE=1 SV=1	iNkGHVVTkR	N-Term(Propionyl); K3(Propionyl); K9(Propionyl)	62500	660.392	50	0.000976808	2	62.5571	9827	5928_Lumos2_DDA_120min-IS_HCD-OT_K2-prop-FASP.raw	62.53
B6SGX0	B6SGX0; A0A1D6M5V0	60S ribosomal protein L36 OS=Zea mays OX=4577 GN=100283331 PE=1 SV=1	eVAGFAPyEkR	N-Term(Propionyl); Y8(Propionyl); K10(Propionyl)	54300	717.867	67	0.000103379	2	99.7144	15154	5928_Lumos2_DDA_120min-IS_HCD-OT_K5-prop-FASP.raw	99.71
B6SGX0	B6SGX0; A0A1D6M5V0	60S ribosomal protein L36 OS=Zea mays OX=4577 GN=100283331 PE=1 SV=1	eVAGFAPyEkR	N-Term(Propionyl); Y8(Propionyl); K10(Propionyl)	53000	717.867	69	5.75966E-05	2	99.6317	14856	5928_Lumos2_DDA_120min-IS_HCD-OT_K3-prop-FASP.raw	99.64
B6SGX0	B6SGX0; A0A1D6M5V0	60S ribosomal protein L36 OS=Zea mays OX=4577 GN=100283331 PE=1 SV=1	eVAGFAPyEkR	N-Term(Propionyl); Y8(Propionyl); K10(Propionyl)	52800	717.867	68	7.75473E-05	2	99.5464	16530	5928_Lumos2_DDA_120min-IS_HCD-OT_K2-prop-FASP.raw	99.55
B6SGX0	B6SGX0; A0A1D6M5V0	60S ribosomal protein L36 OS=Zea mays OX=4577 GN=100283331 PE=1 SV=1	aPPQPkSGLFVGINkGHVVTkR	N-Term(Propionyl); K6(Propionyl); K15(Propionyl); K21(Propionyl)	47900	852.155	45	0.00862243	3	91.1504	15268	5928_Lumos2_DDA_120min-IS_HCD-OT_K2-prop-FASP.raw	91.14
B6SGX0	B6SGX0; A0A1D6M5V0	60S ribosomal protein L36 OS=Zea mays OX=4577 GN=100283331 PE=1 SV=1	aPPQPkSGLFVGINkGHVVtKR	N-Term(Propionyl); K6(Propionyl); K15(Propionyl); T20(Propionyl)	47900	852.155	45	0.00862243	3	91.1504	15268	5928_Lumos2_DDA_120min-IS_HCD-OT_K2-prop-FASP.raw	91.14
B4FMW5	B4FMW5	60S ribosomal protein L37a-2 OS=Zea mays OX=4577 GN=100280393 PE=1 SV=1	tkkAGIVGkYGTR	T1(Propionyl); K2(Propionyl); K3(Propionyl); K9(Propionyl)	1810000	801.964	77	4.65813E-06	2	80.8797	14314	5928_Lumos2_DDA_120min-IS_HCD-OT_K4-prop-FASP.raw	80.93
B4FMW5	B4FMW5	60S ribosomal protein L37a-2 OS=Zea mays OX=4577 GN=100280393 PE=1 SV=1	tkkAGIVGkYGTR	N-Term(Propionyl); K2(Propionyl); K3(Propionyl); K9(Propionyl)	375000	534.979	66	6.39778E-05	3	80.9376	14324	5928_Lumos2_DDA_120min-IS_HCD-OT_K4-prop-FASP.raw	80.93
B4FMW5	B4FMW5	60S ribosomal protein L37a-2 OS=Zea mays OX=4577 GN=100280393 PE=1 SV=1	tkkAGIVGkYGTR	T1(Propionyl); K2(Propionyl); K3(Propionyl); K9(Propionyl)	375000	534.979	66	6.39778E-05	3	80.9376	14324	5928_Lumos2_DDA_120min-IS_HCD-OT_K4-prop-FASP.raw	80.93
B4FMW5	B4FMW5	60S ribosomal protein L37a-2 OS=Zea mays OX=4577 GN=100280393 PE=1 SV=1	tASAVTVR	T1(Propionyl)	313000	430.745	56	0.000529905	2	43.7624	6317	5928_Lumos2_DDA_120min-IS_HCD-OT_K4-prop-FASP.raw	43.74
B4FMW5	B4FMW5	60S ribosomal protein L37a-2 OS=Zea mays OX=4577 GN=100280393 PE=1 SV=1	tASAVTVR	N-Term(Propionyl)	313000	430.745	56	0.000529905	2	43.7624	6317	5928_Lumos2_DDA_120min-IS_HCD-OT_K4-prop-FASP.raw	43.74
B4FMW5	B4FMW5	60S ribosomal protein L37a-2 OS=Zea mays OX=4577 GN=100280393 PE=1 SV=1	tkkAGIVGkYGTR	T1(Propionyl); K2(Propionyl); K3(Propionyl); K9(Propionyl)	310000	801.963	74	1.00081E-05	2	81.0216	13525	5928_Lumos2_DDA_120min-IS_HCD-OT_K2-prop-FASP.raw	81.06
B4FMW5	B4FMW5	60S ribosomal protein L37a-2 OS=Zea mays OX=4577 GN=100280393 PE=1 SV=1	tkkAGIVGkYGTR	T1(Propionyl); K2(Propionyl); K3(Propionyl); K9(Propionyl)	242000	801.963	76	6.1401E-06	2	81.0566	12079	5928_Lumos2_DDA_120min-IS_HCD-OT_K3-prop-FASP.raw	81.09
B4FMW5	B4FMW5	60S ribosomal protein L37a-2 OS=Zea mays OX=4577 GN=100280393 PE=1 SV=1	tkkAGIVGkYGTR	T1(Propionyl); K2(Propionyl); K3(Propionyl); K9(Propionyl)	210000	801.963	70	2.50236E-05	2	81.0282	12361	5928_Lumos2_DDA_120min-IS_HCD-OT_K5-prop-FASP.raw	81.05
B4FMW5	B4FMW5	60S ribosomal protein L37a-2 OS=Zea mays OX=4577 GN=100280393 PE=1 SV=1	aGIVGkYGTR	N-Term(Propionyl); K6(Propionyl)	61400	567.32	48	0.00490787	2	76.3126	11582	5928_Lumos2_DDA_120min-IS_HCD-OT_K5-prop-FASP.raw	76.26
B4FMW5	B4FMW5	60S ribosomal protein L37a-2 OS=Zea mays OX=4577 GN=100280393 PE=1 SV=1	tkkAGIVGkYGTR	T1(Propionyl); K2(Propionyl); K3(Propionyl); K9(Propionyl)	61000	801.963	52	0.00155282	2	81.1285	11189	5928_Lumos2_DDA_120min-IS_HCD-OT_K1-prop-FASP.raw	81.13
A0A804LUF3	A0A804LUF3; B6SNL8	60S ribosomal protein L38 OS=Zea mays OX=4577 PE=1 SV=1	skDVVkFkVR	N-Term(Propionyl); K2(Propionyl); K6(Propionyl); K8(Propionyl)	583000	715.425	60	0.000156361	2	90.2789	16053	5928_Lumos2_DDA_120min-IS_HCD-OT_K4-prop-FASP.raw	90.34
A0A804LUF3	A0A804LUF3; B6SNL8	60S ribosomal protein L38 OS=Zea mays OX=4577 PE=1 SV=1	skDVVkFkVR	S1(Propionyl); K2(Propionyl); K6(Propionyl); K8(Propionyl)	583000	715.425	60	0.000156361	2	90.2789	16053	5928_Lumos2_DDA_120min-IS_HCD-OT_K4-prop-FASP.raw	90.34
A0A804LUF3	A0A804LUF3; B6SNL8	60S ribosomal protein L38 OS=Zea mays OX=4577 PE=1 SV=1	skDVVkFkVR	S1(Propionyl); K2(Propionyl); K6(Propionyl); K8(Propionyl)	270000	715.423	65	5.45002E-05	2	90.4935	13548	5928_Lumos2_DDA_120min-IS_HCD-OT_K3-prop-FASP.raw	90.51
A0A804LUF3	A0A804LUF3; B6SNL8	60S ribosomal protein L38 OS=Zea mays OX=4577 PE=1 SV=1	skDVVkFkVR	N-Term(Propionyl); K2(Propionyl); K6(Propionyl); K8(Propionyl)	270000	715.423	65	5.45002E-05	2	90.4935	13548	5928_Lumos2_DDA_120min-IS_HCD-OT_K3-prop-FASP.raw	90.51
A0A804LUF3	A0A804LUF3; B6SNL8	60S ribosomal protein L38 OS=Zea mays OX=4577 PE=1 SV=1	skDVVkFkVR	N-Term(Propionyl); K2(Propionyl); K6(Propionyl); K8(Propionyl)	238000	715.423	61	0.000147027	2	90.4272	15153	5928_Lumos2_DDA_120min-IS_HCD-OT_K2-prop-FASP.raw	90.47
A0A804LUF3	A0A804LUF3; B6SNL8	60S ribosomal protein L38 OS=Zea mays OX=4577 PE=1 SV=1	skDVVkFkVR	S1(Propionyl); K2(Propionyl); K6(Propionyl); K8(Propionyl)	238000	715.423	61	0.000147027	2	90.4272	15153	5928_Lumos2_DDA_120min-IS_HCD-OT_K2-prop-FASP.raw	90.47
A0A804LUF3	A0A804LUF3; B6SNL8	60S ribosomal protein L38 OS=Zea mays OX=4577 PE=1 SV=1	skDVVkFkVR	S1(Propionyl); K2(Propionyl); K6(Propionyl); K8(Propionyl)	230000	715.424	65	4.52648E-05	2	90.5165	13841	5928_Lumos2_DDA_120min-IS_HCD-OT_K5-prop-FASP.raw	90.55
A0A804LUF3	A0A804LUF3; B6SNL8	60S ribosomal protein L38 OS=Zea mays OX=4577 PE=1 SV=1	skDVVkFkVR	N-Term(Propionyl); K2(Propionyl); K6(Propionyl); K8(Propionyl)	230000	715.424	65	4.52648E-05	2	90.5165	13841	5928_Lumos2_DDA_120min-IS_HCD-OT_K5-prop-FASP.raw	90.55
A0A804LUF3	A0A804LUF3; B6SNL8	60S ribosomal protein L38 OS=Zea mays OX=4577 PE=1 SV=1	skDVVkFkVR	N-Term(Propionyl); K2(Propionyl); K6(Propionyl); K8(Propionyl)	42300	715.424	65	5.65336E-05	2	90.6375	12537	5928_Lumos2_DDA_120min-IS_HCD-OT_K1-prop-FASP.raw	90.61
A0A804LUF3	A0A804LUF3; B6SNL8	60S ribosomal protein L38 OS=Zea mays OX=4577 PE=1 SV=1	skDVVkFkVR	S1(Propionyl); K2(Propionyl); K6(Propionyl); K8(Propionyl)	42300	715.424	65	5.65336E-05	2	90.6375	12537	5928_Lumos2_DDA_120min-IS_HCD-OT_K1-prop-FASP.raw	90.61
B4FVJ0	C0P455; B4FVJ0	60S ribosomal protein L4-1 OS=Zea mays OX=4577 GN=ZEAMMB73_Zm00001d007824 PE=1 SV=1	aATAVPALVQAR	N-Term(Propionyl)	302000	612.358	53	0.000805587	2	74.9739	13010	5928_Lumos2_DDA_120min-IS_HCD-OT_K4-prop-FASP.raw	75.06
B4FVJ0	C0P455; B4FVJ0	60S ribosomal protein L4-1 OS=Zea mays OX=4577 GN=ZEAMMB73_Zm00001d007824 PE=1 SV=1	iINSDEVQSVVkPLNkEVkR	N-Term(Propionyl); K12(Propionyl); K16(Propionyl); K19(Propionyl)	188000	840.474	63	0.000187479	3	104.978	18268	5928_Lumos2_DDA_120min-IS_HCD-OT_K4-prop-FASP.raw	105.01
B4FVJ0	B4FVJ0	60S ribosomal protein L4-1 OS=Zea mays OX=4577 GN=ZEAMMB73_Zm00001d007824 PE=1 SV=1	kEkLDSkR	N-Term(Propionyl); K1(Propionyl); K3(Propionyl); K7(Propionyl)	171000	614.35	53	0.00206275	2	73.8879	10867	5928_Lumos2_DDA_120min-IS_HCD-OT_K3-prop-FASP.raw	73.87
B4FVJ0	C0P455; B4FVJ0	60S ribosomal protein L4-1 OS=Zea mays OX=4577 GN=ZEAMMB73_Zm00001d007824 PE=1 SV=1	vQSVVkPLNkEVkR	N-Term(Propionyl); K6(Propionyl); K10(Propionyl); K13(Propionyl)	152000	616.702	51	0.000997482	3	91.9088	16324	5928_Lumos2_DDA_120min-IS_HCD-OT_K4-prop-FASP.raw	91.92
B4FVJ0	C0P455; B4FVJ0	60S ribosomal protein L4-1 OS=Zea mays OX=4577 GN=ZEAMMB73_Zm00001d007824 PE=1 SV=1	vQSVVkPLNkEVkR	N-Term(Propionyl); K6(Propionyl); K10(Propionyl); K13(Propionyl)	132000	924.551	69	1.95112E-05	2	91.9329	16328	5928_Lumos2_DDA_120min-IS_HCD-OT_K4-prop-FASP.raw	91.92
B4FVJ0	C0P455; B4FVJ0	60S ribosomal protein L4-1 OS=Zea mays OX=4577 GN=ZEAMMB73_Zm00001d007824 PE=1 SV=1	aATAVPALVQAR	N-Term(Propionyl)	89800	612.359	46	0.00380288	2	75.1732	12370	5928_Lumos2_DDA_120min-IS_HCD-OT_K2-prop-FASP.raw	75.19
B4FVJ0	C0P455; B4FVJ0	60S ribosomal protein L4-1 OS=Zea mays OX=4577 GN=ZEAMMB73_Zm00001d007824 PE=1 SV=1	iINSDEVQSVVkPLNkEVkR	N-Term(Propionyl); K12(Propionyl); K16(Propionyl); K19(Propionyl)	51500	840.474	70	3.6883E-05	3	104.906	17269	5928_Lumos2_DDA_120min-IS_HCD-OT_K2-prop-FASP.raw	104.91
B4FVJ0	C0P455; B4FVJ0	60S ribosomal protein L4-1 OS=Zea mays OX=4577 GN=ZEAMMB73_Zm00001d007824 PE=1 SV=1	iINSDEVQSVVkPLNkEVkR	N-Term(Propionyl); K12(Propionyl); K16(Propionyl); K19(Propionyl)	35200	840.474	57	0.000773443	3	104.982	15860	5928_Lumos2_DDA_120min-IS_HCD-OT_K5-prop-FASP.raw	104.99
B4FVJ0	C0P455; B4FVJ0	60S ribosomal protein L4-1 OS=Zea mays OX=4577 GN=ZEAMMB73_Zm00001d007824 PE=1 SV=1	iINSDEVQSVVkPLNkEVkR	N-Term(Propionyl); K12(Propionyl); K16(Propionyl); K19(Propionyl)	29100	840.474	65	0.000114611	3	105.017	15578	5928_Lumos2_DDA_120min-IS_HCD-OT_K3-prop-FASP.raw	105.01
B4F9G0	B4F9G0; B4F8D2	60S ribosomal protein L4-1 OS=Zea mays OX=4577 GN=ZEAMMB73_Zm00001d013076 PE=1 SV=1	kQkLDSkR	N-Term(Propionyl); K1(Propionyl); K3(Propionyl); K7(Propionyl)	88700	613.859	46	0.0074795	2	72.2801	10601	5928_Lumos2_DDA_120min-IS_HCD-OT_K3-prop-FASP.raw	72.29
B4F9G0; B4FVJ0	B4F9G0; C0P455; B4FVJ0; B4F8D2	60S ribosomal protein L4-1 OS=Zea mays OX=4577 GN=ZEAMMB73_Zm00001d013076 PE=1 SV=1 60S ribosomal protein L4-1 OS=Zea mays OX=4577 GN=ZEAMMB73_Zm00001d007824 PE=1 SV=1	vPGGGTHR	N-Term(Propionyl)	1270000	418.722	44	0.00481516	2	28.4844	3410	5928_Lumos2_DDA_120min-IS_HCD-OT_K4-prop-FASP.raw	28.63
B4F9G0; B4FVJ0	B4F9G0; C0P455; B4FVJ0; B4F8D2	60S ribosomal protein L4-1 OS=Zea mays OX=4577 GN=ZEAMMB73_Zm00001d013076 PE=1 SV=1 60S ribosomal protein L4-1 OS=Zea mays OX=4577 GN=ZEAMMB73_Zm00001d007824 PE=1 SV=1	nLPGVDVANVER	N-Term(Propionyl)	1070000	669.854	72	2.90262E-05	2	74.6877	12949	5928_Lumos2_DDA_120min-IS_HCD-OT_K4-prop-FASP.raw	74.73
B4F9G0; B4FVJ0	B4F9G0; C0P455; B4FVJ0; B4F8D2	60S ribosomal protein L4-1 OS=Zea mays OX=4577 GN=ZEAMMB73_Zm00001d013076 PE=1 SV=1 60S ribosomal protein L4-1 OS=Zea mays OX=4577 GN=ZEAMMB73_Zm00001d007824 PE=1 SV=1	vPGGGTHR	N-Term(Propionyl)	537000	418.722	45	0.00373776	2	28.3933	3273	5928_Lumos2_DDA_120min-IS_HCD-OT_K5-prop-FASP.raw	28.48
B4F9G0; B4FVJ0	B4F9G0; C0P455; B4FVJ0; B4F8D2	60S ribosomal protein L4-1 OS=Zea mays OX=4577 GN=ZEAMMB73_Zm00001d013076 PE=1 SV=1 60S ribosomal protein L4-1 OS=Zea mays OX=4577 GN=ZEAMMB73_Zm00001d007824 PE=1 SV=1	nLPGVDVANVER	N-Term(Propionyl)	465000	669.854	68	7.12926E-05	2	74.8843	12313	5928_Lumos2_DDA_120min-IS_HCD-OT_K2-prop-FASP.raw	74.92
B4F9G0; B4FVJ0	B4F9G0; C0P455; B4FVJ0; B4F8D2	60S ribosomal protein L4-1 OS=Zea mays OX=4577 GN=ZEAMMB73_Zm00001d013076 PE=1 SV=1 60S ribosomal protein L4-1 OS=Zea mays OX=4577 GN=ZEAMMB73_Zm00001d007824 PE=1 SV=1	vPGGGTHR	N-Term(Propionyl)	448000	418.722	54	0.000466055	2	28.49	3384	5928_Lumos2_DDA_120min-IS_HCD-OT_K2-prop-FASP.raw	28.57
B4F9G0; B4FVJ0	B4F9G0; C0P455; B4FVJ0; B4F8D2	60S ribosomal protein L4-1 OS=Zea mays OX=4577 GN=ZEAMMB73_Zm00001d013076 PE=1 SV=1 60S ribosomal protein L4-1 OS=Zea mays OX=4577 GN=ZEAMMB73_Zm00001d007824 PE=1 SV=1	vPGGGTHR	N-Term(Propionyl)	355000	418.722	41	0.00945011	2	28.5295	3338	5928_Lumos2_DDA_120min-IS_HCD-OT_K3-prop-FASP.raw	28.63
B4F9G0; B4FVJ0	B4F9G0; C0P455; B4FVJ0; B4F8D2	60S ribosomal protein L4-1 OS=Zea mays OX=4577 GN=ZEAMMB73_Zm00001d013076 PE=1 SV=1 60S ribosomal protein L4-1 OS=Zea mays OX=4577 GN=ZEAMMB73_Zm00001d007824 PE=1 SV=1	lNLLDLAPGGHLGR	N-Term(Propionyl)	349000	751.428	77	6.39672E-06	2	107.397	18600	5928_Lumos2_DDA_120min-IS_HCD-OT_K4-prop-FASP.raw	107.47
B4F9G0; B4FVJ0	B4F9G0; C0P455; B4FVJ0; B4F8D2	60S ribosomal protein L4-1 OS=Zea mays OX=4577 GN=ZEAMMB73_Zm00001d013076 PE=1 SV=1 60S ribosomal protein L4-1 OS=Zea mays OX=4577 GN=ZEAMMB73_Zm00001d007824 PE=1 SV=1	aGHQTSAESWGTGR	N-Term(Propionyl)	320000	750.846	99	2.79577E-08	2	41.4442	5846	5928_Lumos2_DDA_120min-IS_HCD-OT_K4-prop-FASP.raw	41.46
B4F9G0; B4FVJ0	B4F9G0; C0P455; B4FVJ0; B4F8D2	60S ribosomal protein L4-1 OS=Zea mays OX=4577 GN=ZEAMMB73_Zm00001d013076 PE=1 SV=1 60S ribosomal protein L4-1 OS=Zea mays OX=4577 GN=ZEAMMB73_Zm00001d007824 PE=1 SV=1	nLPGVDVANVER	N-Term(Propionyl)	208000	669.854	72	2.46547E-05	2	74.9251	11050	5928_Lumos2_DDA_120min-IS_HCD-OT_K3-prop-FASP.raw	74.93
B4F9G0; B4FVJ0	B4F9G0; C0P455; B4FVJ0; B4F8D2	60S ribosomal protein L4-1 OS=Zea mays OX=4577 GN=ZEAMMB73_Zm00001d013076 PE=1 SV=1 60S ribosomal protein L4-1 OS=Zea mays OX=4577 GN=ZEAMMB73_Zm00001d007824 PE=1 SV=1	nLPGVDVANVER	N-Term(Propionyl)	190000	669.854	68	6.63621E-05	2	74.8301	11347	5928_Lumos2_DDA_120min-IS_HCD-OT_K5-prop-FASP.raw	74.85
B4F9G0; B4FVJ0	B4F9G0; C0P455; B4FVJ0; B4F8D2	60S ribosomal protein L4-1 OS=Zea mays OX=4577 GN=ZEAMMB73_Zm00001d013076 PE=1 SV=1 60S ribosomal protein L4-1 OS=Zea mays OX=4577 GN=ZEAMMB73_Zm00001d007824 PE=1 SV=1	aGHQTSAESWGTGR	N-Term(Propionyl)	184000	750.844	70	2.55932E-05	2	41.1352	5595	5928_Lumos2_DDA_120min-IS_HCD-OT_K2-prop-FASP.raw	41.13
B4F9G0; B4FVJ0	B4F9G0; C0P455; B4FVJ0; B4F8D2	60S ribosomal protein L4-1 OS=Zea mays OX=4577 GN=ZEAMMB73_Zm00001d013076 PE=1 SV=1 60S ribosomal protein L4-1 OS=Zea mays OX=4577 GN=ZEAMMB73_Zm00001d007824 PE=1 SV=1	lNLLDLAPGGHLGR	N-Term(Propionyl)	129000	751.427	89	4.4623E-07	2	107.332	17596	5928_Lumos2_DDA_120min-IS_HCD-OT_K2-prop-FASP.raw	107.38
B4F9G0; B4FVJ0	B4F9G0; C0P455; B4FVJ0; B4F8D2	60S ribosomal protein L4-1 OS=Zea mays OX=4577 GN=ZEAMMB73_Zm00001d013076 PE=1 SV=1 60S ribosomal protein L4-1 OS=Zea mays OX=4577 GN=ZEAMMB73_Zm00001d007824 PE=1 SV=1	aGHQTSAESWGTGR	N-Term(Propionyl)	103000	750.844	99	3.04621E-08	2	41.4805	5427	5928_Lumos2_DDA_120min-IS_HCD-OT_K5-prop-FASP.raw	41.47
B4F9G0; B4FVJ0	B4F9G0; C0P455; B4FVJ0; B4F8D2	60S ribosomal protein L4-1 OS=Zea mays OX=4577 GN=ZEAMMB73_Zm00001d013076 PE=1 SV=1 60S ribosomal protein L4-1 OS=Zea mays OX=4577 GN=ZEAMMB73_Zm00001d007824 PE=1 SV=1	aGHQTSAESWGTGR	N-Term(Propionyl)	88300	750.844	76	5.04034E-06	2	41.4846	5353	5928_Lumos2_DDA_120min-IS_HCD-OT_K3-prop-FASP.raw	41.48
B4F9G0; B4FVJ0	B4F9G0; C0P455; B4FVJ0; B4F8D2	60S ribosomal protein L4-1 OS=Zea mays OX=4577 GN=ZEAMMB73_Zm00001d013076 PE=1 SV=1 60S ribosomal protein L4-1 OS=Zea mays OX=4577 GN=ZEAMMB73_Zm00001d007824 PE=1 SV=1	lNLLDLAPGGHLGR	N-Term(Propionyl)	87700	751.427	83	1.9305E-06	2	107.499	16201	5928_Lumos2_DDA_120min-IS_HCD-OT_K5-prop-FASP.raw	107.53
B4F9G0; B4FVJ0	B4F9G0; C0P455; B4FVJ0; B4F8D2	60S ribosomal protein L4-1 OS=Zea mays OX=4577 GN=ZEAMMB73_Zm00001d013076 PE=1 SV=1 60S ribosomal protein L4-1 OS=Zea mays OX=4577 GN=ZEAMMB73_Zm00001d007824 PE=1 SV=1	lNLLDLAPGGHLGR	N-Term(Propionyl)	63600	751.427	72	2.75213E-05	2	107.484	15908	5928_Lumos2_DDA_120min-IS_HCD-OT_K3-prop-FASP.raw	107.51
B4F9G0; B4FVJ0	B4F9G0; C0P455; B4FVJ0; B4F8D2	60S ribosomal protein L4-1 OS=Zea mays OX=4577 GN=ZEAMMB73_Zm00001d013076 PE=1 SV=1 60S ribosomal protein L4-1 OS=Zea mays OX=4577 GN=ZEAMMB73_Zm00001d007824 PE=1 SV=1	nLPGVDVANVER	N-Term(Propionyl)	57800	669.853	83	2.24738E-06	2	74.9059	10241	5928_Lumos2_DDA_120min-IS_HCD-OT_K1-prop-FASP.raw	74.91
B4F9G0; B4FVJ0	B4F9G0; C0P455; B4FVJ0; B4F8D2	60S ribosomal protein L4-1 OS=Zea mays OX=4577 GN=ZEAMMB73_Zm00001d013076 PE=1 SV=1 60S ribosomal protein L4-1 OS=Zea mays OX=4577 GN=ZEAMMB73_Zm00001d007824 PE=1 SV=1	aVLkLNPYLGTAR	N-Term(Propionyl); K4(Propionyl)	25400	764.448	45	0.00636632	2	105.497	18339	5928_Lumos2_DDA_120min-IS_HCD-OT_K4-prop-FASP.raw	105.43
B4F9G0; B4FVJ0	B4F9G0; B4FVJ0	60S ribosomal protein L4-1 OS=Zea mays OX=4577 GN=ZEAMMB73_Zm00001d013076 PE=1 SV=1 60S ribosomal protein L4-1 OS=Zea mays OX=4577 GN=ZEAMMB73_Zm00001d007824 PE=1 SV=1	kGPLVVYGTEGSkVVkAFR	N-Term(Propionyl); K1(Propionyl); K13(Propionyl); K16(Propionyl)	16700	753.763	91	2.94735E-07	3	112.468	19281	5928_Lumos2_DDA_120min-IS_HCD-OT_K4-prop-FASP.raw	112.37
A0A1D6N4X3	A0A1D6JMR7; A0A1D6N4X3; C4JA45	60S ribosomal protein L5-1 homolog a OS=Zea mays OX=4577 GN=103650892 PE=1 SV=1	aLLDVGLIR	N-Term(Propionyl)	145000	513.321	42	0.00793884	2	107.642	18633	5928_Lumos2_DDA_120min-IS_HCD-OT_K4-prop-FASP.raw	107.7
A0A1D6N4X3	A0A1D6JMR7; A0A1D6N4X3; C4JA45	60S ribosomal protein L5-1 homolog a OS=Zea mays OX=4577 GN=103650892 PE=1 SV=1	aLLDVGLIR	N-Term(Propionyl)	123000	513.321	53	0.000784796	2	107.598	17632	5928_Lumos2_DDA_120min-IS_HCD-OT_K2-prop-FASP.raw	107.63
A0A1D6N4X3	A0A1D6JMR7; A0A1D6N4X3; C4JA45	60S ribosomal protein L5-1 homolog a OS=Zea mays OX=4577 GN=103650892 PE=1 SV=1	aLLDVGLIR	N-Term(Propionyl)	106000	513.321	41	0.0105623	2	107.681	16225	5928_Lumos2_DDA_120min-IS_HCD-OT_K5-prop-FASP.raw	107.7
A0A1D6N4X3	A0A1D6JMR7; A0A1D6N4X3; C4JA45	60S ribosomal protein L5-1 homolog a OS=Zea mays OX=4577 GN=103650892 PE=1 SV=1	yNPkkLTYEQR	Y1(Propionyl); K4(Propionyl); K5(Propionyl)	99600	804.424	49	0.00614474	2	78.7033	13837	5928_Lumos2_DDA_120min-IS_HCD-OT_K4-prop-FASP.raw	78.59
B4F9G6	B4F9G6; B6SHW0	60S ribosomal protein L6 OS=Zea mays OX=4577 GN=100191612 PE=1 SV=1	aPTSkLSTGIkR	N-Term(Propionyl); K5(Propionyl); K11(Propionyl)	2530000	713.916	63	0.000155595	2	75.0473	13027	5928_Lumos2_DDA_120min-IS_HCD-OT_K4-prop-FASP.raw	75.08
B4F9G6	B4F9G6; B6SHW0	60S ribosomal protein L6 OS=Zea mays OX=4577 GN=100191612 PE=1 SV=1	aPTSkLSTGIkR	N-Term(Propionyl); K5(Propionyl); K11(Propionyl)	530000	713.916	66	8.94301E-05	2	75.1981	12374	5928_Lumos2_DDA_120min-IS_HCD-OT_K2-prop-FASP.raw	75.23
B4F9G6	B4F9G6; B6SHW0	60S ribosomal protein L6 OS=Zea mays OX=4577 GN=100191612 PE=1 SV=1	aPTSkLSTGIkR	N-Term(Propionyl); K5(Propionyl); K11(Propionyl)	360000	713.916	67	6.78592E-05	2	75.2727	11109	5928_Lumos2_DDA_120min-IS_HCD-OT_K3-prop-FASP.raw	75.28
B4F9G6	B4F9G6; B6SHW0	60S ribosomal protein L6 OS=Zea mays OX=4577 GN=100191612 PE=1 SV=1	aPTSkLSTGIkR	N-Term(Propionyl); K5(Propionyl); K11(Propionyl)	304000	713.916	64	0.000130462	2	75.1779	11401	5928_Lumos2_DDA_120min-IS_HCD-OT_K5-prop-FASP.raw	75.21
B4F9G6	A0A804N675; B4F9G6; C0PH34; A0A804UM81; B6SHW0	60S ribosomal protein L6 OS=Zea mays OX=4577 GN=100191612 PE=1 SV=1	kINGVPIR	N-Term(Propionyl); K1(Propionyl)	280000	504.813	44	0.00204443	2	70.9067	12149	5928_Lumos2_DDA_120min-IS_HCD-OT_K4-prop-FASP.raw	70.91
B4F9G6	B4F9G6; B6SHW0	60S ribosomal protein L6 OS=Zea mays OX=4577 GN=100191612 PE=1 SV=1	aPTSkLSTGIkR	N-Term(Propionyl); K5(Propionyl); K11(Propionyl)	74600	713.917	65	8.49948E-05	2	75.2641	10295	5928_Lumos2_DDA_120min-IS_HCD-OT_K1-prop-FASP.raw	75.26
B4FTW5	B4FTW5	60S ribosomal protein L7-1 OS=Zea mays OX=4577 GN=100282330 PE=1 SV=1	sAAEAkAAAVPESVLR	N-Term(Prot)(Acetyl); K6(Propionyl)	184000	834.452	75	1.95088E-05	2	83.7378	14872	5928_Lumos2_DDA_120min-IS_HCD-OT_K4-prop-FASP.raw	83.76
B4FTW5	B4FTW5	60S ribosomal protein L7-1 OS=Zea mays OX=4577 GN=100282330 PE=1 SV=1	sAAEAkAAAVPESVLR	N-Term(Prot)(Acetyl); K6(Propionyl)	70800	556.637	54	0.00190862	3	83.7767	14878	5928_Lumos2_DDA_120min-IS_HCD-OT_K4-prop-FASP.raw	83.75
B4FQ03	B4FQ03	60S ribosomal protein L7-2 OS=Zea mays OX=4577 GN=100281870 PE=1 SV=1	sSVASkVAVPESVLR	N-Term(Prot)(Acetyl); K6(Propionyl)	256000	813.956	61	0.000346267	2	86.3233	15330	5928_Lumos2_DDA_120min-IS_HCD-OT_K4-prop-FASP.raw	86.34
B4FQ03	B4FQ03	60S ribosomal protein L7-2 OS=Zea mays OX=4577 GN=100281870 PE=1 SV=1	sSVASkVAVPESVLR	N-Term(Prot)(Acetyl); K6(Propionyl)	28400	813.955	56	0.00130799	2	86.5737	12936	5928_Lumos2_DDA_120min-IS_HCD-OT_K3-prop-FASP.raw	86.54
B4FQ03; B4F8K1; B4FTW5	B4FQ03; B4F8K1; B4FTW5; B4FSG3	60S ribosomal protein L7-2 OS=Zea mays OX=4577 GN=100281870 PE=1 SV=1 60S ribosomal protein L7-2 OS=Zea mays OX=4577 GN=100191368 PE=1 SV=1 60S ribosomal protein L7-1 OS=Zea mays OX=4577 GN=100282330 PE=1 SV=1	gYGkLNkQR	N-Term(Propionyl); K4(Propionyl); K7(Propionyl)	747000	616.343	63	0.00019477	2	63.3377	10472	5928_Lumos2_DDA_120min-IS_HCD-OT_K4-prop-FASP.raw	63.37
B4FQ03; B4F8K1; B4FTW5	B4FQ03; B4F8K1; B4FTW5; B4FSG3	60S ribosomal protein L7-2 OS=Zea mays OX=4577 GN=100281870 PE=1 SV=1 60S ribosomal protein L7-2 OS=Zea mays OX=4577 GN=100191368 PE=1 SV=1 60S ribosomal protein L7-1 OS=Zea mays OX=4577 GN=100282330 PE=1 SV=1	nHYVEGGDAGNR	N-Term(Propionyl)	429000	672.799	73	6.61709E-06	2	32.4922	4112	5928_Lumos2_DDA_120min-IS_HCD-OT_K4-prop-FASP.raw	32.5
B4FQ03; B4F8K1; B4FTW5	B4FQ03; B4F8K1; B4FTW5; B4FSG3	60S ribosomal protein L7-2 OS=Zea mays OX=4577 GN=100281870 PE=1 SV=1 60S ribosomal protein L7-2 OS=Zea mays OX=4577 GN=100191368 PE=1 SV=1 60S ribosomal protein L7-1 OS=Zea mays OX=4577 GN=100282330 PE=1 SV=1	nHyVEGGDAGNR	N-Term(Propionyl); Y3(Propionyl)	363000	700.813	56	0.000435845	2	50.4891	7675	5928_Lumos2_DDA_120min-IS_HCD-OT_K4-prop-FASP.raw	50.48
B4FQ03; B4F8K1; B4FTW5	B4FQ03; B4F8K1; B4FTW5; B4FSG3	60S ribosomal protein L7-2 OS=Zea mays OX=4577 GN=100281870 PE=1 SV=1 60S ribosomal protein L7-2 OS=Zea mays OX=4577 GN=100191368 PE=1 SV=1 60S ribosomal protein L7-1 OS=Zea mays OX=4577 GN=100282330 PE=1 SV=1	nHYVEGGDAGNR	N-Term(Propionyl)	336000	672.799	50	0.00135299	2	32.3303	3915	5928_Lumos2_DDA_120min-IS_HCD-OT_K5-prop-FASP.raw	32.65
B4FQ03; B4F8K1; B4FTW5	B4FQ03; B4F8K1; B4FTW5; B4FSG3	60S ribosomal protein L7-2 OS=Zea mays OX=4577 GN=100281870 PE=1 SV=1 60S ribosomal protein L7-2 OS=Zea mays OX=4577 GN=100191368 PE=1 SV=1 60S ribosomal protein L7-1 OS=Zea mays OX=4577 GN=100282330 PE=1 SV=1	eNYINELIkR	N-Term(Propionyl); K9(Propionyl)	259000	702.38	69	5.6712E-05	2	101.816	17832	5928_Lumos2_DDA_120min-IS_HCD-OT_K4-prop-FASP.raw	101.86
B4FQ03; B4F8K1; B4FTW5	B4FQ03; B4F8K1; B4FTW5; A0A804LNX8; B4FSG3	60S ribosomal protein L7-2 OS=Zea mays OX=4577 GN=100281870 PE=1 SV=1 60S ribosomal protein L7-2 OS=Zea mays OX=4577 GN=100191368 PE=1 SV=1 60S ribosomal protein L7-1 OS=Zea mays OX=4577 GN=100282330 PE=1 SV=1	kAPLGGLkkkR	N-Term(Propionyl); K1(Propionyl); K8(Propionyl); K9(Propionyl); K10(Propionyl)	223000	738.469	61	9.81953E-06	2	88.7561	15785	5928_Lumos2_DDA_120min-IS_HCD-OT_K4-prop-FASP.raw	88.75
B4FQ03; B4F8K1; B4FTW5	B4FQ03; B4F8K1; B4FTW5; B4FSG3	60S ribosomal protein L7-2 OS=Zea mays OX=4577 GN=100281870 PE=1 SV=1 60S ribosomal protein L7-2 OS=Zea mays OX=4577 GN=100191368 PE=1 SV=1 60S ribosomal protein L7-1 OS=Zea mays OX=4577 GN=100282330 PE=1 SV=1	gYGkLNkQR	N-Term(Propionyl); K4(Propionyl); K7(Propionyl)	111000	616.342	62	0.000213954	2	63.474	10010	5928_Lumos2_DDA_120min-IS_HCD-OT_K2-prop-FASP.raw	63.45
B4FQ03; B4F8K1; B4FTW5	B4FQ03; B4F8K1; B4FTW5; B4FSG3	60S ribosomal protein L7-2 OS=Zea mays OX=4577 GN=100281870 PE=1 SV=1 60S ribosomal protein L7-2 OS=Zea mays OX=4577 GN=100191368 PE=1 SV=1 60S ribosomal protein L7-1 OS=Zea mays OX=4577 GN=100282330 PE=1 SV=1	gYGkLNkQR	N-Term(Propionyl); K4(Propionyl); K7(Propionyl)	99800	616.342	54	0.00141358	2	63.4963	9294	5928_Lumos2_DDA_120min-IS_HCD-OT_K5-prop-FASP.raw	63.47
B4FQ03; B4F8K1; B4FTW5	B4FQ03; B4F8K1; B4FTW5; B4FSG3	60S ribosomal protein L7-2 OS=Zea mays OX=4577 GN=100281870 PE=1 SV=1 60S ribosomal protein L7-2 OS=Zea mays OX=4577 GN=100191368 PE=1 SV=1 60S ribosomal protein L7-1 OS=Zea mays OX=4577 GN=100282330 PE=1 SV=1	NHYVEGGDAGNR		83900	430.193	52	0.000822684	3	19.7965	2107	5928_Lumos2_DDA_120min-IS_HCD-OT_K4-prop-FASP.raw	19.77
B4FQ03; B4F8K1; B4FTW5	B4FQ03; B4F8K1; B4FTW5; B4FSG3	60S ribosomal protein L7-2 OS=Zea mays OX=4577 GN=100281870 PE=1 SV=1 60S ribosomal protein L7-2 OS=Zea mays OX=4577 GN=100191368 PE=1 SV=1 60S ribosomal protein L7-1 OS=Zea mays OX=4577 GN=100282330 PE=1 SV=1	vAYGYPNLkSVR	N-Term(Propionyl); K9(Propionyl)	77700	739.904	47	0.00939464	2	85.6003	15205	5928_Lumos2_DDA_120min-IS_HCD-OT_K4-prop-FASP.raw	85.8
B4FQ03; B4F8K1; B4FTW5	B4FQ03; B4F8K1; B4FTW5; B4FSG3	60S ribosomal protein L7-2 OS=Zea mays OX=4577 GN=100281870 PE=1 SV=1 60S ribosomal protein L7-2 OS=Zea mays OX=4577 GN=100191368 PE=1 SV=1 60S ribosomal protein L7-1 OS=Zea mays OX=4577 GN=100282330 PE=1 SV=1	NHYVEGGDAGNR		64000	430.193	42	0.00858349	3	19.7373	2107	5928_Lumos2_DDA_120min-IS_HCD-OT_K2-prop-FASP.raw	19.69
B4FQ03; B4F8K1; B4FTW5	B4FQ03; B4F8K1; B4FTW5; B4FSG3	60S ribosomal protein L7-2 OS=Zea mays OX=4577 GN=100281870 PE=1 SV=1 60S ribosomal protein L7-2 OS=Zea mays OX=4577 GN=100191368 PE=1 SV=1 60S ribosomal protein L7-1 OS=Zea mays OX=4577 GN=100282330 PE=1 SV=1	gYGkLNkQR	N-Term(Propionyl); K4(Propionyl); K7(Propionyl)	56300	616.343	50	0.0038417	2	63.6146	9067	5928_Lumos2_DDA_120min-IS_HCD-OT_K3-prop-FASP.raw	63.59
B4FQ03; B4F8K1; B4FTW5	B4FQ03; B4F8K1; B4FTW5; B4FSG3	60S ribosomal protein L7-2 OS=Zea mays OX=4577 GN=100281870 PE=1 SV=1 60S ribosomal protein L7-2 OS=Zea mays OX=4577 GN=100191368 PE=1 SV=1 60S ribosomal protein L7-1 OS=Zea mays OX=4577 GN=100282330 PE=1 SV=1	eNYINELIkR	N-Term(Propionyl); K9(Propionyl)	52900	702.38	70	4.25463E-05	2	101.762	16840	5928_Lumos2_DDA_120min-IS_HCD-OT_K2-prop-FASP.raw	101.74
B4FQ03; B4F8K1; B4FTW5	B4FQ03; B4F8K1; B4FTW5; B4FSG3	60S ribosomal protein L7-2 OS=Zea mays OX=4577 GN=100281870 PE=1 SV=1 60S ribosomal protein L7-2 OS=Zea mays OX=4577 GN=100191368 PE=1 SV=1 60S ribosomal protein L7-1 OS=Zea mays OX=4577 GN=100282330 PE=1 SV=1	eNYINELIkR	N-Term(Propionyl); K9(Propionyl)	19700	702.38	61	0.000319281	2	102.013	15462	5928_Lumos2_DDA_120min-IS_HCD-OT_K5-prop-FASP.raw	101.98
A0A804QCF1	A0A804QCF1; A0A804LU49; A0A804MPQ5	60S ribosomal protein L7a OS=Zea mays OX=4577 GN=100282418 PE=1 SV=1	ekLLAkEAAQR	N-Term(Propionyl); K2(Propionyl); K6(Propionyl)	2150000	712.909	82	1.81902E-06	2	91.979	16336	5928_Lumos2_DDA_120min-IS_HCD-OT_K4-prop-FASP.raw	92.03
A0A804QCF1	A0A804QCF1; A0A804MPQ5	60S ribosomal protein L7a OS=Zea mays OX=4577 GN=100282418 PE=1 SV=1	lkVPPALNQFTR	N-Term(Propionyl); K2(Propionyl)	483000	748.434	74	1.11176E-05	2	102.055	17865	5928_Lumos2_DDA_120min-IS_HCD-OT_K4-prop-FASP.raw	102.22
A0A804QCF1	A0A804QCF1; A0A804LU49; A0A804MPQ5	60S ribosomal protein L7a OS=Zea mays OX=4577 GN=100282418 PE=1 SV=1	ekLLAkEAAQR	N-Term(Propionyl); K2(Propionyl); K6(Propionyl)	436000	712.909	83	1.56508E-06	2	92.2262	15444	5928_Lumos2_DDA_120min-IS_HCD-OT_K2-prop-FASP.raw	92.24
A0A804QCF1	A0A804QCF1; A0A804MPQ5	60S ribosomal protein L7a OS=Zea mays OX=4577 GN=100282418 PE=1 SV=1	aPVPAkkktDKVTNPLFEkR	N-Term(Propionyl); K6(Propionyl); K7(Propionyl); K8(Propionyl); T9(Propionyl); K19(Propionyl)	380000	868.498	55	0.000864666	3	103.845	18114	5928_Lumos2_DDA_120min-IS_HCD-OT_K4-prop-FASP.raw	103.87
A0A804QCF1	A0A804QCF1; A0A804LU49; A0A804MPQ5	60S ribosomal protein L7a OS=Zea mays OX=4577 GN=100282418 PE=1 SV=1	ekLLAkEAAQR	N-Term(Propionyl); K2(Propionyl); K6(Propionyl)	196000	712.908	84	1.11134E-06	2	92.2472	13805	5928_Lumos2_DDA_120min-IS_HCD-OT_K3-prop-FASP.raw	92.27
A0A804QCF1	A0A804QCF1; A0A804LU49; A0A804MPQ5	60S ribosomal protein L7a OS=Zea mays OX=4577 GN=100282418 PE=1 SV=1	ekLLAkEAAQR	N-Term(Propionyl); K2(Propionyl); K6(Propionyl)	175000	712.908	82	2.05251E-06	2	92.3165	14102	5928_Lumos2_DDA_120min-IS_HCD-OT_K5-prop-FASP.raw	92.31
A0A804QCF1	A0A804QCF1; A0A804MPQ5	60S ribosomal protein L7a OS=Zea mays OX=4577 GN=100282418 PE=1 SV=1	lkVPPALNQFTR	N-Term(Propionyl); K2(Propionyl)	76700	748.435	53	0.00144666	2	102.229	15491	5928_Lumos2_DDA_120min-IS_HCD-OT_K5-prop-FASP.raw	102.27
A0A804QCF1	A0A804QCF1; A0A804MPQ5	60S ribosomal protein L7a OS=Zea mays OX=4577 GN=100282418 PE=1 SV=1	aPVPAkkktDKVTNPLFEkR	N-Term(Propionyl); K6(Propionyl); K7(Propionyl); K8(Propionyl); T9(Propionyl); K19(Propionyl)	57900	868.498	52	0.00152061	3	103.831	17121	5928_Lumos2_DDA_120min-IS_HCD-OT_K2-prop-FASP.raw	103.82
A0A804QCF1	A0A804QCF1; A0A804LU49; A0A804MPQ5	60S ribosomal protein L7a OS=Zea mays OX=4577 GN=100282418 PE=1 SV=1	ekLLAkEAAQR	N-Term(Propionyl); K2(Propionyl); K6(Propionyl)	39700	712.908	84	1.15039E-06	2	92.4065	12783	5928_Lumos2_DDA_120min-IS_HCD-OT_K1-prop-FASP.raw	92.39
B6SI39	C4JBF5; B6SI39; B6TH42	60S ribosomal protein L9 OS=Zea mays OX=4577 GN=ZEAMMB73_Zm00001d035901 PE=1 SV=1	nFLGEkkVR	N-Term(Propionyl); K6(Propionyl); K7(Propionyl)	317000	629.861	51	0.00224829	2	86.3481	15334	5928_Lumos2_DDA_120min-IS_HCD-OT_K4-prop-FASP.raw	86.38
B6SI39	C4JBF5; B6SI39; B6TH42	60S ribosomal protein L9 OS=Zea mays OX=4577 GN=ZEAMMB73_Zm00001d035901 PE=1 SV=1	nFLGEkkVR	N-Term(Propionyl); K6(Propionyl); K7(Propionyl)	158000	629.861	51	0.00220951	2	86.4772	14493	5928_Lumos2_DDA_120min-IS_HCD-OT_K2-prop-FASP.raw	86.48
B6SI39	C4JBF5; B6SI39; B6TH42	60S ribosomal protein L9 OS=Zea mays OX=4577 GN=ZEAMMB73_Zm00001d035901 PE=1 SV=1	nFLGEkkVR	N-Term(Propionyl); K6(Propionyl); K7(Propionyl)	113000	629.86	51	0.00203513	2	86.5821	13250	5928_Lumos2_DDA_120min-IS_HCD-OT_K5-prop-FASP.raw	86.6
B6SI39	C4JBF5; B6SI39; B6TH42	60S ribosomal protein L9 OS=Zea mays OX=4577 GN=ZEAMMB73_Zm00001d035901 PE=1 SV=1	nFLGEkkVR	N-Term(Propionyl); K6(Propionyl); K7(Propionyl)	84300	629.861	46	0.00751582	2	86.5948	12940	5928_Lumos2_DDA_120min-IS_HCD-OT_K3-prop-FASP.raw	86.59
B6SI39	C4JBF5; B6SI39; B6TH42	60S ribosomal protein L9 OS=Zea mays OX=4577 GN=ZEAMMB73_Zm00001d035901 PE=1 SV=1	nFLGEkkVR	N-Term(Propionyl); K6(Propionyl); K7(Propionyl)	22200	629.86	51	0.00265949	2	86.6689	11969	5928_Lumos2_DDA_120min-IS_HCD-OT_K1-prop-FASP.raw	86.64
Q9FWA3	Q9FWA3	6-phosphogluconate dehydrogenase, decarboxylating 2 OS=Arabidopsis thaliana OX=3702 GN=PGD2 PE=1 SV=1	fLSGLkDER	N-Term(Propionyl); K6(Propionyl)	37500	588.817	35	0.230804	2	96.9275	17128	5928_Lumos2_DDA_120min-IS_HCD-OT_K4-prop-FASP.raw	96.86
B4FSV6	A0A1D6N1Z8; B4FSV6	6-phosphogluconate dehydrogenase, decarboxylating OS=Zea mays OX=4577 GN=541700 PE=1 SV=1	tTSkVDETVQR	N-Term(Propionyl); K4(Propionyl)	70300	688.356	86	1.57908E-06	2	55.0253	8296	5928_Lumos2_DDA_120min-IS_HCD-OT_K2-prop-FASP.raw	54.98
B4FSV6	A0A1D6N1Z8; B4FSV6	6-phosphogluconate dehydrogenase, decarboxylating OS=Zea mays OX=4577 GN=541700 PE=1 SV=1	tTSkVDETVQR	T1(Propionyl); K4(Propionyl)	70300	688.356	86	1.57908E-06	2	55.0253	8296	5928_Lumos2_DDA_120min-IS_HCD-OT_K2-prop-FASP.raw	54.98
A0A804PGB0	B6TDT1; A0A804PGB0	AAA+ ATPase domain-containing protein OS=Zea mays OX=4577 GN=100284233 PE=3 SV=1	aQEEVkR	N-Term(Propionyl); K6(Propionyl)	236000	486.262	47	0.00852298	2	40.5081	5663	5928_Lumos2_DDA_120min-IS_HCD-OT_K4-prop-FASP.raw	40.49
A0A804PGB0	B6TDT1; A0A804PGB0	AAA+ ATPase domain-containing protein OS=Zea mays OX=4577 GN=100284233 PE=3 SV=1	aQEEVkR	N-Term(Propionyl); K6(Propionyl)	88300	486.261	55	0.0015305	2	40.438	5250	5928_Lumos2_DDA_120min-IS_HCD-OT_K5-prop-FASP.raw	40.41
A0A804R8A0	A0A804R8A0	AAA+ ATPase domain-containing protein OS=Zea mays OX=4577 PE=1 SV=1	fLEYLDkGR	N-Term(Propionyl); K7(Propionyl)	12000	626.831	49	0.00443129	2	110.884	18072	5928_Lumos2_DDA_120min-IS_HCD-OT_K2-prop-FASP.raw	110.82
A0A804R8A0	A0A804R8A0	AAA+ ATPase domain-containing protein OS=Zea mays OX=4577 PE=1 SV=1	fLEYLDkGR	N-Term(Propionyl); K7(Propionyl)	11500	626.832	49	0.00482561	2	110.91	16656	5928_Lumos2_DDA_120min-IS_HCD-OT_K5-prop-FASP.raw	110.89
A0A804R8A0; B1P2H4	A0A804R8A0; B1P2H4	AAA+ ATPase domain-containing protein OS=Zea mays OX=4577 PE=1 SV=1 Filamentation temperature-sensitive H 2B OS=Zea mays OX=4577 GN=FtsH2B PE=1 SV=1	aDILDSALLRPGR	N-Term(Propionyl)	182000	726.912	59	0.00046039	2	97.8511	17266	5928_Lumos2_DDA_120min-IS_HCD-OT_K4-prop-FASP.raw	97.85
A0A804R8A0; B1P2H4	A0A804R8A0; B1P2H4	AAA+ ATPase domain-containing protein OS=Zea mays OX=4577 PE=1 SV=1 Filamentation temperature-sensitive H 2B OS=Zea mays OX=4577 GN=FtsH2B PE=1 SV=1	aDILDSALLRPGR	N-Term(Propionyl)	132000	726.912	64	0.00012397	2	98.1273	14930	5928_Lumos2_DDA_120min-IS_HCD-OT_K5-prop-FASP.raw	98.14
A0A804R8A0; B1P2H4	A0A804R8A0; B1P2H4	AAA+ ATPase domain-containing protein OS=Zea mays OX=4577 PE=1 SV=1 Filamentation temperature-sensitive H 2B OS=Zea mays OX=4577 GN=FtsH2B PE=1 SV=1	qVSVDVPDVR	N-Term(Propionyl)	111000	585.311	57	0.000682447	2	67.9724	10939	5928_Lumos2_DDA_120min-IS_HCD-OT_K2-prop-FASP.raw	67.96
A0A804R8A0; B1P2H4	A0A804R8A0; B1P2H4	AAA+ ATPase domain-containing protein OS=Zea mays OX=4577 PE=1 SV=1 Filamentation temperature-sensitive H 2B OS=Zea mays OX=4577 GN=FtsH2B PE=1 SV=1	aDILDSALLRPGR	N-Term(Propionyl)	110000	726.911	47	0.00762639	2	97.8712	16298	5928_Lumos2_DDA_120min-IS_HCD-OT_K2-prop-FASP.raw	97.9
A0A804R8A0; B1P2H4	A0A804R8A0; B1P2H4	AAA+ ATPase domain-containing protein OS=Zea mays OX=4577 PE=1 SV=1 Filamentation temperature-sensitive H 2B OS=Zea mays OX=4577 GN=FtsH2B PE=1 SV=1	tAISSkEIDDSIDR	T1(Propionyl); K6(Propionyl)	82000	831.414	86	1.56499E-06	2	75.9752	13235	5928_Lumos2_DDA_120min-IS_HCD-OT_K4-prop-FASP.raw	75.92
A0A804R8A0; B1P2H4	A0A804R8A0; B1P2H4	AAA+ ATPase domain-containing protein OS=Zea mays OX=4577 PE=1 SV=1 Filamentation temperature-sensitive H 2B OS=Zea mays OX=4577 GN=FtsH2B PE=1 SV=1	tAISSkEIDDSIDR	N-Term(Propionyl); K6(Propionyl)	82000	831.414	86	1.56499E-06	2	75.9752	13235	5928_Lumos2_DDA_120min-IS_HCD-OT_K4-prop-FASP.raw	75.92
A0A804R8A0; B1P2H4	A0A804R8A0; B1P2H4	AAA+ ATPase domain-containing protein OS=Zea mays OX=4577 PE=1 SV=1 Filamentation temperature-sensitive H 2B OS=Zea mays OX=4577 GN=FtsH2B PE=1 SV=1	tAISSkEIDDSIDR	N-Term(Propionyl); K6(Propionyl)	47900	831.414	61	0.000532567	2	76.2397	12574	5928_Lumos2_DDA_120min-IS_HCD-OT_K2-prop-FASP.raw	76.17
A0A804R8A0; B1P2H4	A0A804R8A0; B1P2H4	AAA+ ATPase domain-containing protein OS=Zea mays OX=4577 PE=1 SV=1 Filamentation temperature-sensitive H 2B OS=Zea mays OX=4577 GN=FtsH2B PE=1 SV=1	tAISSkEIDDSIDR	T1(Propionyl); K6(Propionyl)	47900	831.414	61	0.000532567	2	76.2397	12574	5928_Lumos2_DDA_120min-IS_HCD-OT_K2-prop-FASP.raw	76.17
A0A804R8A0; B1P2H4	A0A804R8A0; B1P2H4	AAA+ ATPase domain-containing protein OS=Zea mays OX=4577 PE=1 SV=1 Filamentation temperature-sensitive H 2B OS=Zea mays OX=4577 GN=FtsH2B PE=1 SV=1	tAISsKEIDDSIDR	N-Term(Propionyl); S5(Propionyl)	38300	831.414	56	0.00164631	2	76.1334	11553	5928_Lumos2_DDA_120min-IS_HCD-OT_K5-prop-FASP.raw	76.06
A0A804R8A0; B1P2H4	A0A804R8A0; B1P2H4	AAA+ ATPase domain-containing protein OS=Zea mays OX=4577 PE=1 SV=1 Filamentation temperature-sensitive H 2B OS=Zea mays OX=4577 GN=FtsH2B PE=1 SV=1	tAISSkEIDDSIDR	N-Term(Propionyl); K6(Propionyl)	38300	831.414	56	0.00142729	2	76.1334	11553	5928_Lumos2_DDA_120min-IS_HCD-OT_K5-prop-FASP.raw	76.06
A0A804R8A0; B1P2H4	A0A804R8A0; B1P2H4	AAA+ ATPase domain-containing protein OS=Zea mays OX=4577 PE=1 SV=1 Filamentation temperature-sensitive H 2B OS=Zea mays OX=4577 GN=FtsH2B PE=1 SV=1	tAISsKEIDDSIDR	T1(Propionyl); S5(Propionyl)	38300	831.414	56	0.00164631	2	76.1334	11553	5928_Lumos2_DDA_120min-IS_HCD-OT_K5-prop-FASP.raw	76.06
A0A804R8A0; B1P2H4	A0A804R8A0; B1P2H4	AAA+ ATPase domain-containing protein OS=Zea mays OX=4577 PE=1 SV=1 Filamentation temperature-sensitive H 2B OS=Zea mays OX=4577 GN=FtsH2B PE=1 SV=1	tAISSkEIDDSIDR	T1(Propionyl); K6(Propionyl)	38300	831.414	56	0.00142729	2	76.1334	11553	5928_Lumos2_DDA_120min-IS_HCD-OT_K5-prop-FASP.raw	76.06
A0A1D6F8R5	A0A1D6F8R5	AAA-ATPase ASD mitochondrial OS=Zea mays OX=4577 GN=103648227 PE=1 SV=1	aAVEANAAAR	N-Term(Propionyl)	75400	500.264	51	0.00237408	2	44.0026	5842	5928_Lumos2_DDA_120min-IS_HCD-OT_K5-prop-FASP.raw	44
A0A1D6F8R5	A0A1D6F8R5	AAA-ATPase ASD mitochondrial OS=Zea mays OX=4577 GN=103648227 PE=1 SV=1	iVVFTTNHVER	N-Term(Propionyl)	64800	685.874	52	0.00371257	2	84.9769	12992	5928_Lumos2_DDA_120min-IS_HCD-OT_K5-prop-FASP.raw	84.9
A0A1D6F8R5	A0A1D6F8R5	AAA-ATPase ASD mitochondrial OS=Zea mays OX=4577 GN=103648227 PE=1 SV=1	aLVVDEYLPHVR	N-Term(Propionyl)	27400	733.904	62	0.000266514	2	102.22	15490	5928_Lumos2_DDA_120min-IS_HCD-OT_K5-prop-FASP.raw	102.19
A0A804R8T9	A0A804R8T9; K7V410; A0A804QHV1	ABC transporter domain-containing protein OS=Zea mays OX=4577 PE=1 SV=1	gISGGEkkR	N-Term(Propionyl); K7(Propionyl); K8(Propionyl)	96300	550.308	54	0.00194437	2	50.428	7663	5928_Lumos2_DDA_120min-IS_HCD-OT_K4-prop-FASP.raw	50.4
B4G0Q9	B4G0Q9	Abscisic acid stress ripening2 OS=Zea mays OX=4577 GN=100281622 PE=1 SV=1	vVTATGEGEYER	N-Term(Propionyl)	269000	683.827	83	1.67933E-06	2	56.396	8944	5928_Lumos2_DDA_120min-IS_HCD-OT_K4-prop-FASP.raw	56.39
B4G0Q9	B4G0Q9	Abscisic acid stress ripening2 OS=Zea mays OX=4577 GN=100281622 PE=1 SV=1	vVTATGEGEYER	N-Term(Propionyl)	153000	683.828	83	1.59785E-06	2	56.4102	8050	5928_Lumos2_DDA_120min-IS_HCD-OT_K5-prop-FASP.raw	56.42
B4G0Q9	B4G0Q9	Abscisic acid stress ripening2 OS=Zea mays OX=4577 GN=100281622 PE=1 SV=1	vVTATGEGEYER	N-Term(Propionyl)	88100	683.827	76	9.31938E-06	2	56.3941	7850	5928_Lumos2_DDA_120min-IS_HCD-OT_K3-prop-FASP.raw	56.37
B4FBK8	B4FBK8	acetyl-CoA C-acyltransferase OS=Zea mays OX=4577 GN=100192501 PE=1 SV=1	aAGDSAAYQR	N-Term(Propionyl)	77200	533.251	69	2.94136E-05	2	34.0611	4388	5928_Lumos2_DDA_120min-IS_HCD-OT_K4-prop-FASP.raw	34.03
B4FBK8	B4FBK8	acetyl-CoA C-acyltransferase OS=Zea mays OX=4577 GN=100192501 PE=1 SV=1	gDAVDGLSNVR	N-Term(Propionyl)	73700	579.792	53	0.00220875	2	62.0137	9044	5928_Lumos2_DDA_120min-IS_HCD-OT_K5-prop-FASP.raw	61.99
B4FBK8	B4FBK8	acetyl-CoA C-acyltransferase OS=Zea mays OX=4577 GN=100192501 PE=1 SV=1	aAGDSAAYQR	N-Term(Propionyl)	67000	533.251	74	9.58595E-06	2	33.8963	4166	5928_Lumos2_DDA_120min-IS_HCD-OT_K5-prop-FASP.raw	33.87
B4FBK8	B4FBK8	acetyl-CoA C-acyltransferase OS=Zea mays OX=4577 GN=100192501 PE=1 SV=1	qEQDQAAAESHR	N-Term(Propionyl)	49800	713.32	84	6.57622E-07	2	25.3631	2799	5928_Lumos2_DDA_120min-IS_HCD-OT_K5-prop-FASP.raw	25.33
B4FBK8	B4FBK8	acetyl-CoA C-acyltransferase OS=Zea mays OX=4577 GN=100192501 PE=1 SV=1	aAGDSAAYQR	N-Term(Propionyl)	38600	533.251	69	3.37004E-05	2	33.8433	4284	5928_Lumos2_DDA_120min-IS_HCD-OT_K2-prop-FASP.raw	33.84
A0A1D6EDR6	A0A804ULV9; A0A1D6EDR6	acetyl-CoA carboxylase OS=Zea mays OX=4577 GN=542319 PE=1 SV=1	qIIVVANDITFR	N-Term(Propionyl)	92300	722.912	56	0.000722447	2	106.426	16058	5928_Lumos2_DDA_120min-IS_HCD-OT_K5-prop-FASP.raw	106.41
A0A1D6EDR6	A0A804ULV9; A0A1D6EDR6	acetyl-CoA carboxylase OS=Zea mays OX=4577 GN=542319 PE=1 SV=1	eTVkALEQAAR	N-Term(Propionyl); K4(Propionyl)	88600	664.364	51	0.00425832	2	80.8696	13496	5928_Lumos2_DDA_120min-IS_HCD-OT_K2-prop-FASP.raw	80.85
A0A1D6EDR6	A0A1D6EDR6	acetyl-CoA carboxylase OS=Zea mays OX=4577 GN=542319 PE=1 SV=1	iAEDVLAkEIR	N-Term(Propionyl); K8(Propionyl)	67400	684.89	66	8.70706E-05	2	101.2	17739	5928_Lumos2_DDA_120min-IS_HCD-OT_K4-prop-FASP.raw	101.19
A0A1D6EDR6	A0A804ULV9; A0A1D6EDR6	acetyl-CoA carboxylase OS=Zea mays OX=4577 GN=542319 PE=1 SV=1	lDLDDPSAVkR	N-Term(Propionyl); K10(Propionyl)	66800	670.856	59	0.000553069	2	82.438	14622	5928_Lumos2_DDA_120min-IS_HCD-OT_K4-prop-FASP.raw	82.39
A0A1D6EDR6	A0A1D6EDR6	acetyl-CoA carboxylase OS=Zea mays OX=4577 GN=542319 PE=1 SV=1	iAEDVLAkEIR	N-Term(Propionyl); K8(Propionyl)	58800	684.889	66	9.35775E-05	2	101.15	16753	5928_Lumos2_DDA_120min-IS_HCD-OT_K2-prop-FASP.raw	101.14
A0A1D6EDR6	A0A804ULV9; A0A1D6EDR6	acetyl-CoA carboxylase OS=Zea mays OX=4577 GN=542319 PE=1 SV=1	fAELHDTSLR	N-Term(Propionyl)	44700	622.817	55	0.00175006	2	75.1375	11395	5928_Lumos2_DDA_120min-IS_HCD-OT_K5-prop-FASP.raw	75.11
A0A1D6EDR6	A0A804ULV9; A0A1D6EDR6	acetyl-CoA carboxylase OS=Zea mays OX=4577 GN=542319 PE=1 SV=1	fAELHDTSLR	N-Term(Propionyl)	43400	622.817	55	0.00174324	2	75.1644	12369	5928_Lumos2_DDA_120min-IS_HCD-OT_K2-prop-FASP.raw	75.14
A0A1D6EDR6	A0A804ULV9; A0A1D6EDR6	acetyl-CoA carboxylase OS=Zea mays OX=4577 GN=542319 PE=1 SV=1	eTVkALEQAAR	N-Term(Propionyl); K4(Propionyl)	39900	664.364	62	0.000335922	2	80.8522	12045	5928_Lumos2_DDA_120min-IS_HCD-OT_K3-prop-FASP.raw	80.82
A0A1D6EDR6	A0A804ULV9; A0A1D6EDR6	acetyl-CoA carboxylase OS=Zea mays OX=4577 GN=542319 PE=1 SV=1	lDLDDPSAVkR	N-Term(Propionyl); K10(Propionyl)	32500	670.857	66	9.69733E-05	2	82.6372	12622	5928_Lumos2_DDA_120min-IS_HCD-OT_K5-prop-FASP.raw	82.55
A0A1D6EDR6	A0A1D6EDR6	acetyl-CoA carboxylase OS=Zea mays OX=4577 GN=542319 PE=1 SV=1	iAEDVLAkEIR	N-Term(Propionyl); K8(Propionyl)	17900	684.889	56	0.00100307	2	101.264	15078	5928_Lumos2_DDA_120min-IS_HCD-OT_K3-prop-FASP.raw	101.21
A0A804PBV9	A0A804PBV9	Acetyl-CoA carboxylase OS=Zea mays OX=4577 PE=1 SV=1	fAELHDTSAR	N-Term(Propionyl)	324000	601.794	58	0.000709882	2	63.3631	10478	5928_Lumos2_DDA_120min-IS_HCD-OT_K4-prop-FASP.raw	63.36
A0A804PBV9	A0A804PBV9	Acetyl-CoA carboxylase OS=Zea mays OX=4577 PE=1 SV=1	fAELHDTSAR	N-Term(Propionyl)	221000	601.793	54	0.00182994	2	63.4545	9288	5928_Lumos2_DDA_120min-IS_HCD-OT_K5-prop-FASP.raw	63.46
A0A804PBV9	A0A804PBV9	Acetyl-CoA carboxylase OS=Zea mays OX=4577 PE=1 SV=1	skNkLILR	S1(Propionyl); K2(Propionyl); K4(Propionyl)	146000	570.361	54	0.000358289	2	81.409	14420	5928_Lumos2_DDA_120min-IS_HCD-OT_K4-prop-FASP.raw	81.41
A0A804PBV9	A0A804PBV9	Acetyl-CoA carboxylase OS=Zea mays OX=4577 PE=1 SV=1	fAELHDTSAR	N-Term(Propionyl)	130000	601.793	53	0.00196204	2	63.3721	9990	5928_Lumos2_DDA_120min-IS_HCD-OT_K2-prop-FASP.raw	63.33
A0A804PBV9	A0A804PBV9	Acetyl-CoA carboxylase OS=Zea mays OX=4577 PE=1 SV=1	skNkLILR	S1(Propionyl); K2(Propionyl); K4(Propionyl)	119000	570.36	55	0.000263168	2	81.654	12460	5928_Lumos2_DDA_120min-IS_HCD-OT_K5-prop-FASP.raw	81.61
A0A804PBV9	A0A804PBV9	Acetyl-CoA carboxylase OS=Zea mays OX=4577 PE=1 SV=1	skNkLILR	N-Term(Propionyl); K2(Propionyl); K4(Propionyl)	119000	570.36	55	0.000263168	2	81.654	12460	5928_Lumos2_DDA_120min-IS_HCD-OT_K5-prop-FASP.raw	81.61
A0A804PBV9	A0A804PBV9	Acetyl-CoA carboxylase OS=Zea mays OX=4577 PE=1 SV=1	aVGIGAYLAR	N-Term(Propionyl)	119000	523.803	65	6.41734E-05	2	86.3021	13202	5928_Lumos2_DDA_120min-IS_HCD-OT_K5-prop-FASP.raw	86.31
A0A804PBV9	A0A804PBV9	Acetyl-CoA carboxylase OS=Zea mays OX=4577 PE=1 SV=1	aVGIGAYLAR	N-Term(Propionyl)	110000	523.803	66	5.64099E-05	2	86.0994	15292	5928_Lumos2_DDA_120min-IS_HCD-OT_K4-prop-FASP.raw	86.08
A0A804PBV9	A0A804PBV9	Acetyl-CoA carboxylase OS=Zea mays OX=4577 PE=1 SV=1	eQVIDGLR	N-Term(Propionyl)	106000	493.269	52	0.00286486	2	80.1577	12218	5928_Lumos2_DDA_120min-IS_HCD-OT_K5-prop-FASP.raw	80.13
A0A804PBV9	A0A804PBV9	Acetyl-CoA carboxylase OS=Zea mays OX=4577 PE=1 SV=1	aVGIGAYLAR	N-Term(Propionyl)	105000	523.803	54	0.0010083	2	86.2449	14449	5928_Lumos2_DDA_120min-IS_HCD-OT_K2-prop-FASP.raw	86.19
A0A804PBV9	A0A804PBV9	Acetyl-CoA carboxylase OS=Zea mays OX=4577 PE=1 SV=1	lDPELIGLNTR	N-Term(Propionyl)	88800	648.862	52	0.00171767	2	97.0928	17154	5928_Lumos2_DDA_120min-IS_HCD-OT_K4-prop-FASP.raw	97.08
A0A804PBV9	A0A804PBV9	Acetyl-CoA carboxylase OS=Zea mays OX=4577 PE=1 SV=1	aVGIGAYLAR	N-Term(Propionyl)	78300	523.803	46	0.00556658	2	86.3452	12897	5928_Lumos2_DDA_120min-IS_HCD-OT_K3-prop-FASP.raw	86.29
A0A804PBV9	A0A804PBV9	Acetyl-CoA carboxylase OS=Zea mays OX=4577 PE=1 SV=1	vTSEDPDDGFkPTSGR	N-Term(Propionyl); K11(Propionyl)	75600	910.42	53	0.00150012	2	67.8804	10112	5928_Lumos2_DDA_120min-IS_HCD-OT_K5-prop-FASP.raw	67.8
A0A804PBV9	A0A804PBV9	Acetyl-CoA carboxylase OS=Zea mays OX=4577 PE=1 SV=1	fAELHDTSAR	N-Term(Propionyl)	64600	601.793	48	0.00535438	2	63.5355	9055	5928_Lumos2_DDA_120min-IS_HCD-OT_K3-prop-FASP.raw	63.48
A0A804PBV9	A0A804PBV9	Acetyl-CoA carboxylase OS=Zea mays OX=4577 PE=1 SV=1	lDPELIGLNTR	N-Term(Propionyl)	62600	648.861	53	0.0015205	2	97.1249	16188	5928_Lumos2_DDA_120min-IS_HCD-OT_K2-prop-FASP.raw	97.12
A0A804PBV9	A0A804PBV9	Acetyl-CoA carboxylase OS=Zea mays OX=4577 PE=1 SV=1	lDPELIGLNTR	N-Term(Propionyl)	51000	648.862	52	0.00165445	2	97.2654	14815	5928_Lumos2_DDA_120min-IS_HCD-OT_K5-prop-FASP.raw	97.25
A0A804PBV9	A0A804PBV9	Acetyl-CoA carboxylase OS=Zea mays OX=4577 PE=1 SV=1	lSSSVIAHELQLkNGETR	N-Term(Propionyl); K13(Propionyl)	34100	698.712	49	0.00747614	3	95.0687	16850	5928_Lumos2_DDA_120min-IS_HCD-OT_K4-prop-FASP.raw	95.02
A0A804PBV9	A0A804PBV9	Acetyl-CoA carboxylase OS=Zea mays OX=4577 PE=1 SV=1	lDPELIGLNTR	N-Term(Propionyl)	22400	648.861	46	0.0089359	2	97.276	14534	5928_Lumos2_DDA_120min-IS_HCD-OT_K3-prop-FASP.raw	97.23
A0A804PBV9	A0A804PBV9	Acetyl-CoA carboxylase OS=Zea mays OX=4577 PE=1 SV=1	tNVDYTVDLLNATEYR	N-Term(Propionyl)	13400	971.972	99	7.43724E-08	2	96.4507	16094	5928_Lumos2_DDA_120min-IS_HCD-OT_K2-prop-FASP.raw	96.4
A0A804PBV9	A0A804PBV9	Acetyl-CoA carboxylase OS=Zea mays OX=4577 PE=1 SV=1	tNVDYTVDLLNATEYR	T1(Propionyl)	13400	971.972	99	7.43724E-08	2	96.4507	16094	5928_Lumos2_DDA_120min-IS_HCD-OT_K2-prop-FASP.raw	96.4
A0A804PBV9; A0A1D6EDR6	A0A804ULV9; A0A804PBV9; A0A1D6EDR6	Acetyl-CoA carboxylase OS=Zea mays OX=4577 PE=1 SV=1 acetyl-CoA carboxylase OS=Zea mays OX=4577 GN=542319 PE=1 SV=1	kVHNDDEVR	N-Term(Propionyl); K1(Propionyl)	481000	612.304	66	9.23477E-05	2	37.1127	4996	5928_Lumos2_DDA_120min-IS_HCD-OT_K4-prop-FASP.raw	37.12
A0A804PBV9; A0A1D6EDR6	A0A804ULV9; A0A804PBV9; A0A1D6EDR6	Acetyl-CoA carboxylase OS=Zea mays OX=4577 PE=1 SV=1 acetyl-CoA carboxylase OS=Zea mays OX=4577 GN=542319 PE=1 SV=1	kVHNDDEVR	N-Term(Propionyl); K1(Propionyl)	342000	612.305	63	0.000179757	2	36.995	4684	5928_Lumos2_DDA_120min-IS_HCD-OT_K5-prop-FASP.raw	37
A0A804PBV9; A0A1D6EDR6	A0A804ULV9; A0A804PBV9; A0A1D6EDR6	Acetyl-CoA carboxylase OS=Zea mays OX=4577 PE=1 SV=1 acetyl-CoA carboxylase OS=Zea mays OX=4577 GN=542319 PE=1 SV=1	kVHNDDEVR	N-Term(Propionyl); K1(Propionyl)	203000	612.304	66	9.18238E-05	2	36.8544	4815	5928_Lumos2_DDA_120min-IS_HCD-OT_K2-prop-FASP.raw	36.88
A0A804PBV9; A0A1D6EDR6	A0A804ULV9; A0A804PBV9; A0A1D6EDR6	Acetyl-CoA carboxylase OS=Zea mays OX=4577 PE=1 SV=1 acetyl-CoA carboxylase OS=Zea mays OX=4577 GN=542319 PE=1 SV=1	kVHNDDEVR	N-Term(Propionyl); K1(Propionyl)	115000	612.304	60	0.000281983	2	36.967	4614	5928_Lumos2_DDA_120min-IS_HCD-OT_K3-prop-FASP.raw	36.95
B4G1B3	B4G1B3	Acidic ribosomal protein P3 OS=Zea mays OX=4577 GN=542339 PE=2 SV=1	lVAAASAADSAYGVQSSF	N-Term(Propionyl)	138000	885.932	69	6.46833E-05	2	105.756	18377	5928_Lumos2_DDA_120min-IS_HCD-OT_K4-prop-FASP.raw	105.78
B4G1B3	B4G1B3	Acidic ribosomal protein P3 OS=Zea mays OX=4577 GN=542339 PE=2 SV=1	lVAAASAADSAYGVQSSF	N-Term(Propionyl)	63500	885.931	52	0.00356859	2	105.726	15964	5928_Lumos2_DDA_120min-IS_HCD-OT_K5-prop-FASP.raw	105.71
A0A804QPQ8	C0HDZ6; A0A804QPQ8	Actin OS=Zea mays OX=4577 GN=103629275 PE=1 SV=1	gYSFTTSAER	N-Term(Propionyl)	266000	587.772	50	0.00257985	2	58.1505	9305	5928_Lumos2_DDA_120min-IS_HCD-OT_K4-prop-FASP.raw	58.16
A0A804QPQ8	C0HDZ6; A0A804QPQ8	Actin OS=Zea mays OX=4577 GN=103629275 PE=1 SV=1	GySFTTSAER	Y2(Propionyl)	212000	587.772	49	0.00321037	2	58.0652	8906	5928_Lumos2_DDA_120min-IS_HCD-OT_K2-prop-FASP.raw	58.04
A0A804QPQ8	C0HDZ6; A0A804QPQ8	Actin OS=Zea mays OX=4577 GN=103629275 PE=1 SV=1	gYSFTTSAER	N-Term(Propionyl)	212000	587.772	49	0.00321037	2	58.0652	8906	5928_Lumos2_DDA_120min-IS_HCD-OT_K2-prop-FASP.raw	58.04
A0A804QPQ8	C0HDZ6; A0A804QPQ8	Actin OS=Zea mays OX=4577 GN=103629275 PE=1 SV=1	gYSFTTSAER	N-Term(Propionyl)	175000	587.772	55	0.000913176	2	58.1863	8367	5928_Lumos2_DDA_120min-IS_HCD-OT_K5-prop-FASP.raw	58.19
P53496	P53494; P53492; P0CJ46; P53497; P53496	Actin-11 OS=Arabidopsis thaliana OX=3702 GN=ACT11 PE=1 SV=1	aVFPSIVGR	N-Term(Propionyl)	7890000	501.292	31	0.356128	2	89.2477	15871	5928_Lumos2_DDA_120min-IS_HCD-OT_K4-prop-FASP.raw	88.86
P53496	P53494; P53492; P0CJ46; P53497; P53496	Actin-11 OS=Arabidopsis thaliana OX=3702 GN=ACT11 PE=1 SV=1	aVFPSIVGRPR	N-Term(Propionyl)	455000	627.868	43	0.0208733	2	79.9865	13318	5928_Lumos2_DDA_120min-IS_HCD-OT_K2-prop-FASP.raw	80.08
P53496	P53494; P53492; P53497; P53496	Actin-11 OS=Arabidopsis thaliana OX=3702 GN=ACT11 PE=1 SV=1	vAPEEHPVLLTEAPLNPkANR	N-Term(Propionyl); K18(Propionyl)	201000	803.104	47	0.0669343	3	87.1707	13344	5928_Lumos2_DDA_120min-IS_HCD-OT_K5-prop-FASP.raw	87.21
P53496	P53494; Q96292; P53492; Q96293; P0CJ46; P53497; P53496	Actin-11 OS=Arabidopsis thaliana OX=3702 GN=ACT11 PE=1 SV=1	eAPLNPkANR	N-Term(Propionyl); K7(Propionyl)	138000	611.333	40	0.0596654	2	58.387	9350	5928_Lumos2_DDA_120min-IS_HCD-OT_K4-prop-FASP.raw	58.35
P53496	P53494; P53492; P0CJ46; P53497; P53496	Actin-11 OS=Arabidopsis thaliana OX=3702 GN=ACT11 PE=1 SV=1	aVFPsIVGR	N-Term(Propionyl); S5(Propionyl)	83300	529.305	33	0.30913	2	100.266	17607	5928_Lumos2_DDA_120min-IS_HCD-OT_K4-prop-FASP.raw	100.28
P53496	P53494; P53492; P0CJ46; P53497; P53496	Actin-11 OS=Arabidopsis thaliana OX=3702 GN=ACT11 PE=1 SV=1	aVFPsIVGR	N-Term(Propionyl); S5(Propionyl)	59300	529.305	30	0.584981	2	100.276	16632	5928_Lumos2_DDA_120min-IS_HCD-OT_K2-prop-FASP.raw	100.3
P53496	P53496	Actin-11 OS=Arabidopsis thaliana OX=3702 GN=ACT11 PE=1 SV=1	GySFTTSAER	Y2(Propionyl)	57800	587.772	35	0.0920976	2	58.1053	8133	5928_Lumos2_DDA_120min-IS_HCD-OT_K3-prop-FASP.raw	58.08
P53496	P53496	Actin-11 OS=Arabidopsis thaliana OX=3702 GN=ACT11 PE=1 SV=1	gYSFTTSAER	N-Term(Propionyl)	57800	587.772	35	0.0920976	2	58.1053	8133	5928_Lumos2_DDA_120min-IS_HCD-OT_K3-prop-FASP.raw	58.08
B4FVB1	B4FRH8; B6SI11; B4FVB1; B6SZ83; C0HHR4; A0A1D6N6H1; A0A804M300	Actin-7 OS=Zea mays OX=4577 GN=100273404 PE=1 SV=1	gYSFTTTAER	N-Term(Propionyl)	517000	594.779	58	0.00040748	2	59.5011	9608	5928_Lumos2_DDA_120min-IS_HCD-OT_K4-prop-FASP.raw	59.54
B4FVB1	B4FRH8; B6SI11; B4FVB1; B6SZ83; C0HHR4; A0A1D6N6H1; A0A804M300	Actin-7 OS=Zea mays OX=4577 GN=100273404 PE=1 SV=1	gYSFTTTAER	N-Term(Propionyl)	303000	594.78	63	0.000172871	2	59.5349	8609	5928_Lumos2_DDA_120min-IS_HCD-OT_K5-prop-FASP.raw	59.57
B4FVB1	B4FRH8; B6SI11; B4FVB1; B6SZ83; C0HHR4; A0A1D6N6H1; A0A804M300	Actin-7 OS=Zea mays OX=4577 GN=100273404 PE=1 SV=1	gYSFTTTAER	N-Term(Propionyl)	256000	594.78	57	0.000553951	2	59.4077	9174	5928_Lumos2_DDA_120min-IS_HCD-OT_K2-prop-FASP.raw	59.41
B4FVB1	B4FRH8; B6SI11; B4FVB1; B6SZ83; C0HHR4; A0A1D6N6H1; A0A804M300	Actin-7 OS=Zea mays OX=4577 GN=100273404 PE=1 SV=1	gYSFTTTAER	N-Term(Propionyl)	180000	594.78	53	0.00157022	2	59.452	8358	5928_Lumos2_DDA_120min-IS_HCD-OT_K3-prop-FASP.raw	59.45
B4FVB1	B4FRH8; B6SI11; B4FVB1; B6SZ83; C0HHR4; A0A1D6N6H1; A0A804M300	Actin-7 OS=Zea mays OX=4577 GN=100273404 PE=1 SV=1	gYSFTTTAER	N-Term(Propionyl)	160000	594.779	56	0.000684544	2	59.4163	7710	5928_Lumos2_DDA_120min-IS_HCD-OT_K1-prop-FASP.raw	59.45
B4FVB1; A0A804QPQ8	P02582; A0A804UAQ1; B4FRH8; A0A804QKT6; B6SI11; A0A1D6HZE0; A0A804U883; B4FVB1; B6SZ83; C0HDZ6; C0HHR4; A0A804MEM4; A0A1D6N6H1; A0A804M300; A0A804PD17; A0A804M5G2; K7V693; A0A804QPQ8; A0A804QPC1	Actin-7 OS=Zea mays OX=4577 GN=100273404 PE=1 SV=1 Actin OS=Zea mays OX=4577 GN=103629275 PE=1 SV=1	aVFPSIVGR	N-Term(Propionyl)	7890000	501.293	48	0.00624274	2	88.6949	15776	5928_Lumos2_DDA_120min-IS_HCD-OT_K4-prop-FASP.raw	88.86
B4FVB1; A0A804QPQ8	P02582; A0A804UAQ1; B4FRH8; A0A804QKT6; B6SI11; A0A1D6HZE0; A0A804U883; B4FVB1; B6SZ83; C0HDZ6; C0HHR4; A0A804MEM4; A0A1D6N6H1; A0A804M300; A0A804PD17; A0A804M5G2; K7V693; A0A804QPQ8; A0A804QPC1	Actin-7 OS=Zea mays OX=4577 GN=100273404 PE=1 SV=1 Actin OS=Zea mays OX=4577 GN=103629275 PE=1 SV=1	aVFPSIVGR	N-Term(Propionyl)	2150000	501.292	49	0.00357619	2	88.859	14900	5928_Lumos2_DDA_120min-IS_HCD-OT_K2-prop-FASP.raw	89.03
B4FVB1; A0A804QPQ8	P02582; A0A804UAQ1; B4FRH8; A0A804QKT6; B6SI11; A0A1D6HZE0; A0A804U883; B4FVB1; B6SZ83; C0HDZ6; C0HHR4; A0A804MEM4; A0A1D6N6H1; A0A804M300; A0A804PD17; A0A804M5G2; K7V693; A0A804QPQ8; A0A804QPC1	Actin-7 OS=Zea mays OX=4577 GN=100273404 PE=1 SV=1 Actin OS=Zea mays OX=4577 GN=103629275 PE=1 SV=1	aVFPSIVGR	N-Term(Propionyl)	1650000	501.293	52	0.00257753	2	88.9447	13622	5928_Lumos2_DDA_120min-IS_HCD-OT_K5-prop-FASP.raw	89.13
B4FVB1; A0A804QPQ8	P02582; A0A804UAQ1; B4FRH8; A0A804QKT6; B6SI11; A0A1D6HZE0; A0A804U883; B4FVB1; B6SZ83; C0HDZ6; C0HHR4; A0A804MEM4; A0A1D6N6H1; A0A804M300; A0A804PD17; A0A804M5G2; K7V693; A0A804QPQ8; A0A804QPC1	Actin-7 OS=Zea mays OX=4577 GN=100273404 PE=1 SV=1 Actin OS=Zea mays OX=4577 GN=103629275 PE=1 SV=1	aVFPSIVGRPR	N-Term(Propionyl)	1210000	627.869	51	0.00206194	2	79.7589	14073	5928_Lumos2_DDA_120min-IS_HCD-OT_K4-prop-FASP.raw	79.88
B4FVB1; A0A804QPQ8	P02582; A0A804UAQ1; B4FRH8; A0A804QKT6; B6SI11; A0A1D6HZE0; A0A804U883; B4FVB1; B6SZ83; C0HDZ6; C0HHR4; A0A804MEM4; A0A1D6N6H1; A0A804M300; A0A804PD17; A0A804M5G2; K7V693; A0A804QPQ8; A0A804QPC1	Actin-7 OS=Zea mays OX=4577 GN=100273404 PE=1 SV=1 Actin OS=Zea mays OX=4577 GN=103629275 PE=1 SV=1	aVFPSIVGR	N-Term(Propionyl)	859000	501.292	58	0.000460541	2	88.876	13305	5928_Lumos2_DDA_120min-IS_HCD-OT_K3-prop-FASP.raw	89.04
B4FVB1; A0A804QPQ8	P02582; B4FRH8; A0A804QKT6; B6SI11; A0A1D6HZE0; A0A804U883; B4FVB1; B6SZ83; C0HDZ6; C0HHR4; A0A804MEM4; A0A1D6N6H1; A0A804M300; A0A804PD17; A0A804M5G2; K7V693; A0A804QPQ8; A0A804QPC1	Actin-7 OS=Zea mays OX=4577 GN=100273404 PE=1 SV=1 Actin OS=Zea mays OX=4577 GN=103629275 PE=1 SV=1	aGFAGDDAPR	N-Term(Propionyl)	815000	516.741	64	9.83636E-05	2	53.0078	8197	5928_Lumos2_DDA_120min-IS_HCD-OT_K4-prop-FASP.raw	53.03
B4FVB1; A0A804QPQ8	P02582; A0A804UAQ1; B4FRH8; A0A804QKT6; B6SI11; A0A1D6HZE0; A0A804U883; B4FVB1; B6SZ83; C0HDZ6; C0HHR4; A0A804MEM4; A0A1D6N6H1; A0A804M300; A0A804PD17; A0A804M5G2; K7V693; A0A804QPQ8; A0A804QPC1	Actin-7 OS=Zea mays OX=4577 GN=100273404 PE=1 SV=1 Actin OS=Zea mays OX=4577 GN=103629275 PE=1 SV=1	aVFPSIVGRPR	N-Term(Propionyl)	629000	627.87	50	0.00288023	2	80.0459	12198	5928_Lumos2_DDA_120min-IS_HCD-OT_K5-prop-FASP.raw	80.15
B4FVB1; A0A804QPQ8	P02582; A0A804UAQ1; B4FRH8; A0A804QKT6; B6SI11; A0A1D6HZE0; A0A804U883; B4FVB1; B6SZ83; C0HDZ6; C0HHR4; A0A804MEM4; A0A1D6N6H1; A0A804M300; A0A804PD17; A0A804M5G2; K7V693; A0A804QPQ8; A0A804QPC1	Actin-7 OS=Zea mays OX=4577 GN=100273404 PE=1 SV=1 Actin OS=Zea mays OX=4577 GN=103629275 PE=1 SV=1	aVFPSIVGR	N-Term(Propionyl)	550000	501.292	53	0.00153911	2	89.0067	12313	5928_Lumos2_DDA_120min-IS_HCD-OT_K1-prop-FASP.raw	89.14
B4FVB1; A0A804QPQ8	P02582; B4FRH8; A0A804QKT6; B6SI11; A0A1D6HZE0; A0A804U883; B6SLI2; B4FVB1; B6SZ83; C0HDZ6; B6TN68; C0HHR4; A0A804RFL1; A0A804MEM4; A0A1D6N6H1; A0A804M300; A0A804PD17; A0A804M5G2; K7V693; A0A804QPQ8; A0A804QPC1	Actin-7 OS=Zea mays OX=4577 GN=100273404 PE=1 SV=1 Actin OS=Zea mays OX=4577 GN=103629275 PE=1 SV=1	aGDDAPR	N-Term(Propionyl)	458000	379.177	56	7.4927E-05	2	24.9522	2849	5928_Lumos2_DDA_120min-IS_HCD-OT_K4-prop-FASP.raw	24.99
B4FVB1; A0A804QPQ8	P02582; B4FRH8; A0A804QKT6; B6SI11; A0A1D6HZE0; A0A804U883; B4FVB1; B6SZ83; C0HDZ6; C0HHR4; A0A804MEM4; A0A1D6N6H1; A0A804M300; A0A804PD17; A0A804M5G2; K7V693; A0A804QPQ8; A0A804QPC1	Actin-7 OS=Zea mays OX=4577 GN=100273404 PE=1 SV=1 Actin OS=Zea mays OX=4577 GN=103629275 PE=1 SV=1	aGFAGDDAPR	N-Term(Propionyl)	326000	516.74	60	0.00024128	2	53.0059	7424	5928_Lumos2_DDA_120min-IS_HCD-OT_K5-prop-FASP.raw	53.04
B4FVB1; A0A804QPQ8	P02582; B4FRH8; A0A804QKT6; B6SI11; A0A1D6HZE0; A0A804U883; B4FVB1; B6SZ83; C0HDZ6; C0HHR4; A0A804MEM4; A0A1D6N6H1; A0A804M300; A0A804PD17; A0A804M5G2; K7V693; A0A804QPQ8; A0A804QPC1	Actin-7 OS=Zea mays OX=4577 GN=100273404 PE=1 SV=1 Actin OS=Zea mays OX=4577 GN=103629275 PE=1 SV=1	aGFAGDDAPR	N-Term(Propionyl)	232000	516.74	64	0.000117902	2	52.8461	7851	5928_Lumos2_DDA_120min-IS_HCD-OT_K2-prop-FASP.raw	52.87
B4FVB1; A0A804QPQ8	P02582; B4FRH8; A0A804QKT6; B6SI11; A0A1D6HZE0; A0A804U883; B4FVB1; B6SZ83; C0HDZ6; C0HHR4; A0A804RFL1; A0A804MEM4; A0A1D6N6H1; A0A804M300; A0A804PD17; A0A804M5G2; K7V693; A0A804QPQ8; A0A804QPC1	Actin-7 OS=Zea mays OX=4577 GN=100273404 PE=1 SV=1 Actin OS=Zea mays OX=4577 GN=103629275 PE=1 SV=1	gFAGDDAPR	N-Term(Propionyl)	210000	481.222	49	0.00272787	2	48.3071	6937	5928_Lumos2_DDA_120min-IS_HCD-OT_K2-prop-FASP.raw	48.33
B4FVB1; A0A804QPQ8	B4FRH8; B6SI11; B4FVB1; C0HDZ6; C0HHR4; A0A804M300; A0A804M5G2; A0A804QPQ8	Actin-7 OS=Zea mays OX=4577 GN=100273404 PE=1 SV=1 Actin OS=Zea mays OX=4577 GN=103629275 PE=1 SV=1	vAPEEHPVLLTEAPLNPkANR	N-Term(Propionyl); K18(Propionyl)	160000	803.104	54	0.00286273	3	87.0746	14592	5928_Lumos2_DDA_120min-IS_HCD-OT_K2-prop-FASP.raw	87.1
B4FVB1; A0A804QPQ8	P02582; B4FRH8; A0A804QKT6; B6SI11; A0A1D6HZE0; A0A804U883; B4FVB1; B6SZ83; C0HDZ6; C0HHR4; A0A804MEM4; A0A1D6N6H1; A0A804M300; A0A804PD17; A0A804M5G2; K7V693; A0A804QPQ8; A0A804QPC1	Actin-7 OS=Zea mays OX=4577 GN=100273404 PE=1 SV=1 Actin OS=Zea mays OX=4577 GN=103629275 PE=1 SV=1	aGFAGDDAPR	N-Term(Propionyl)	114000	516.741	58	0.000367989	2	52.8975	6659	5928_Lumos2_DDA_120min-IS_HCD-OT_K1-prop-FASP.raw	52.91
B4FVB1; A0A804QPQ8	P02582; B4FRH8; A0A804QKT6; B6SI11; A0A1D6HZE0; A0A804U883; B6SLI2; B4FVB1; B6SZ83; C0HDZ6; B6TN68; C0HHR4; A0A804RFL1; A0A804MEM4; A0A1D6N6H1; A0A804M300; A0A804PD17; A0A804M5G2; K7V693; A0A804QPQ8; A0A804QPC1	Actin-7 OS=Zea mays OX=4577 GN=100273404 PE=1 SV=1 Actin OS=Zea mays OX=4577 GN=103629275 PE=1 SV=1	aGDDAPR	N-Term(Propionyl)	108000	379.177	50	0.00030244	2	24.9277	2838	5928_Lumos2_DDA_120min-IS_HCD-OT_K2-prop-FASP.raw	24.9
B4FVB1; A0A804QPQ8	B4FRH8; B6SI11; B4FVB1; C0HDZ6; C0HHR4; A0A804RFL1; A0A804M300; A0A804QPQ8	Actin-7 OS=Zea mays OX=4577 GN=100273404 PE=1 SV=1 Actin OS=Zea mays OX=4577 GN=103629275 PE=1 SV=1	kIkVVAPPER	N-Term(Propionyl); K1(Propionyl); K3(Propionyl)	99300	652.9	47	0.0010393	2	79.879	14097	5928_Lumos2_DDA_120min-IS_HCD-OT_K4-prop-FASP.raw	79.82
B4FVB1; A0A804QPQ8	P02582; B4FRH8; A0A804QKT6; B6SI11; A0A1D6HZE0; A0A804U883; B6SLI2; B4FVB1; B6SZ83; C0HDZ6; B6TN68; C0HHR4; A0A804RFL1; A0A804MEM4; A0A1D6N6H1; A0A804M300; A0A804PD17; A0A804M5G2; K7V693; A0A804QPQ8; A0A804QPC1	Actin-7 OS=Zea mays OX=4577 GN=100273404 PE=1 SV=1 Actin OS=Zea mays OX=4577 GN=103629275 PE=1 SV=1	aGDDAPR	N-Term(Propionyl)	95800	379.177	56	8.06563E-05	2	24.8336	2721	5928_Lumos2_DDA_120min-IS_HCD-OT_K5-prop-FASP.raw	24.83
B4FVB1; A0A804QPQ8	B4FRH8; B6SI11; B4FVB1; C0HDZ6; C0HHR4; A0A804M300; A0A804M5G2; A0A804QPQ8	Actin-7 OS=Zea mays OX=4577 GN=100273404 PE=1 SV=1 Actin OS=Zea mays OX=4577 GN=103629275 PE=1 SV=1	vAPEEHPVLLTEAPLNPkANR	N-Term(Propionyl); K18(Propionyl)	78000	803.103	54	0.00290196	3	87.2103	13032	5928_Lumos2_DDA_120min-IS_HCD-OT_K3-prop-FASP.raw	87.2
B4FVB1; A0A804QPQ8	P02582; B4FRH8; A0A804QKT6; B6SI11; A0A1D6HZE0; A0A804U883; B4FVB1; B6SZ83; C0HDZ6; C0HHR4; A0A804MEM4; A0A1D6N6H1; A0A804M300; A0A804PD17; A0A804M5G2; K7V693; A0A804QPQ8; A0A804QPC1	Actin-7 OS=Zea mays OX=4577 GN=100273404 PE=1 SV=1 Actin OS=Zea mays OX=4577 GN=103629275 PE=1 SV=1	aGFAGDDAPR	N-Term(Propionyl)	54700	516.741	50	0.00214207	2	53.0717	7267	5928_Lumos2_DDA_120min-IS_HCD-OT_K3-prop-FASP.raw	53.06
B4FVB1; A0A804QPQ8	P02582; B4FRH8; A0A804QKT6; B6SI11; A0A1D6HZE0; A0A804U883; B6SLI2; B4FVB1; B6SZ83; C0HDZ6; B6TN68; C0HHR4; A0A804RFL1; A0A804MEM4; A0A1D6N6H1; A0A804M300; A0A804PD17; A0A804M5G2; K7V693; A0A804QPQ8; A0A804QPC1	Actin-7 OS=Zea mays OX=4577 GN=100273404 PE=1 SV=1 Actin OS=Zea mays OX=4577 GN=103629275 PE=1 SV=1	aGDDAPR	N-Term(Propionyl)	47400	379.177	50	0.000323324	2	24.9445	2831	5928_Lumos2_DDA_120min-IS_HCD-OT_K3-prop-FASP.raw	24.9
A0A804MU12	A0A804MU12	Acyl-CoA dehydrogenase family member 11 OS=Zea mays OX=4577 GN=100502333 PE=1 SV=1	vPVTNILLGEGR	N-Term(Propionyl)	15900	662.384	58	0.000295684	2	105.195	15889	5928_Lumos2_DDA_120min-IS_HCD-OT_K5-prop-FASP.raw	105.16
O23255	O23255; Q9LK36	Adenosylhomocysteinase 1 OS=Arabidopsis thaliana OX=3702 GN=SAHH1 PE=1 SV=1	iTIkPQTDR	N-Term(Propionyl); K4(Propionyl)	301000	592.337	32	0.327037	2	72.5861	12497	5928_Lumos2_DDA_120min-IS_HCD-OT_K4-prop-FASP.raw	72.6
C0PHR4	C0PHR4	Adenosylhomocysteinase OS=Zea mays OX=4577 GN=100282150 PE=1 SV=1	aLSVEkTSSGR	N-Term(Prot)(Acetyl); K6(Propionyl)	584000	616.827	56	0.00126702	2	56.1651	8896	5928_Lumos2_DDA_120min-IS_HCD-OT_K4-prop-FASP.raw	56.17
C0PHR4	C0PHR4	Adenosylhomocysteinase OS=Zea mays OX=4577 GN=100282150 PE=1 SV=1	aLSVEkTSSGR	N-Term(Prot)(Acetyl); K6(Propionyl)	525000	616.827	60	0.000490664	2	56.0594	8509	5928_Lumos2_DDA_120min-IS_HCD-OT_K2-prop-FASP.raw	56.06
C0PHR4	C0PHR4	Adenosylhomocysteinase OS=Zea mays OX=4577 GN=100282150 PE=1 SV=1	lVGVSEETTTGVkR	N-Term(Propionyl); K13(Propionyl)	519000	794.433	118	9.83247E-10	2	77.7724	13622	5928_Lumos2_DDA_120min-IS_HCD-OT_K4-prop-FASP.raw	77.78
C0PHR4	C0PHR4	Adenosylhomocysteinase OS=Zea mays OX=4577 GN=100282150 PE=1 SV=1	lVGVSEETTTGVkR	N-Term(Propionyl); K13(Propionyl)	243000	794.432	110	6.0149E-09	2	77.9872	12924	5928_Lumos2_DDA_120min-IS_HCD-OT_K2-prop-FASP.raw	77.99
C0PHR4	C0PHR4	Adenosylhomocysteinase OS=Zea mays OX=4577 GN=100282150 PE=1 SV=1	aLSVEkTSSGR	N-Term(Prot)(Acetyl); K6(Propionyl)	216000	616.827	49	0.00693365	2	56.1731	8012	5928_Lumos2_DDA_120min-IS_HCD-OT_K5-prop-FASP.raw	56.2
C0PHR4	C0PHR4	Adenosylhomocysteinase OS=Zea mays OX=4577 GN=100282150 PE=1 SV=1	lVGVSEETTTGVkR	N-Term(Propionyl); K13(Propionyl)	216000	794.433	100	6.02092E-08	2	77.9314	11848	5928_Lumos2_DDA_120min-IS_HCD-OT_K5-prop-FASP.raw	77.94
C0PHR4	C0PHR4	Adenosylhomocysteinase OS=Zea mays OX=4577 GN=100282150 PE=1 SV=1	aLSVEkTSSGR	N-Term(Prot)(Acetyl); K6(Propionyl)	190000	616.827	53	0.00266043	2	56.2041	7817	5928_Lumos2_DDA_120min-IS_HCD-OT_K3-prop-FASP.raw	56.2
C0PHR4	C0PHR4	Adenosylhomocysteinase OS=Zea mays OX=4577 GN=100282150 PE=1 SV=1	aEFGPSkPFAGAR	N-Term(Propionyl); K7(Propionyl)	177000	723.872	54	0.00218612	2	80.7095	14272	5928_Lumos2_DDA_120min-IS_HCD-OT_K4-prop-FASP.raw	80.68
C0PHR4	C0PHR4	Adenosylhomocysteinase OS=Zea mays OX=4577 GN=100282150 PE=1 SV=1	aEFGPSkPFAGAR	N-Term(Propionyl); K7(Propionyl)	122000	723.872	54	0.00231185	2	80.8206	13487	5928_Lumos2_DDA_120min-IS_HCD-OT_K2-prop-FASP.raw	80.83
C0PHR4	C0PHR4	Adenosylhomocysteinase OS=Zea mays OX=4577 GN=100282150 PE=1 SV=1	eYkVkDLSQADFGR	N-Term(Propionyl); K3(Propionyl); K5(Propionyl)	106000	912.462	82	3.87165E-06	2	94.5385	16761	5928_Lumos2_DDA_120min-IS_HCD-OT_K4-prop-FASP.raw	94.5
C0PHR4	C0PHR4	Adenosylhomocysteinase OS=Zea mays OX=4577 GN=100282150 PE=1 SV=1	EykVkDLSQADFGR	Y2(Propionyl); K3(Propionyl); K5(Propionyl)	106000	912.462	82	3.88057E-06	2	94.5385	16761	5928_Lumos2_DDA_120min-IS_HCD-OT_K4-prop-FASP.raw	94.5
C0PHR4	C0PHR4	Adenosylhomocysteinase OS=Zea mays OX=4577 GN=100282150 PE=1 SV=1	lVGVSEETTTGVkR	N-Term(Propionyl); K13(Propionyl)	90400	794.433	111	4.86192E-09	2	78.0734	11583	5928_Lumos2_DDA_120min-IS_HCD-OT_K3-prop-FASP.raw	78.03
C0PHR4	C0PHR4	Adenosylhomocysteinase OS=Zea mays OX=4577 GN=100282150 PE=1 SV=1	aEFGPSkPFAGAR	N-Term(Propionyl); K7(Propionyl)	78600	723.873	54	0.00264315	2	80.8006	12321	5928_Lumos2_DDA_120min-IS_HCD-OT_K5-prop-FASP.raw	80.8
C0PHR4	C0PHR4	Adenosylhomocysteinase OS=Zea mays OX=4577 GN=100282150 PE=1 SV=1	aEFGPSkPFAGAR	N-Term(Propionyl); K7(Propionyl)	52100	723.872	48	0.00805274	2	80.9128	12054	5928_Lumos2_DDA_120min-IS_HCD-OT_K3-prop-FASP.raw	80.84
C0PHR4	C0PHR4	Adenosylhomocysteinase OS=Zea mays OX=4577 GN=100282150 PE=1 SV=1	lVGVSEETTTGVkR	N-Term(Propionyl); K13(Propionyl)	34500	794.432	100	6.29787E-08	2	78.043	10722	5928_Lumos2_DDA_120min-IS_HCD-OT_K1-prop-FASP.raw	78.03
C0PM74	C4J093; C0PM74	adenylate kinase OS=Zea mays OX=4577 GN=100384174 PE=1 SV=1	rDDTAEVLkSR	N-Term(Propionyl); K9(Propionyl)	323000	701.37	73	3.59721E-05	2	54.8883	8610	5928_Lumos2_DDA_120min-IS_HCD-OT_K4-prop-FASP.raw	54.9
C0PM74	C4J093; C0PM74	adenylate kinase OS=Zea mays OX=4577 GN=100384174 PE=1 SV=1	dDTAEVLkSR	N-Term(Propionyl); K8(Propionyl)	110000	623.32	71	4.34096E-05	2	64.3894	10699	5928_Lumos2_DDA_120min-IS_HCD-OT_K4-prop-FASP.raw	64.36
B4FL09	B4FL09; P43188	adenylate kinase OS=Zea mays OX=4577 GN=ZEAMMB73_Zm00001d035034 PE=1 SV=1	aEIAAGSENGkR	N-Term(Propionyl); K11(Propionyl)	197000	657.835	61	0.000360324	2	54.4867	8528	5928_Lumos2_DDA_120min-IS_HCD-OT_K4-prop-FASP.raw	54.46
B4FL09	B4FL09; P43188	adenylate kinase OS=Zea mays OX=4577 GN=ZEAMMB73_Zm00001d035034 PE=1 SV=1	aEIAAGSENGkR	N-Term(Propionyl); K11(Propionyl)	93300	657.835	50	0.00510459	2	54.3882	8172	5928_Lumos2_DDA_120min-IS_HCD-OT_K2-prop-FASP.raw	54.37
B4FL09	B4FL09; P43188	adenylate kinase OS=Zea mays OX=4577 GN=ZEAMMB73_Zm00001d035034 PE=1 SV=1	aEIAAGSENGkR	N-Term(Propionyl); K11(Propionyl)	83300	657.836	51	0.00374047	2	54.4966	7701	5928_Lumos2_DDA_120min-IS_HCD-OT_K5-prop-FASP.raw	54.45
P31167	P31167	ADP,ATP carrier protein 1, mitochondrial OS=Arabidopsis thaliana OX=3702 GN=AAC1 PE=1 SV=2	lFNFkkDR	N-Term(Propionyl); K5(Propionyl); K6(Propionyl)	306000	618.342	36	0.115169	2	104.824	17259	5928_Lumos2_DDA_120min-IS_HCD-OT_K2-prop-FASP.raw	104.9
P31167	P31167	ADP,ATP carrier protein 1, mitochondrial OS=Arabidopsis thaliana OX=3702 GN=AAC1 PE=1 SV=2	lFNFkkDR	N-Term(Propionyl); K5(Propionyl); K6(Propionyl)	289000	618.342	38	0.0893464	2	104.965	15858	5928_Lumos2_DDA_120min-IS_HCD-OT_K5-prop-FASP.raw	105.06
P31167	P40941; O49447; P31167	ADP,ATP carrier protein 1, mitochondrial OS=Arabidopsis thaliana OX=3702 GN=AAC1 PE=1 SV=2	vkLLIQNQD	N-Term(Propionyl); K2(Propionyl)	219000	591.84	37	0.0557012	2	110.419	16590	5928_Lumos2_DDA_120min-IS_HCD-OT_K5-prop-FASP.raw	110.52
P31167	P31167	ADP,ATP carrier protein 1, mitochondrial OS=Arabidopsis thaliana OX=3702 GN=AAC1 PE=1 SV=2	qFDGLVDVYR	N-Term(Propionyl)	122000	634.319	62	0.000369245	2	83.6661	14861	5928_Lumos2_DDA_120min-IS_HCD-OT_K4-prop-FASP.raw	83.58
P31167	P31167	ADP,ATP carrier protein 1, mitochondrial OS=Arabidopsis thaliana OX=3702 GN=AAC1 PE=1 SV=2	qFDGLVDVYR	N-Term(Propionyl)	82400	634.319	45	0.0189372	2	83.8234	12812	5928_Lumos2_DDA_120min-IS_HCD-OT_K5-prop-FASP.raw	83.8
P31167	P31167	ADP,ATP carrier protein 1, mitochondrial OS=Arabidopsis thaliana OX=3702 GN=AAC1 PE=1 SV=2	qFDGLVDVYR	N-Term(Propionyl)	72600	634.318	62	0.000297669	2	83.6892	14012	5928_Lumos2_DDA_120min-IS_HCD-OT_K2-prop-FASP.raw	83.67
P04709	P04709	ADP,ATP carrier protein 1, mitochondrial OS=Zea mays OX=4577 GN=ANT1 PE=2 SV=3	lANDAkAAkGGGER	N-Term(Propionyl); K6(Propionyl); K9(Propionyl)	508000	763.402	78	9.01627E-06	2	66.2492	11142	5928_Lumos2_DDA_120min-IS_HCD-OT_K4-prop-FASP.raw	66.27
P04709	P04709	ADP,ATP carrier protein 1, mitochondrial OS=Zea mays OX=4577 GN=ANT1 PE=2 SV=3	lANDAkAAkGGGER	N-Term(Propionyl); K6(Propionyl); K9(Propionyl)	337000	763.401	75	1.77043E-05	2	66.3064	9837	5928_Lumos2_DDA_120min-IS_HCD-OT_K5-prop-FASP.raw	66.32
P04709	P04709	ADP,ATP carrier protein 1, mitochondrial OS=Zea mays OX=4577 GN=ANT1 PE=2 SV=3	lANDAkAAkGGGER	N-Term(Propionyl); K6(Propionyl); K9(Propionyl)	269000	763.401	84	2.2084E-06	2	66.3633	10625	5928_Lumos2_DDA_120min-IS_HCD-OT_K2-prop-FASP.raw	66.37
P04709	P04709	ADP,ATP carrier protein 1, mitochondrial OS=Zea mays OX=4577 GN=ANT1 PE=2 SV=3	lANDAkAAkGGGER	N-Term(Propionyl); K6(Propionyl); K9(Propionyl)	191000	763.401	78	9.52594E-06	2	66.4107	9578	5928_Lumos2_DDA_120min-IS_HCD-OT_K3-prop-FASP.raw	66.42
P04709	P04709	ADP,ATP carrier protein 1, mitochondrial OS=Zea mays OX=4577 GN=ANT1 PE=2 SV=3	lANDAkAAkGGGER	N-Term(Propionyl); K6(Propionyl); K9(Propionyl)	65000	763.401	87	1.20544E-06	2	66.3647	8873	5928_Lumos2_DDA_120min-IS_HCD-OT_K1-prop-FASP.raw	66.32
P12857	P12857	ADP,ATP carrier protein 2, mitochondrial OS=Zea mays OX=4577 GN=ANT2 PE=2 SV=2	lANDAkAAkGGGDR	N-Term(Propionyl); K6(Propionyl); K9(Propionyl)	291000	756.394	86	1.08295E-06	2	66.0691	11105	5928_Lumos2_DDA_120min-IS_HCD-OT_K4-prop-FASP.raw	66.07
P12857	P12857	ADP,ATP carrier protein 2, mitochondrial OS=Zea mays OX=4577 GN=ANT2 PE=2 SV=2	lANDAkAAkGGGDR	N-Term(Propionyl); K6(Propionyl); K9(Propionyl)	207000	756.394	73	2.51921E-05	2	66.1097	9806	5928_Lumos2_DDA_120min-IS_HCD-OT_K5-prop-FASP.raw	66.1
P12857	P12857	ADP,ATP carrier protein 2, mitochondrial OS=Zea mays OX=4577 GN=ANT2 PE=2 SV=2	lANDAkAAkGGGDR	N-Term(Propionyl); K6(Propionyl); K9(Propionyl)	169000	756.393	75	1.74333E-05	2	66.1605	10588	5928_Lumos2_DDA_120min-IS_HCD-OT_K2-prop-FASP.raw	66.15
P12857	P12857	ADP,ATP carrier protein 2, mitochondrial OS=Zea mays OX=4577 GN=ANT2 PE=2 SV=2	lANDAkAAkGGGDR	N-Term(Propionyl); K6(Propionyl); K9(Propionyl)	119000	756.393	77	1.00918E-05	2	66.2466	9550	5928_Lumos2_DDA_120min-IS_HCD-OT_K3-prop-FASP.raw	66.21
P12857	P12857	ADP,ATP carrier protein 2, mitochondrial OS=Zea mays OX=4577 GN=ANT2 PE=2 SV=2	lANDAkAAkGGGDR	N-Term(Propionyl); K6(Propionyl); K9(Propionyl)	43000	756.394	81	4.94701E-06	2	66.1642	8837	5928_Lumos2_DDA_120min-IS_HCD-OT_K1-prop-FASP.raw	66.11
P12857; P04709	P12857; P04709	ADP,ATP carrier protein 2, mitochondrial OS=Zea mays OX=4577 GN=ANT2 PE=2 SV=2 ADP,ATP carrier protein 1, mitochondrial OS=Zea mays OX=4577 GN=ANT1 PE=2 SV=3	kTLkSDGIAGLYR	N-Term(Propionyl); K1(Propionyl); K4(Propionyl)	232000	795.448	90	3.06861E-07	2	94.037	16676	5928_Lumos2_DDA_120min-IS_HCD-OT_K4-prop-FASP.raw	94.05
P12857; P04709	P12857; P04709	ADP,ATP carrier protein 2, mitochondrial OS=Zea mays OX=4577 GN=ANT2 PE=2 SV=2 ADP,ATP carrier protein 1, mitochondrial OS=Zea mays OX=4577 GN=ANT1 PE=2 SV=3	kTLkSDGIAGLYR	N-Term(Propionyl); K1(Propionyl); K4(Propionyl)	185000	795.447	94	1.24451E-07	2	94.2047	14383	5928_Lumos2_DDA_120min-IS_HCD-OT_K5-prop-FASP.raw	94.24
P12857; P04709	P12857; P04709	ADP,ATP carrier protein 2, mitochondrial OS=Zea mays OX=4577 GN=ANT2 PE=2 SV=2 ADP,ATP carrier protein 1, mitochondrial OS=Zea mays OX=4577 GN=ANT1 PE=2 SV=3	kTLkSDGIAGLYR	N-Term(Propionyl); K1(Propionyl); K4(Propionyl)	169000	795.447	87	6.02654E-07	2	94.1076	15738	5928_Lumos2_DDA_120min-IS_HCD-OT_K2-prop-FASP.raw	94.12
P12857; P04709	P12857; P04709	ADP,ATP carrier protein 2, mitochondrial OS=Zea mays OX=4577 GN=ANT2 PE=2 SV=2 ADP,ATP carrier protein 1, mitochondrial OS=Zea mays OX=4577 GN=ANT1 PE=2 SV=3	tIkDEGFSSLWR	T1(Propionyl); K3(Propionyl)	94100	775.896	79	7.24755E-06	2	101.93	15452	5928_Lumos2_DDA_120min-IS_HCD-OT_K5-prop-FASP.raw	101.95
P12857; P04709	P12857; P04709	ADP,ATP carrier protein 2, mitochondrial OS=Zea mays OX=4577 GN=ANT2 PE=2 SV=2 ADP,ATP carrier protein 1, mitochondrial OS=Zea mays OX=4577 GN=ANT1 PE=2 SV=3	tIkDEGFSSLWR	N-Term(Propionyl); K3(Propionyl)	94100	775.896	79	7.24755E-06	2	101.93	15452	5928_Lumos2_DDA_120min-IS_HCD-OT_K5-prop-FASP.raw	101.95
P12857; P04709	P12857; P04709	ADP,ATP carrier protein 2, mitochondrial OS=Zea mays OX=4577 GN=ANT2 PE=2 SV=2 ADP,ATP carrier protein 1, mitochondrial OS=Zea mays OX=4577 GN=ANT1 PE=2 SV=3	sDGIAGLYR	N-Term(Propionyl)	89100	504.261	53	0.00160884	2	68.7529	10286	5928_Lumos2_DDA_120min-IS_HCD-OT_K5-prop-FASP.raw	68.72
P12857; P04709	P12857; P04709	ADP,ATP carrier protein 2, mitochondrial OS=Zea mays OX=4577 GN=ANT2 PE=2 SV=2 ADP,ATP carrier protein 1, mitochondrial OS=Zea mays OX=4577 GN=ANT1 PE=2 SV=3	sDGIAGLYR	S1(Propionyl)	89100	504.261	53	0.00160884	2	68.7529	10286	5928_Lumos2_DDA_120min-IS_HCD-OT_K5-prop-FASP.raw	68.72
P12857; P04709	P12857; P04709	ADP,ATP carrier protein 2, mitochondrial OS=Zea mays OX=4577 GN=ANT2 PE=2 SV=2 ADP,ATP carrier protein 1, mitochondrial OS=Zea mays OX=4577 GN=ANT1 PE=2 SV=3	tIkDEGFSSLWR	T1(Propionyl); K3(Propionyl)	89000	775.896	80	6.25164E-06	2	101.833	17834	5928_Lumos2_DDA_120min-IS_HCD-OT_K4-prop-FASP.raw	101.83
P12857; P04709	P12857; P04709	ADP,ATP carrier protein 2, mitochondrial OS=Zea mays OX=4577 GN=ANT2 PE=2 SV=2 ADP,ATP carrier protein 1, mitochondrial OS=Zea mays OX=4577 GN=ANT1 PE=2 SV=3	tIkDEGFSSLWR	T1(Propionyl); K3(Propionyl)	82600	775.895	80	5.78085E-06	2	101.8	16845	5928_Lumos2_DDA_120min-IS_HCD-OT_K2-prop-FASP.raw	101.71
P12857; P04709	P12857; P04709	ADP,ATP carrier protein 2, mitochondrial OS=Zea mays OX=4577 GN=ANT2 PE=2 SV=2 ADP,ATP carrier protein 1, mitochondrial OS=Zea mays OX=4577 GN=ANT1 PE=2 SV=3	tIkDEGFSSLWR	N-Term(Propionyl); K3(Propionyl)	82600	775.895	80	5.78085E-06	2	101.8	16845	5928_Lumos2_DDA_120min-IS_HCD-OT_K2-prop-FASP.raw	101.71
P12857; P04709	P12857; P04709	ADP,ATP carrier protein 2, mitochondrial OS=Zea mays OX=4577 GN=ANT2 PE=2 SV=2 ADP,ATP carrier protein 1, mitochondrial OS=Zea mays OX=4577 GN=ANT1 PE=2 SV=3	kTLkSDGIAGLYR	N-Term(Propionyl); K1(Propionyl); K4(Propionyl)	82200	795.448	76	7.63362E-06	2	94.2126	14098	5928_Lumos2_DDA_120min-IS_HCD-OT_K3-prop-FASP.raw	94.2
P12857; P04709	P12857; P04709	ADP,ATP carrier protein 2, mitochondrial OS=Zea mays OX=4577 GN=ANT2 PE=2 SV=2 ADP,ATP carrier protein 1, mitochondrial OS=Zea mays OX=4577 GN=ANT1 PE=2 SV=3	tIkDEGFSSLWR	T1(Propionyl); K3(Propionyl)	27600	775.895	79	7.03928E-06	2	101.844	15153	5928_Lumos2_DDA_120min-IS_HCD-OT_K3-prop-FASP.raw	101.81
P12857; P04709	P12857; P04709	ADP,ATP carrier protein 2, mitochondrial OS=Zea mays OX=4577 GN=ANT2 PE=2 SV=2 ADP,ATP carrier protein 1, mitochondrial OS=Zea mays OX=4577 GN=ANT1 PE=2 SV=3	tIkDEGFSSLWR	N-Term(Propionyl); K3(Propionyl)	27600	775.895	79	7.03928E-06	2	101.844	15153	5928_Lumos2_DDA_120min-IS_HCD-OT_K3-prop-FASP.raw	101.81
P12857; P04709; A0A804LCU5	P12857; P04709; A0A804LCU5	ADP,ATP carrier protein 2, mitochondrial OS=Zea mays OX=4577 GN=ANT2 PE=2 SV=2 ADP,ATP carrier protein 1, mitochondrial OS=Zea mays OX=4577 GN=ANT1 PE=2 SV=3 ADP/ATP translocase OS=Zea mays OX=4577 GN=100284305 PE=1 SV=1	gNTANVIR	N-Term(Propionyl)	466000	450.748	49	0.00415485	2	43.9727	6358	5928_Lumos2_DDA_120min-IS_HCD-OT_K4-prop-FASP.raw	43.98
P12857; P04709; A0A804LCU5	P12857; P04709; A0A804LCU5	ADP,ATP carrier protein 2, mitochondrial OS=Zea mays OX=4577 GN=ANT2 PE=2 SV=2 ADP,ATP carrier protein 1, mitochondrial OS=Zea mays OX=4577 GN=ANT1 PE=2 SV=3 ADP/ATP translocase OS=Zea mays OX=4577 GN=100284305 PE=1 SV=1	gNTANVIR	N-Term(Propionyl)	370000	450.748	49	0.00477243	2	43.9436	5833	5928_Lumos2_DDA_120min-IS_HCD-OT_K5-prop-FASP.raw	43.96
P12857; P04709; A0A804LCU5	P12857; P04709; A0A804LCU5	ADP,ATP carrier protein 2, mitochondrial OS=Zea mays OX=4577 GN=ANT2 PE=2 SV=2 ADP,ATP carrier protein 1, mitochondrial OS=Zea mays OX=4577 GN=ANT1 PE=2 SV=3 ADP/ATP translocase OS=Zea mays OX=4577 GN=100284305 PE=1 SV=1	qFNGLVDVYR	N-Term(Propionyl)	322000	633.827	63	0.000179041	2	85.2024	13033	5928_Lumos2_DDA_120min-IS_HCD-OT_K5-prop-FASP.raw	85.22
P12857; P04709; A0A804LCU5	P12857; P04709; A0A804LCU5	ADP,ATP carrier protein 2, mitochondrial OS=Zea mays OX=4577 GN=ANT2 PE=2 SV=2 ADP,ATP carrier protein 1, mitochondrial OS=Zea mays OX=4577 GN=ANT1 PE=2 SV=3 ADP/ATP translocase OS=Zea mays OX=4577 GN=100284305 PE=1 SV=1	qFNGLVDVYR	N-Term(Propionyl)	292000	633.827	53	0.0017806	2	85.017	14241	5928_Lumos2_DDA_120min-IS_HCD-OT_K2-prop-FASP.raw	85.05
P12857; P04709; A0A804LCU5	P12857; P04709; A0A804LCU5	ADP,ATP carrier protein 2, mitochondrial OS=Zea mays OX=4577 GN=ANT2 PE=2 SV=2 ADP,ATP carrier protein 1, mitochondrial OS=Zea mays OX=4577 GN=ANT1 PE=2 SV=3 ADP/ATP translocase OS=Zea mays OX=4577 GN=100284305 PE=1 SV=1	qFNGLVDVYR	N-Term(Propionyl)	267000	633.828	55	0.00134554	2	84.9767	15097	5928_Lumos2_DDA_120min-IS_HCD-OT_K4-prop-FASP.raw	84.96
P12857; P04709; A0A804LCU5	P12857; P04709; A0A804LCU5	ADP,ATP carrier protein 2, mitochondrial OS=Zea mays OX=4577 GN=ANT2 PE=2 SV=2 ADP,ATP carrier protein 1, mitochondrial OS=Zea mays OX=4577 GN=ANT1 PE=2 SV=3 ADP/ATP translocase OS=Zea mays OX=4577 GN=100284305 PE=1 SV=1	gNTANVIR	N-Term(Propionyl)	255000	450.748	56	0.00111877	2	43.7146	6064	5928_Lumos2_DDA_120min-IS_HCD-OT_K2-prop-FASP.raw	43.73
P12857; P04709; A0A804LCU5	P12857; P04709; A0A804LCU5	ADP,ATP carrier protein 2, mitochondrial OS=Zea mays OX=4577 GN=ANT2 PE=2 SV=2 ADP,ATP carrier protein 1, mitochondrial OS=Zea mays OX=4577 GN=ANT1 PE=2 SV=3 ADP/ATP translocase OS=Zea mays OX=4577 GN=100284305 PE=1 SV=1	gNTANVIR	N-Term(Propionyl)	107000	450.748	48	0.00540201	2	43.9375	5732	5928_Lumos2_DDA_120min-IS_HCD-OT_K3-prop-FASP.raw	43.92
P12857; P04709; A0A804LCU5	P12857; P04709; A0A804LCU5	ADP,ATP carrier protein 2, mitochondrial OS=Zea mays OX=4577 GN=ANT2 PE=2 SV=2 ADP,ATP carrier protein 1, mitochondrial OS=Zea mays OX=4577 GN=ANT1 PE=2 SV=3 ADP/ATP translocase OS=Zea mays OX=4577 GN=100284305 PE=1 SV=1	gAGANILR	N-Term(Propionyl)	89900	414.24	48	0.00162494	2	56.6951	8100	5928_Lumos2_DDA_120min-IS_HCD-OT_K5-prop-FASP.raw	56.65
P12857; P04709; A0A804LCU5	P12857; P04709; A0A804LCU5	ADP,ATP carrier protein 2, mitochondrial OS=Zea mays OX=4577 GN=ANT2 PE=2 SV=2 ADP,ATP carrier protein 1, mitochondrial OS=Zea mays OX=4577 GN=ANT1 PE=2 SV=3 ADP/ATP translocase OS=Zea mays OX=4577 GN=100284305 PE=1 SV=1	qFNGLVDVYR	N-Term(Propionyl)	80700	633.827	63	0.00017938	2	85.1922	12724	5928_Lumos2_DDA_120min-IS_HCD-OT_K3-prop-FASP.raw	85.17
P12857; P04709; A0A804LCU5	P12857; P04709; A0A804LCU5	ADP,ATP carrier protein 2, mitochondrial OS=Zea mays OX=4577 GN=ANT2 PE=2 SV=2 ADP,ATP carrier protein 1, mitochondrial OS=Zea mays OX=4577 GN=ANT1 PE=2 SV=3 ADP/ATP translocase OS=Zea mays OX=4577 GN=100284305 PE=1 SV=1	sLFkGAGANILR	N-Term(Propionyl); K4(Propionyl)	74200	679.893	69	2.80772E-05	2	100.827	15304	5928_Lumos2_DDA_120min-IS_HCD-OT_K5-prop-FASP.raw	100.81
P12857; P04709; A0A804LCU5	P12857; P04709; A0A804LCU5	ADP,ATP carrier protein 2, mitochondrial OS=Zea mays OX=4577 GN=ANT2 PE=2 SV=2 ADP,ATP carrier protein 1, mitochondrial OS=Zea mays OX=4577 GN=ANT1 PE=2 SV=3 ADP/ATP translocase OS=Zea mays OX=4577 GN=100284305 PE=1 SV=1	sLFkGAGANILR	S1(Propionyl); K4(Propionyl)	74200	679.893	69	2.80772E-05	2	100.827	15304	5928_Lumos2_DDA_120min-IS_HCD-OT_K5-prop-FASP.raw	100.81
P12857; P04709; A0A804LCU5	P12857; P04709; A0A804LCU5	ADP,ATP carrier protein 2, mitochondrial OS=Zea mays OX=4577 GN=ANT2 PE=2 SV=2 ADP,ATP carrier protein 1, mitochondrial OS=Zea mays OX=4577 GN=ANT1 PE=2 SV=3 ADP/ATP translocase OS=Zea mays OX=4577 GN=100284305 PE=1 SV=1	gAGANILR	N-Term(Propionyl)	73700	414.24	57	0.00021983	2	56.4383	8592	5928_Lumos2_DDA_120min-IS_HCD-OT_K2-prop-FASP.raw	56.4
P12857; P04709; A0A804LCU5	P12857; P04709; A0A804LCU5	ADP,ATP carrier protein 2, mitochondrial OS=Zea mays OX=4577 GN=ANT2 PE=2 SV=2 ADP,ATP carrier protein 1, mitochondrial OS=Zea mays OX=4577 GN=ANT1 PE=2 SV=3 ADP/ATP translocase OS=Zea mays OX=4577 GN=100284305 PE=1 SV=1	gNTANVIR	N-Term(Propionyl)	59400	450.748	50	0.00367908	2	43.9311	5245	5928_Lumos2_DDA_120min-IS_HCD-OT_K1-prop-FASP.raw	43.93
P12857; P04709; A0A804LCU5	P12857; P04709; A0A804LCU5	ADP,ATP carrier protein 2, mitochondrial OS=Zea mays OX=4577 GN=ANT2 PE=2 SV=2 ADP,ATP carrier protein 1, mitochondrial OS=Zea mays OX=4577 GN=ANT1 PE=2 SV=3 ADP/ATP translocase OS=Zea mays OX=4577 GN=100284305 PE=1 SV=1	qFNGLVDVYR	N-Term(Propionyl)	23200	633.826	47	0.00685106	2	85.2339	11768	5928_Lumos2_DDA_120min-IS_HCD-OT_K1-prop-FASP.raw	85.19
A0A804LCU5	A0A804LCU5	ADP/ATP translocase OS=Zea mays OX=4577 GN=100284305 PE=1 SV=1	lANDAkAAkkGGER	N-Term(Propionyl); K6(Propionyl); K9(Propionyl); K10(Propionyl)	79000	826.951	79	5.53713E-06	2	73.5315	12039	5928_Lumos2_DDA_120min-IS_HCD-OT_K2-prop-FASP.raw	73.48
A0A804LCU5	A0A804LCU5	ADP/ATP translocase OS=Zea mays OX=4577 GN=100284305 PE=1 SV=1	lANDAkAAkkGGER	N-Term(Propionyl); K6(Propionyl); K9(Propionyl); K10(Propionyl)	77200	826.952	80	5.44684E-06	2	73.4618	11118	5928_Lumos2_DDA_120min-IS_HCD-OT_K5-prop-FASP.raw	73.42
A0A804LCU5	A0A804LCU5	ADP/ATP translocase OS=Zea mays OX=4577 GN=100284305 PE=1 SV=1	lANDAkAAkkGGER	N-Term(Propionyl); K6(Propionyl); K9(Propionyl); K10(Propionyl)	61700	826.95	71	4.67157E-05	2	73.5466	10810	5928_Lumos2_DDA_120min-IS_HCD-OT_K3-prop-FASP.raw	73.51
A0A804QUC7	K7TW55; A0A804QUC7	AIG1-type G domain-containing protein OS=Zea mays OX=4577 PE=1 SV=1	sHIIQQSIR	S1(Propionyl)	82800	569.322	45	0.00721034	2	58.015	8335	5928_Lumos2_DDA_120min-IS_HCD-OT_K5-prop-FASP.raw	57.98
A0A1D6F1Q8	A0A1D6F1Q8	alanine transaminase OS=Zea mays OX=4577 GN=100279149 PE=1 SV=1	kILDkIPGR	N-Term(Propionyl); K1(Propionyl); K5(Propionyl)	57600	604.373	53	0.000307997	2	98.8905	17414	5928_Lumos2_DDA_120min-IS_HCD-OT_K4-prop-FASP.raw	98.88
A0A1D6F1Q8	A0A1D6F1Q8	alanine transaminase OS=Zea mays OX=4577 GN=100279149 PE=1 SV=1	kILDkIPGR	N-Term(Propionyl); K1(Propionyl); K5(Propionyl)	44600	604.373	53	0.000310847	2	98.9279	16444	5928_Lumos2_DDA_120min-IS_HCD-OT_K2-prop-FASP.raw	98.91
A0A1D6F1Q8	A0A1D6F1Q8	alanine transaminase OS=Zea mays OX=4577 GN=100279149 PE=1 SV=1	kILDkIPGR	N-Term(Propionyl); K1(Propionyl); K5(Propionyl)	35800	604.374	49	0.000681338	2	99.0196	15062	5928_Lumos2_DDA_120min-IS_HCD-OT_K5-prop-FASP.raw	99.01
A0A1D6F1Q8	A0A1D6F1Q8	alanine transaminase OS=Zea mays OX=4577 GN=100279149 PE=1 SV=1	kILDkIPGR	N-Term(Propionyl); K1(Propionyl); K5(Propionyl)	17200	604.374	51	0.000407153	2	99.0804	14782	5928_Lumos2_DDA_120min-IS_HCD-OT_K3-prop-FASP.raw	99.04
A0A1D6FA18	A0A1D6FA18; A0A096RYW9	alanine transaminase OS=Zea mays OX=4577 GN=ZEAMMB73_Zm00001d007937 PE=1 SV=1	kEVADFIHkR	N-Term(Propionyl); K1(Propionyl); K9(Propionyl)	135000	705.89	66	8.39265E-05	2	90.0262	16005	5928_Lumos2_DDA_120min-IS_HCD-OT_K4-prop-FASP.raw	90.01
A0A1D6FA18	A0A1D6FA18; A0A096RYW9	alanine transaminase OS=Zea mays OX=4577 GN=ZEAMMB73_Zm00001d007937 PE=1 SV=1	kEVADFIHkR	N-Term(Propionyl); K1(Propionyl); K9(Propionyl)	64100	705.89	66	9.12765E-05	2	90.2494	15124	5928_Lumos2_DDA_120min-IS_HCD-OT_K2-prop-FASP.raw	90.21
B4FAF8	B4FVC4; B4FAF8	Alba DNA/RNA-binding protein OS=Zea mays OX=4577 GN=103649688 PE=2 SV=1	tSTVEINDESR	T1(Propionyl)	669000	653.81	65	0.000110014	2	49.0269	7363	5928_Lumos2_DDA_120min-IS_HCD-OT_K4-prop-FASP.raw	49.03
B4FAF8	B4FVC4; B4FAF8	Alba DNA/RNA-binding protein OS=Zea mays OX=4577 GN=103649688 PE=2 SV=1	tSTVEINDESR	N-Term(Propionyl)	669000	653.81	65	0.000110014	2	49.0269	7363	5928_Lumos2_DDA_120min-IS_HCD-OT_K4-prop-FASP.raw	49.03
B4FAF8	B4FVC4; B4FAF8	Alba DNA/RNA-binding protein OS=Zea mays OX=4577 GN=103649688 PE=2 SV=1	tSTVEINDESR	T1(Propionyl)	285000	653.809	66	0.000100649	2	48.87	7046	5928_Lumos2_DDA_120min-IS_HCD-OT_K2-prop-FASP.raw	48.86
B4FAF8	B4FVC4; B4FAF8	Alba DNA/RNA-binding protein OS=Zea mays OX=4577 GN=103649688 PE=2 SV=1	tSTVEINDESR	N-Term(Propionyl)	285000	653.809	66	0.000100649	2	48.87	7046	5928_Lumos2_DDA_120min-IS_HCD-OT_K2-prop-FASP.raw	48.86
B4FAF8	B4FVC4; B4FAF8	Alba DNA/RNA-binding protein OS=Zea mays OX=4577 GN=103649688 PE=2 SV=1	tSTVEINDESR	T1(Propionyl)	234000	653.809	71	2.75821E-05	2	48.9839	6577	5928_Lumos2_DDA_120min-IS_HCD-OT_K3-prop-FASP.raw	48.97
B4FAF8	B4FVC4; B4FAF8	Alba DNA/RNA-binding protein OS=Zea mays OX=4577 GN=103649688 PE=2 SV=1	tSTVEINDESR	N-Term(Propionyl)	234000	653.809	71	2.75821E-05	2	48.9839	6577	5928_Lumos2_DDA_120min-IS_HCD-OT_K3-prop-FASP.raw	48.97
B4FAF8	B4FVC4; B4FAF8	Alba DNA/RNA-binding protein OS=Zea mays OX=4577 GN=103649688 PE=2 SV=1	vTGDAAASGGEGQR	N-Term(Propionyl)	225000	666.313	91	2.55715E-07	2	37.1755	5007	5928_Lumos2_DDA_120min-IS_HCD-OT_K4-prop-FASP.raw	37.18
B4FAF8	B4FVC4; B4FAF8	Alba DNA/RNA-binding protein OS=Zea mays OX=4577 GN=103649688 PE=2 SV=1	tSTVEINDESR	T1(Propionyl)	220000	653.809	59	0.000471913	2	49.0166	6713	5928_Lumos2_DDA_120min-IS_HCD-OT_K5-prop-FASP.raw	48.98
[truncated: 10,300 more rows]

## Sheet: Protocol2-PGs
Group Description	# PSMs	Protein Group ID	# Proteins	# Unique Peptides	# Peptides
[truncated: 569 more rows]

## Sheet: Protocol 2-peptidoforms
Master Protein Accessions	Protein Accessions	Master Protein Descriptions	Annotated Sequence	Modifications	Precursor Abundance	m/z [Da]	Ions Score	Expectation Value	Charge	RT [min]	First Scan	Spectrum File	Apex RT [min]
[truncated: 11,434 more rows]

[truncated: 12 more sheets: Protocol 3-PGs, Protocol 3-peptidoforms, Protocol 3-SP2-PGs, Protocol 3-SP2-peptidoforms, Protocol4-PGs, Protocol 4-peptidoforms, Protocol 5-PGs, Protocol 5-peptidoforms, Protocol 3S-PGs, Protocol 3S-peptidoforms, Protocol 4S-PGs, Protocol 4S-peptidoforms]
